# Supplementary material for: CD11c+ macrophages are proangiogenic and necessary for experimental choroidal neovascularization
Source: JCI Insight. 2023 Apr 10;8(7):e168142. doi: 10.1172/jci.insight.168142 (PMC10132149; doi:10.1172/jci.insight.168142)
Supplement: Supplemental table 4 [file jciinsight-8-168142-s172.xlsx]

## Sheet: Full DE List
	p_val	avg_logFC	pct.1	pct.2	p_val_adj	cluster	gene
1	0	1.39468	0.992	0.767	0	0	Klf2
2	0	1.32223	1	0.891	0	0	Fos
3	0	1.27045	1	0.903	0	0	Jun
4	0	1.21072	0.97	0.63	0	0	Dnajb1
5	0	1.16302	0.964	0.728	0	0	Klf4
6	0	1.16084	0.873	0.49	0	0	Sgk1
7	0	1.15372	0.956	0.594	0	0	Icam1
8	0	1.11641	1	0.803	0	0	Egr1
9	0	1.07791	0.999	0.841	0	0	Ier2
10	0	1.04157	1	0.82	0	0	Rhob
11	0	1.00191	1	0.874	0	0	Ier5
12	0	0.967728	0.725	0.295	0	0	Dusp6
13	0	0.940152	0.975	0.561	0	0	P2ry12
14	0	0.931473	0.968	0.738	0	0	Ppp1r15a
15	0	0.930027	1	0.969	0	0	Ubc
16	0	0.920439	0.669	0.328	0	0	Tuba1a
17	0	0.913348	0.976	0.818	0	0	Dnaja1
18	0	0.9113	0.973	0.48	0	0	Tmem119
19	0	0.910966	1	0.954	0	0	Junb
20	0	0.899092	0.996	0.913	0	0	Atf3
21	0	0.876162	0.939	0.661	0	0	Glul
22	0	0.874003	0.977	0.714	0	0	Wsb1
23	0	0.844015	0.912	0.481	0	0	Smad7
24	0	0.843345	0.995	0.873	0	0	Fosb
25	0	0.841637	0.839	0.476	0	0	Tmx4
26	0	0.829984	0.854	0.476	0	0	Adrb2
27	0	0.828659	0.857	0.541	0	0	Tsc22d3
28	0	0.826834	0.957	0.733	0	0	Srsf7
29	0	0.825646	0.975	0.774	0	0	Srsf2
30	0	0.822231	0.994	0.87	0	0	Dusp1
31	0	0.793096	0.975	0.757	0	0	Mat2a
32	0	0.790398	0.957	0.702	0	0	Cebpa
33	0	0.775656	0.815	0.451	0	0	Ddit3
34	0	0.772187	0.993	0.714	0	0	Selplg
35	0	0.756159	0.99	0.86	0	0	Pnrc1
36	0	0.754323	1	0.966	0	0	Ddx5
37	0	0.748448	0.996	0.872	0	0	Zfp36
38	0	0.739465	0.988	0.886	0	0	Hsp90aa1
39	0	0.737437	0.924	0.491	0	0	Arhgap5
40	0	0.736267	0.999	0.907	0	0	Ccnl1
41	0	0.73568	0.977	0.787	0	0	Socs3
42	0	0.733346	0.632	0.249	0	0	Dusp18
43	0	0.719597	0.995	0.885	0	0	Eif5
44	0	0.719233	1	0.916	0	0	Btg2
45	0	0.718993	0.98	0.78	0	0	Clk1
46	0	0.717454	0.778	0.388	0	0	Taf7
47	0	0.710887	1	0.994	0	0	Cst3
48	0	0.707102	0.798	0.491	0	0	Clip1
49	0	0.701551	0.693	0.298	0	0	Dnajb4
50	0	0.700381	0.969	0.807	0	0	Srsf3
51	0	-0.705075	0.945	0.958	0	0	mt-Nd4
52	0	-0.713617	0.971	0.925	0	0	Rpl41
53	0	-0.729881	0.953	0.92	0	0	Rps19
54	0	-0.895757	0.991	0.978	0	0	mt-Atp6
55	0	-0.901755	0.99	0.977	0	0	mt-Co1
56	0	-0.950149	0.979	0.972	0	0	mt-Co2
57	0	-0.983125	0.012	0.41	0	0	Pla2g7
58	0	-0.98499	0.972	0.974	0	0	mt-Co3
59	0	-0.987303	0.564	0.784	0	0	Bst2
60	0	-1.00957	0.758	0.859	0	0	Cd52
61	0	-1.01642	0.232	0.597	0	0	Anxa5
62	0	-1.04486	0.033	0.453	0	0	Ccr1
63	0	-1.08063	0.352	0.727	0	0	Slfn2
64	0	-1.12451	0.03	0.554	0	0	Rab7b
65	0	-1.1478	0.113	0.548	0	0	Lilr4b
66	0	-1.16583	0.374	0.748	0	0	Lilrb4a
67	0	-1.18548	0.99	0.992	0	0	Gm42418
68	0	-1.23784	0.258	0.607	0	0	Tgfbi
69	0	-1.24908	0.147	0.609	0	0	Ms4a6c
70	0	-1.25881	0.853	0.903	0	0	Cd14
71	0	-1.31904	0.043	0.44	0	0	Lgals1
72	0	-1.44965	0.112	0.579	0	0	Ifitm2
73	0	-1.46772	0.06	0.476	0	0	Wfdc17
74	0	-1.50405	0.142	0.684	0	0	Iqgap1
75	0	-1.56714	0.199	0.729	0	0	Ifi207
76	0	-1.59014	0.253	0.705	0	0	Ifi27l2a
77	0	-1.61637	0.128	0.655	0	0	Cybb
78	0	-1.68349	0.053	0.539	0	0	Dab2
79	0	-1.74839	0.034	0.444	0	0	Mrc1
80	0	-1.80305	0.033	0.536	0	0	Ms4a7
81	0	-1.9261	0.204	0.698	0	0	Ifitm3
82	0	-2.81919	0.784	0.912	0	0	Lyz2
83	0	-2.86756	0.247	0.617	0	0	Cxcl2
84	0	-3.25882	0.831	0.927	0	0	Apoe
85	5.44365e-304	-0.824618	0.73	0.856	1.75748e-299	0	Atp2b1
86	1.23066e-296	-1.14215	0.022	0.395	3.97319e-292	0	Stap1
87	1.36235e-296	-0.827308	0.363	0.702	4.39835e-292	0	Cxcl16
88	6.09469e-295	-0.87836	0.597	0.815	1.96767e-290	0	Pim1
89	9.40378e-295	-2.398	0.107	0.473	3.03601e-290	0	Pf4
90	2.35638e-291	-0.828431	0.238	0.624	7.60757e-287	0	Ifi204
91	2.40501e-290	-0.995943	0.359	0.674	7.76459e-286	0	Fxyd5
92	3.72977e-289	0.860301	0.657	0.325	1.20416e-284	0	Gem
93	4.60884e-288	-1.07886	0.019	0.382	1.48796e-283	0	Ifi203
94	3.11996e-284	0.728804	0.943	0.695	1.00728e-279	0	Hspa1a
95	3.88111e-280	-0.844225	0.245	0.616	1.25302e-275	0	Clic4
96	7.70979e-275	-0.824915	0.118	0.494	2.48911e-270	0	Metrnl
97	1.38099e-274	-0.870277	0.755	0.831	4.45851e-270	0	Cd63
98	6.11453e-270	-1.90265	0.062	0.413	1.97408e-265	0	Lgals3
99	4.54764e-268	-1.78567	0.197	0.538	1.46821e-263	0	Vim
100	1.89348e-265	-0.80742	0.159	0.51	6.11309e-261	0	Ms4a6b
101	4.88167e-264	-0.78995	0.006	0.342	1.57605e-259	0	Cd93
102	2.21524e-258	-0.736155	0.898	0.906	7.1519e-254	0	Srgn
103	1.14044e-257	-0.746599	0.009	0.341	3.6819e-253	0	Clec12a
104	1.10539e-256	-0.711598	0.041	0.386	3.56874e-252	0	Gm6377
105	2.62181e-255	0.744133	0.973	0.836	8.46452e-251	0	Mafb
106	3.55418e-255	-0.73209	0.181	0.54	1.14747e-250	0	Ehd1
107	5.7543e-248	-2.91509	0.271	0.562	1.85777e-243	0	H2-Aa
108	9.35743e-245	-0.932888	0.013	0.334	3.02105e-240	0	Pltp
109	4.97237e-242	-2.7752	0.259	0.551	1.60533e-237	0	H2-Eb1
110	6.97385e-242	-0.782244	0.062	0.406	2.25151e-237	0	Slfn5
111	9.03957e-240	-1.17232	0.016	0.331	2.91843e-235	0	F13a1
112	1.45483e-233	-1.59071	0.292	0.596	4.6969e-229	0	Il1b
113	2.46748e-228	-1.19534	0.059	0.377	7.96624e-224	0	Ahnak
114	4.25477e-225	-0.818973	0.117	0.449	1.37365e-220	0	Cd44
115	4.50308e-225	-0.726126	0.611	0.767	1.45382e-220	0	Prdx5
116	1.09086e-224	-2.66911	0.397	0.63	3.52184e-220	0	H2-Ab1
117	3.31791e-221	-0.804848	0.067	0.382	1.07119e-216	0	Cxcr4
118	1.75006e-208	-2.63872	0.753	0.836	5.65006e-204	0	Cd74
119	1.07159e-201	-0.842447	0.013	0.289	3.45964e-197	0	Clec4n
120	2.84619e-191	-0.825445	0.013	0.279	9.18894e-187	0	Apoc2
121	1.55613e-181	-2.59444	0.064	0.339	5.02396e-177	0	Spp1
122	1.85473e-175	-0.906331	0.043	0.305	5.988e-171	0	Nr4a2
123	3.10041e-174	-0.914678	0.14	0.425	1.00097e-169	0	Sdc4
124	5.91109e-163	-2.4888	0.182	0.426	1.9084e-158	0	Ccl7
125	1.25845e-161	-0.739237	0.02	0.255	4.06289e-157	0	Il1rn
126	6.26223e-145	-0.70358	0.267	0.515	2.02176e-140	0	Cd72
127	1.33826e-129	0.901331	0.358	0.158	4.32056e-125	0	Adamts1
128	2.88551e-126	-1.18307	0.047	0.251	9.31587e-122	0	S100a6
129	1.08001e-124	-0.71196	0.16	0.391	3.48681e-120	0	Plau
130	4.45572e-123	-1.17611	0.263	0.481	1.43853e-118	0	Crip1
131	3.22492e-121	-1.32742	0.055	0.257	1.04116e-116	0	Thbs1
132	4.6597e-112	-1.2362	0.074	0.274	1.50439e-107	0	Fabp5
133	5.93738e-106	-1.01174	0.189	0.397	1.91688e-101	0	Rcan1
134	1.35801e-79	-0.701552	0.105	0.269	4.38433e-75	0	S100a10
135	1.74817e-63	-1.1378	0.65	0.72	5.64397e-59	0	Ccl2
136	0	0.94987	0.793	0.34	0	1	Gpr84
137	0	0.938514	0.992	0.477	0	1	Sparc
138	0	0.845291	0.982	0.597	0	1	Olfml3
139	0	0.8066	0.956	0.592	0	1	Il1a
140	0	0.776267	0.841	0.454	0	1	Irf2bpl
141	0	-1.68658	0.051	0.504	0	1	Ms4a7
142	1.98782e-260	-1.49728	0.115	0.498	6.41769e-256	1	Dab2
143	2.81093e-248	-1.6645	0.044	0.419	9.0751e-244	1	Mrc1
144	2.21786e-240	-2.35452	0.093	0.456	7.16036e-236	1	Pf4
145	2.98986e-225	-1.10349	0.023	0.375	9.65275e-221	1	Stap1
146	3.76588e-214	-1.1497	0.291	0.589	1.21581e-209	1	Cybb
147	1.97392e-212	-1.02538	0.024	0.361	6.37281e-208	1	Ifi203
148	1.33153e-208	-0.895413	0.045	0.381	4.29883e-204	1	Pla2g7
149	2.30027e-201	-1.12794	0.302	0.578	7.42641e-197	1	Tgfbi
150	2.49243e-199	-2.84646	0.269	0.547	8.04682e-195	1	H2-Aa
151	7.55738e-192	-0.749207	0.013	0.322	2.4399e-187	1	Cd93
152	1.64661e-187	-1.18503	0.094	0.407	5.31608e-183	1	Lgals1
153	7.42423e-185	-0.702334	0.018	0.321	2.39691e-180	1	Clec12a
154	9.12296e-185	-1.49005	0.877	0.911	2.94535e-180	1	Apoe
155	4.70867e-184	-2.6818	0.265	0.533	1.52019e-179	1	H2-Eb1
156	7.71345e-175	-1.11902	0.022	0.312	2.49029e-170	1	F13a1
157	3.08212e-169	-0.916409	0.298	0.549	9.95064e-165	1	Ms4a6c
158	1.9114e-167	-2.17561	0.921	0.874	6.17095e-163	1	Lyz2
159	2.08129e-167	-2.37153	0.346	0.574	6.71943e-163	1	Cxcl2
160	3.83341e-165	-0.874149	0.031	0.312	1.23762e-160	1	Pltp
161	5.22123e-162	-2.61917	0.794	0.822	1.68567e-157	1	Cd74
162	1.39122e-159	-0.708891	0.204	0.481	4.49155e-155	1	Ms4a6b
163	2.36932e-155	-2.53844	0.429	0.61	7.64934e-151	1	H2-Ab1
164	2.44546e-149	-0.832141	0.332	0.554	7.89516e-145	1	Anxa5
165	1.18395e-144	-0.796888	0.021	0.272	3.82237e-140	1	Clec4n
166	9.82489e-144	-1.10215	0.287	0.513	3.17196e-139	1	Ifitm2
167	4.50643e-142	-0.840119	0.23	0.497	1.4549e-137	1	Lilr4b
168	1.19606e-131	-0.702224	0.139	0.405	3.86147e-127	1	Ccr1
169	6.57201e-119	-2.33195	0.186	0.412	2.12177e-114	1	Ccl7
170	6.3914e-115	-0.85438	0.447	0.584	2.06346e-110	1	Iqgap1
171	5.27681e-105	-0.80811	0.069	0.284	1.70362e-100	1	Nr4a2
172	2.41868e-98	-0.793132	0.179	0.4	7.80872e-94	1	Sdc4
173	2.03209e-96	-1.62943	0.174	0.368	6.56059e-92	1	Lgals3
174	2.02832e-90	-0.963056	0.139	0.341	6.54843e-86	1	Ahnak
175	6.71371e-74	-0.978286	0.244	0.411	2.16752e-69	1	Wfdc17
176	4.47821e-61	-0.994595	0.538	0.595	1.44579e-56	1	Ifitm3
177	3.65826e-35	-0.970695	0.359	0.447	1.18107e-30	1	Crip1
178	3.75143e-10	-0.879374	0.748	0.694	1.21115e-05	1	Ccl2
179	0.000689121	-0.913525	0.498	0.45	1	1	Vim
180	0	2.51408	0.908	0.28	0	2	Ccl7
181	0	2.23916	0.775	0.08	0	2	Bmp2
182	0	2.05507	0.991	0.287	0	2	Pf4
183	0	1.9311	0.974	0.658	0	2	Ccl2
184	0	1.77628	0.951	0.461	0	2	Cxcl2
185	0	1.73221	0.992	0.242	0	2	Mrc1
186	0	1.51063	0.707	0.289	0	2	Rcan1
187	0	1.4872	0.978	0.334	0	2	Dab2
188	0	1.38444	0.916	0.147	0	2	F13a1
189	0	1.26503	0.58	0.035	0	2	Lyve1
190	0	1.23282	1	0.889	0	2	Apoe
191	0	1.23276	0.727	0.216	0	2	Hgsnat
192	0	1.1785	0.991	0.542	0	2	Ifi207
193	0	1.15524	0.821	0.21	0	2	Ifi203
194	0	1.11909	0.401	0.064	0	2	Ccl24
195	0	1.09413	0.963	0.426	0	2	Gas6
196	0	1.0785	0.884	0.267	0	2	Ccr1
197	0	1.05637	0.792	0.148	0	2	Serpinb8
198	0	1.04169	0.645	0.039	0	2	Cd163
199	0	1.0003	0.784	0.23	0	2	Stap1
200	0	0.993011	0.967	0.737	0	2	Ier3
201	0	0.970558	0.801	0.285	0	2	Sdc4
202	0	0.952736	0.625	0.061	0	2	Cp
203	0	0.940355	0.796	0.23	0	2	Igfbp4
204	0	0.917647	0.768	0.18	0	2	Cd93
205	0	0.878585	0.985	0.696	0	2	Ehd4
206	0	0.847433	0.947	0.586	0	2	Maf
207	0	0.846838	0.818	0.256	0	2	Wwp1
208	0	0.827321	0.993	0.886	0	2	Ctsc
209	0	0.801998	0.625	0.083	0	2	Cd38
210	0	0.796851	0.844	0.392	0	2	Ehd1
211	0	0.786565	0.72	0.237	0	2	Gm6377
212	0	0.786456	0.947	0.689	0	2	C5ar1
213	0	0.767202	0.788	0.262	0	2	Sash1
214	0	0.765667	0.892	0.493	0	2	Stab1
215	0	0.758459	0.92	0.536	0	2	Ets2
216	0	0.757943	0.964	0.328	0	2	Ms4a7
217	0	0.755519	0.97	0.61	0	2	Lilrb4a
218	0	0.743364	0.97	0.712	0	2	Fcgr2b
219	0	0.738409	0.44	0.088	0	2	Hbegf
220	0	0.729807	0.999	0.863	0	2	Lyz2
221	0	0.722738	0.625	0.073	0	2	Bank1
222	0	0.711182	0.732	0.167	0	2	Gas7
223	0	0.703626	0.968	0.6	0	2	Fcrls
224	0	0.696672	0.87	0.501	0	2	Snx2
225	0	-0.870736	0.994	0.988	0	2	Ctss
226	0	-0.887734	0.846	0.901	0	2	Trem2
227	0	-1.05339	0.237	0.682	0	2	F11r
228	0	-1.20667	0.697	0.849	0	2	Cd9
229	0	-1.35446	0.936	0.957	0	2	Ctsd
230	0	-1.59677	0.253	0.738	0	2	Olfml3
231	0	-1.65633	0.915	0.963	0	2	Hexb
232	0	-1.66128	0.085	0.679	0	2	Tmem119
233	0	-1.73353	0.42	0.839	0	2	Selplg
234	0	-2.23	0.084	0.655	0	2	Sparc
235	1.78148e-304	0.722545	0.641	0.224	5.75151e-300	2	Pxdc1
236	7.08817e-301	-1.16678	1	0.995	2.28842e-296	2	Cst3
237	1.00872e-297	0.739809	0.991	0.875	3.25666e-293	2	Cd14
238	3.02387e-280	-0.841954	0.734	0.863	9.76255e-276	2	Itgb5
239	5.49483e-278	0.748274	0.685	0.279	1.77401e-273	2	Plau
240	6.55605e-275	-0.962282	0.305	0.68	2.11662e-270	2	Gng10
241	2.36974e-271	-1.14945	0.023	0.49	7.65071e-267	2	Nav3
242	1.18435e-263	-1.62343	0.235	0.636	3.82368e-259	2	Sgk1
243	7.8926e-263	-0.902857	0.654	0.841	2.54812e-258	2	Epb41l2
244	9.64908e-260	0.77142	0.86	0.524	3.1152e-255	2	Rasgef1b
245	4.32108e-259	1.03775	0.967	0.783	1.39506e-254	2	Ccl3
246	5.55871e-257	0.802014	0.74	0.374	1.79463e-252	2	P2rx7
247	4.6076e-255	-0.847719	0.894	0.917	1.48756e-250	2	Gnas
248	1.19702e-252	-1.47103	0.391	0.726	3.86457e-248	2	Icam1
249	6.00214e-249	-0.858157	0.163	0.59	1.93779e-244	2	Lsp1
250	1.5239e-247	-0.950897	0.124	0.545	4.91992e-243	2	Golm1
251	7.56612e-247	-0.780221	0.062	0.505	2.44272e-242	2	Havcr2
252	1.28469e-237	-0.911829	0.123	0.537	4.14762e-233	2	Ldhb
253	6.67459e-233	1.25151	0.815	0.496	2.15489e-228	2	Ccl12
254	9.89687e-230	-0.897203	0.416	0.711	3.1952e-225	2	Cd37
255	1.20355e-228	-0.858611	0.55	0.788	3.88567e-224	2	Tgfbr1
256	2.76246e-218	-0.987694	0.385	0.675	8.9186e-214	2	Plxdc2
257	3.20839e-215	0.875433	0.951	0.794	1.03583e-210	2	Cd74
258	1.14446e-212	-0.806176	0.346	0.66	3.69489e-208	2	Bin2
259	1.77833e-211	1.00458	0.524	0.197	5.74134e-207	2	Nr4a2
260	1.21713e-207	-0.780803	0.015	0.403	3.92952e-203	2	Adgrg1
261	1.27274e-207	-1.15315	0.297	0.628	4.10903e-203	2	Smad7
262	6.83427e-206	-0.855486	0.031	0.418	2.20644e-201	2	Serpine2
263	5.44634e-195	-0.98485	0.338	0.633	1.75835e-190	2	Arhgap5
264	3.39539e-178	-1.13778	0.52	0.68	1.0962e-173	2	P2ry12
265	5.1852e-178	-0.747995	0.06	0.411	1.67404e-173	2	Camk2n1
266	5.78987e-177	-0.776194	0.943	0.865	1.86926e-172	2	Cd81
267	9.659e-175	-0.731121	0.042	0.391	3.11841e-170	2	Nav2
268	1.40286e-174	-0.702439	0.753	0.828	4.52914e-170	2	Lpcat2
269	3.23439e-174	1.20098	0.264	0.059	1.04422e-169	2	Cxcl1
270	4.51264e-174	-0.970347	0.304	0.6	1.45691e-169	2	Tmsb10
271	1.25868e-171	-0.709413	0.364	0.637	4.06365e-167	2	Ppfia4
272	3.06655e-171	-1.13313	0.622	0.784	9.90034e-167	2	Cebpa
273	1.36278e-159	-0.700462	0.066	0.394	4.39975e-155	2	Col27a1
274	9.21876e-158	-0.782705	0.725	0.892	2.97628e-153	2	Mafb
275	4.19389e-149	-0.700458	0.185	0.504	1.354e-144	2	Sowahc
276	2.02522e-143	-1.05909	0.841	0.865	6.53841e-139	2	Rhob
277	3.05548e-140	-0.720328	0.453	0.668	9.86461e-136	2	Ivns1abp
278	1.42285e-139	-0.733057	0.321	0.578	4.59367e-135	2	Pag1
279	8.31281e-136	-0.759876	0.101	0.401	2.68379e-131	2	Capg
280	1.68785e-133	-0.859264	0.171	0.467	5.44921e-129	2	Gpr84
281	4.53246e-113	-0.837148	0.181	0.445	1.4633e-108	2	Tuba1a
282	1.15218e-104	0.78586	0.796	0.603	3.71982e-100	2	Cited2
283	7.74718e-94	-0.905954	0.446	0.625	2.50118e-89	2	Pdgfb
284	5.85281e-92	-0.704912	0.405	0.588	1.88958e-87	2	Clip1
285	6.9365e-85	-0.712939	0.829	0.831	2.23945e-80	2	Socs3
286	1.17156e-78	-0.714238	0.648	0.685	3.78238e-74	2	Gpr34
287	1.66713e-78	-0.778022	0.392	0.588	5.38232e-74	2	Tmx4
288	1.46564e-28	-0.922633	0.385	0.471	4.73183e-24	2	Vim
289	5.56729e-28	-1.27452	0.255	0.345	1.7974e-23	2	Lgals3
290	2.89319e-22	-0.852765	0.366	0.442	9.34067e-18	2	Crip1
291	6.21832e-13	-1.68672	0.22	0.285	2.00759e-08	2	Spp1
292	0	1.20429	0.935	0.359	0	3	Ms4a7
293	0	1.0994	0.978	0.481	0	3	Cybb
294	0	1.09778	0.874	0.397	0	3	Lilr4b
295	0	0.76505	0.535	0.13	0	3	Scimp
296	2.14388e-293	0.895819	0.922	0.588	6.92152e-289	3	Cxcl16
297	5.40803e-292	0.893167	0.735	0.259	1.74598e-287	3	Stap1
298	5.42052e-288	1.40062	0.859	0.452	1.75002e-283	3	H2-Aa
299	2.83459e-283	1.50442	0.833	0.442	9.15148e-279	3	H2-Eb1
300	6.54902e-281	0.798153	0.966	0.626	2.11435e-276	3	Lilrb4a
301	4.08316e-272	1.38901	0.969	0.799	1.31825e-267	3	Cd74
302	1.35475e-256	1.43709	0.859	0.543	4.3738e-252	3	H2-Ab1
303	6.36455e-250	1.70703	0.279	0.038	2.0548e-245	3	Mmp12
304	1.64845e-237	0.783706	0.523	0.156	5.32203e-233	3	Slamf7
305	4.72093e-225	-1.78788	0.171	0.62	1.52415e-220	3	Sparc
306	1.90435e-221	0.917539	0.726	0.316	6.14819e-217	3	Sdc4
307	2.26951e-216	1.20526	0.701	0.347	7.32712e-212	3	Glipr1
308	1.49242e-215	0.770782	0.89	0.489	4.81828e-211	3	Cxcl2
309	1.60424e-214	0.784049	0.965	0.813	5.17928e-210	3	Bcl2a1b
310	1.50434e-207	0.857447	0.996	0.894	4.85675e-203	3	Apoe
311	8.32981e-204	0.765689	0.986	0.881	2.68928e-199	3	Cd14
312	2.7059e-200	-0.913763	0.808	0.924	8.736e-196	3	Ctsl
313	4.84976e-199	0.700312	0.914	0.516	1.56575e-194	3	Iqgap1
314	2.8773e-189	1.17767	0.437	0.132	9.28935e-185	3	Tnip3
315	5.24524e-185	0.698898	0.648	0.307	1.69343e-180	3	Bcl2a1d
316	9.78895e-185	0.714006	0.741	0.378	3.16036e-180	3	Gpr65
317	7.22645e-180	0.966017	0.923	0.695	2.33306e-175	3	Rgs1
318	3.59191e-169	0.821026	0.644	0.302	1.15965e-164	3	Plau
319	4.82873e-155	0.995657	0.803	0.493	1.55896e-150	3	Il1b
320	2.5967e-153	-1.14282	0.636	0.796	8.38346e-149	3	Selplg
321	2.18666e-151	-0.888465	0.672	0.845	7.05962e-147	3	Cd9
322	9.45972e-151	0.740706	0.75	0.423	3.05407e-146	3	Cd72
323	2.19905e-134	-0.939134	0.104	0.461	7.09963e-130	3	Nav3
324	2.2301e-124	-0.985859	0.448	0.681	7.19988e-120	3	P2ry12
325	5.71554e-116	-1.03074	0.791	0.87	1.84526e-111	3	Rhob
326	1.01666e-114	-0.696135	0.687	0.803	3.28228e-110	3	Bin1
327	1.01163e-111	0.728401	0.748	0.522	3.26605e-107	3	H2-DMb1
328	1.56224e-111	-0.729456	0.208	0.509	5.0437e-107	3	Ldhb
329	6.65941e-106	-0.721652	0.091	0.395	2.14999e-101	3	Serpine2
330	8.95167e-101	-0.892799	0.603	0.804	2.89005e-96	3	Klf4
331	1.35334e-89	-0.748478	0.515	0.699	4.36927e-85	3	Gpr34
332	2.29248e-88	-0.844147	0.363	0.606	7.40128e-84	3	Smad7
333	2.59787e-86	-1.02059	0.374	0.603	8.38722e-82	3	Sgk1
334	1.25927e-79	-0.76841	0.585	0.742	4.06556e-75	3	Glul
335	5.10326e-78	-0.744028	0.433	0.61	1.64759e-73	3	Arhgap5
336	8.41938e-74	-0.915834	0.724	0.83	2.7182e-69	3	Klf2
337	3.16119e-69	-0.827785	0.593	0.677	1.02059e-64	3	Olfml3
338	2.66716e-53	-0.740327	0.935	0.924	8.61094e-49	3	Jun
339	4.39337e-53	-0.775044	0.531	0.601	1.4184e-48	3	Tmem119
340	1.25804e-42	-0.723726	0.359	0.51	4.06158e-38	3	Ccl6
341	1.7898e-37	-0.748865	0.119	0.274	5.77838e-33	3	F13a1
342	0	1.8471	0.89	0.053	0	4	Ccr2
343	0	1.72348	0.74	0.152	0	4	Thbs1
344	0	1.4502	0.85	0.133	0	4	S100a6
345	0	1.4077	0.951	0.405	0	4	Vim
346	0	1.39188	0.905	0.379	0	4	Crip1
347	0	1.30789	0.666	0.105	0	4	S100a4
348	0	1.28788	0.856	0.243	0	4	Ahnak
349	0	1.27137	0.976	0.262	0	4	Lgals3
350	0	1.2604	0.982	0.541	0	4	Ifitm3
351	0	1.25807	0.593	0.094	0	4	Fn1
352	0	1.24749	1	0.87	0	4	Lyz2
353	0	1.14533	0.937	0.284	0	4	Lgals1
354	0	1.14271	0.708	0.164	0	4	Apoc2
355	0	1.13924	0.703	0.18	0	4	S100a10
356	0	1.10989	0.947	0.419	0	4	Ifitm2
357	0	1.10853	0.943	0.454	0	4	Ms4a6c
358	0	1.10438	0.649	0.127	0	4	Ms4a4c
359	0	1.06917	0.776	0.113	0	4	Plbd1
360	0	1.05257	0.967	0.479	0	4	Tgfbi
361	0	1.00692	0.982	0.559	0	4	Fxyd5
362	0	0.973811	0.687	0.165	0	4	Cytip
363	0	0.93526	0.826	0.186	0	4	S100a11
364	0	0.932148	0.792	0.217	0	4	Cyp4f18
365	0	0.930431	0.698	0.146	0	4	Anxa2
366	0	0.921305	0.575	0.09	0	4	Anxa1
367	0	0.906577	0.856	0.319	0	4	Cd44
368	0	0.87722	0.872	0.327	0	4	Wfdc17
369	0	0.872539	0.737	0.113	0	4	Emb
370	0	0.862358	0.992	0.818	0	4	Cd52
371	0	0.846592	0.797	0.207	0	4	Clec12a
372	0	0.844853	0.653	0.1	0	4	Gm34084
373	0	0.815536	0.795	0.256	0	4	Cxcr4
374	0	0.801023	0.944	0.466	0	4	Anxa5
375	0	0.782866	0.481	0.075	0	4	Vegfa
376	0	0.743428	0.995	0.913	0	4	H3f3a
377	0	0.704541	0.996	0.944	0	4	Rps9
378	0	0.697652	0.997	0.929	0	4	Rpl41
379	0	-1.27279	0.475	0.826	0	4	Bin1
380	0	-1.41909	0.997	0.996	0	4	Cst3
381	0	-1.47531	0.058	0.692	0	4	Siglech
382	0	-1.78733	0.482	0.919	0	4	Cd81
383	0	-1.9874	0.547	0.882	0	4	Egr1
384	5.71589e-303	-1.56841	0.881	0.938	1.84537e-298	4	Atf3
385	6.58911e-299	0.894103	0.58	0.145	2.12729e-294	4	Emp1
386	9.06728e-299	1.36463	0.875	0.454	2.92737e-294	4	H2-Aa
387	4.25197e-294	-1.80926	0.725	0.894	1.37275e-289	4	Ier2
388	3.13053e-285	-0.891704	0.983	0.973	1.01069e-280	4	Ddx5
389	2.18792e-283	-1.96767	0.814	0.937	7.06368e-279	4	Jun
390	2.56338e-282	-1.86332	0.684	0.881	8.27586e-278	4	Rhob
391	2.98641e-282	1.31615	0.865	0.442	9.64162e-278	4	H2-Eb1
392	2.65072e-280	-1.14588	0.254	0.745	8.55786e-276	4	Slco2b1
393	6.16702e-274	-1.48066	0.935	0.958	1.99102e-269	4	Hexb
394	6.58522e-271	0.906464	0.58	0.159	2.12604e-266	4	Il1rn
395	7.99953e-271	1.26194	0.897	0.541	2.58265e-266	4	H2-Ab1
396	8.86993e-271	1.01931	0.925	0.565	2.86366e-266	4	Ifi27l2a
397	7.62693e-270	0.848722	0.519	0.126	2.46235e-265	4	Tnip3
398	4.50718e-267	-1.13018	0.169	0.694	1.45514e-262	4	Tanc2
399	7.85829e-262	0.91553	0.663	0.216	2.53705e-257	4	Pltp
400	5.06626e-261	0.790681	0.909	0.551	1.63564e-256	4	Lst1
401	1.08498e-259	0.745031	0.838	0.384	3.50285e-255	4	Ms4a6b
402	3.31876e-254	-1.05716	0.298	0.769	1.07146e-249	4	Cfh
403	7.98239e-251	-1.18037	0.731	0.883	2.57711e-246	4	Nfkbiz
404	2.37191e-249	-0.703576	0.998	0.987	7.65772e-245	4	Malat1
405	5.72122e-247	-1.47188	0.264	0.699	1.8471e-242	4	P2ry12
406	4.72109e-246	-1.40011	0.859	0.907	1.5242e-241	4	Ier5
407	2.34109e-243	-1.24837	0.925	0.936	7.5582e-239	4	Btg2
408	4.00812e-243	-1.00964	0.986	0.973	1.29402e-238	4	Jund
409	1.67982e-242	-1.18895	0.239	0.725	5.4233e-238	4	Pmp22
410	2.99588e-241	-1.24894	0.212	0.68	9.67219e-237	4	Plxdc2
411	3.27595e-238	-0.990007	0.879	0.92	1.05764e-233	4	Skil
412	8.79902e-235	-2.01257	0.133	0.621	2.84076e-230	4	Sparc
413	1.23909e-234	-1.04858	0.91	0.93	4.00039e-230	4	Ccnl1
414	2.81225e-234	0.899655	0.271	0.037	9.07936e-230	4	Ly6a
415	7.40332e-232	-0.984451	0.815	0.9	2.39016e-227	4	Cx3cr1
416	6.27475e-227	1.08172	0.963	0.801	2.0258e-222	4	Cd74
417	1.50284e-226	-1.30407	0.319	0.719	4.85191e-222	4	Gpr34
418	2.19859e-224	-1.64383	0.278	0.701	7.09814e-220	4	Il1a
419	2.22072e-223	1.08657	0.332	0.06	7.16959e-219	4	Plac8
420	2.7449e-217	0.699904	0.662	0.248	8.86189e-213	4	Malt1
421	3.26043e-216	-1.08888	0.89	0.928	1.05263e-211	4	Kctd12
422	3.39842e-214	-1.06036	0.988	0.975	1.09718e-209	4	Ubc
423	5.00891e-213	0.695451	0.903	0.519	1.61713e-208	4	Tmsb10
424	1.25754e-204	-0.824858	0.81	0.895	4.05997e-200	4	Mef2c
425	1.86066e-203	-1.169	0.367	0.723	6.00713e-199	4	Herpud1
426	1.98807e-203	-0.815174	0.897	0.91	6.41849e-199	4	Srsf5
427	6.61465e-202	0.792959	0.938	0.692	2.13554e-197	4	Ifi30
428	2.45816e-201	-0.869115	0.251	0.665	7.93618e-197	4	St3gal6
429	3.75025e-201	-0.863664	0.586	0.821	1.21077e-196	4	Zfhx3
430	3.27668e-199	-1.40275	0.231	0.634	1.05788e-194	4	Tmem119
431	2.18849e-195	-0.858042	0.574	0.835	7.06555e-191	4	Hpgds
432	2.03171e-192	-0.938786	0.354	0.714	6.55937e-188	4	Ptgs1
433	6.43491e-192	0.701936	0.919	0.679	2.07751e-187	4	H2-DMa
434	1.03838e-191	-1.42086	0.242	0.638	3.35241e-187	4	Pdgfb
435	1.13311e-190	0.823549	0.816	0.516	3.65823e-186	4	H2-DMb1
436	8.44284e-188	-1.02372	0.587	0.795	2.72577e-183	4	Wsb1
437	1.05831e-187	-0.905207	0.121	0.569	3.41676e-183	4	Dst
438	3.34666e-185	0.703273	0.842	0.494	1.08047e-180	4	Lsp1
439	1.06876e-183	-1.06254	0.666	0.823	3.45048e-179	4	Mat2a
440	2.52666e-182	-1.52396	0.732	0.876	8.15732e-178	4	Ccl4
441	4.76605e-180	-0.807177	0.905	0.911	1.53872e-175	4	Eif5
442	7.17265e-180	-0.819554	0.947	0.954	2.31569e-175	4	Hspa5
443	2.86426e-179	-1.52308	0.405	0.707	9.24726e-175	4	Icam1
444	1.47597e-178	-1.05166	0.975	0.963	4.76516e-174	4	Junb
445	3.06904e-178	-1.03711	0.676	0.843	9.9084e-174	4	Cd9
446	4.74558e-178	-1.10234	0.261	0.627	1.53211e-173	4	Arhgap5
447	3.84588e-175	-1.05144	0.95	0.954	1.24164e-170	4	Ctsd
448	6.19418e-175	-1.57128	0.604	0.832	1.99979e-170	4	Ccl3
449	4.23608e-174	-0.907112	0.308	0.668	1.36762e-169	4	Ltc4s
450	7.57708e-173	-0.960577	0.936	0.94	2.44626e-168	4	Klf6
451	2.2355e-172	-1.66247	0.497	0.732	7.21732e-168	4	Dnajb1
452	7.22157e-172	-1.3251	0.429	0.695	2.33148e-167	4	Olfml3
453	5.78747e-171	-1.09386	0.033	0.466	1.86848e-166	4	Nav3
454	6.50684e-171	-1.39907	0.181	0.579	2.10073e-166	4	Egr3
455	2.75043e-170	-0.782796	0.845	0.892	8.87975e-166	4	Mef2a
456	1.19876e-168	-0.81687	0.508	0.823	3.87019e-164	4	Pmepa1
457	1.77453e-167	-0.870564	0.694	0.827	5.72908e-163	4	Epb41l2
458	6.99555e-164	-1.49905	0.677	0.834	2.25851e-159	4	Klf2
459	2.26686e-163	-1.27792	0.227	0.6	7.31857e-159	4	Adrb2
460	6.66628e-163	-1.04013	0.389	0.689	2.15221e-158	4	Tsc22d2
461	3.73752e-162	-0.844184	0.481	0.728	1.20666e-157	4	Srgap2
462	7.20547e-161	-0.87962	0.256	0.613	2.32628e-156	4	Pde3b
463	7.05793e-160	-0.847408	0.868	0.917	2.27865e-155	4	Ctsl
464	2.53387e-152	-0.736783	0.035	0.436	8.18059e-148	4	Rapgef5
465	3.19254e-151	-0.819224	0.526	0.729	1.03071e-146	4	Smap2
466	1.1397e-148	-1.07901	0.686	0.803	3.67952e-144	4	Ppp1r15a
467	8.34932e-143	-0.778255	0.108	0.479	2.69558e-138	4	P2ry13
468	8.40926e-143	-0.884765	0.166	0.52	2.71493e-138	4	Golm1
469	1.20848e-142	-0.852827	0.447	0.693	3.90156e-138	4	Cd37
470	1.51187e-139	0.739838	0.72	0.388	4.88108e-135	4	Ccl9
471	3.21825e-139	-0.732343	0.782	0.842	1.03901e-134	4	Atf4
472	4.65464e-139	-0.837337	0.243	0.573	1.50275e-134	4	Pag1
473	2.47707e-138	0.905293	0.775	0.464	7.99723e-134	4	Ccl6
474	5.77443e-138	-1.05475	0.55	0.745	1.86427e-133	4	Glul
475	1.02943e-135	-0.855815	0.531	0.738	3.32352e-131	4	Tmcc3
476	1.46879e-132	-0.806129	0.685	0.808	4.742e-128	4	Tra2b
477	2.8677e-132	-0.820494	0.036	0.398	9.25835e-128	4	Serpine2
478	1.28247e-131	-0.740362	0.011	0.371	4.14044e-127	4	Fscn1
479	1.42249e-131	-0.743444	0.022	0.383	4.5925e-127	4	Adgrg1
480	2.09329e-131	-0.796095	0.6	0.771	6.75818e-127	4	Tgfbr1
481	8.05111e-130	0.9087	0.797	0.497	2.5993e-125	4	Il1b
482	1.11148e-126	-0.803615	0.752	0.828	3.58843e-122	4	Srsf2
483	1.86066e-126	-1.20246	0.642	0.774	6.00715e-122	4	Cebpa
484	2.46432e-126	-0.766595	0.878	0.886	7.95605e-122	4	Jmjd1c
485	1.35468e-125	-0.726645	0.031	0.382	4.37358e-121	4	Col27a1
486	1.55943e-124	-1.1688	0.764	0.78	5.03461e-120	4	Selplg
487	1.75097e-124	-0.733244	0.384	0.643	5.65302e-120	4	Fgd2
488	7.75844e-124	-0.795759	0.386	0.643	2.50481e-119	4	F11r
489	3.14402e-123	-0.776359	0.261	0.566	1.01505e-118	4	Frmd4a
490	2.15141e-121	-0.732712	0.053	0.395	6.94584e-117	4	Camk2n1
491	1.12535e-119	-0.947447	0.761	0.838	3.63318e-115	4	Socs3
492	6.70165e-118	-1.09271	0.347	0.606	2.16363e-113	4	Smad7
493	2.0559e-116	-0.792303	0.791	0.83	6.63748e-112	4	Clk1
494	9.01993e-115	-0.737346	0.626	0.775	2.91208e-110	4	Pou2f2
495	8.71629e-114	-0.901474	0.684	0.799	2.81406e-109	4	Marcksl1
496	1.28083e-113	-0.721856	0.192	0.514	4.13516e-109	4	Ctla2b
497	2.82939e-112	-1.04729	0.109	0.433	9.1347e-108	4	Gem
498	6.49364e-105	-0.830209	0.911	0.9	2.09647e-100	4	Fosb
499	1.18299e-100	-0.813934	0.761	0.821	3.81927e-96	4	Sqstm1
500	1.09751e-98	-0.736087	0.472	0.655	3.5433e-94	4	Ivns1abp
501	3.89149e-98	-0.778529	0.514	0.69	1.25637e-93	4	Nfic
502	1.21688e-97	-0.698007	0.428	0.626	3.92871e-93	4	Rlim
503	4.35018e-97	-0.758365	0.388	0.613	1.40446e-92	4	Plk3
504	1.84452e-96	-0.712162	0.573	0.715	5.95505e-92	4	Hnrnph1
505	5.01526e-96	-0.914308	0.167	0.452	1.61918e-91	4	Gpr84
506	2.61127e-95	-0.768695	0.246	0.513	8.43049e-91	4	Trim47
507	5.65812e-95	-0.951321	0.629	0.753	1.82672e-90	4	Gm26532
508	1.06459e-92	-0.765978	0.693	0.782	3.43704e-88	4	Dleu2
509	9.1006e-92	-0.760858	0.72	0.792	2.93813e-87	4	Srsf7
510	2.04301e-90	-0.863801	0.388	0.608	6.59587e-86	4	Tnf
511	3.68343e-87	-0.698485	0.243	0.532	1.1892e-82	4	Gas6
512	2.76908e-86	-0.818566	0.431	0.619	8.93997e-82	4	Nfkbid
513	6.40674e-80	-1.02334	0.935	0.914	2.06842e-75	4	Fos
514	3.15203e-79	-0.771076	0.349	0.556	1.01763e-74	4	Ddit3
515	1.65436e-73	-0.816224	0.487	0.628	5.3411e-69	4	Tsc22d3
516	4.41465e-73	-0.711235	0.391	0.578	1.42527e-68	4	Pfkfb3
517	8.17037e-73	-0.701224	0.351	0.545	2.6378e-68	4	Irf2bpl
518	2.10872e-72	-0.704709	0.387	0.583	6.80801e-68	4	Egr2
519	1.26759e-70	-1.13935	0.331	0.565	4.0924e-66	4	Ccl12
520	1.82721e-69	-0.713715	0.415	0.578	5.89916e-65	4	Clip1
521	2.28871e-69	-0.852601	0.387	0.579	7.3891e-65	4	Tmx4
522	6.73843e-69	-0.915303	0.482	0.634	2.1755e-64	4	Hmox1
523	9.64971e-68	-0.900989	0.853	0.855	3.11541e-63	4	Dnaja1
524	2.66117e-67	-0.71512	0.416	0.613	8.59159e-63	4	Txnip
525	4.14948e-66	-0.879359	0.942	0.906	1.33966e-61	4	Hsp90aa1
526	1.84347e-60	-0.698555	0.383	0.538	5.95163e-56	4	Dnajb9
527	6.65638e-60	-0.766766	0.101	0.312	2.14901e-55	4	Otud1
528	5.69207e-56	-0.868687	0.392	0.565	1.83768e-51	4	Chka
529	2.15753e-51	-0.75552	0.229	0.413	6.96557e-47	4	Dusp6
530	5.81933e-45	-0.960338	0.479	0.589	1.87877e-40	4	Sgk1
531	6.50113e-21	-0.736266	0.26	0.361	2.09889e-16	4	Hsph1
532	2.40805e-13	-0.694338	0.868	0.773	7.77439e-09	4	Klf4
533	9.19621e-253	-0.943507	0.898	0.998	2.969e-248	5	Fth1
534	1.12745e-252	-0.919984	0.946	0.998	3.63996e-248	5	Tmsb4x
535	3.71162e-244	-0.843099	0.772	0.992	1.1983e-239	5	Tpt1
536	3.75258e-201	-0.748806	0.497	0.975	1.21152e-196	5	Rpl10
537	5.76866e-195	-0.765885	0.577	0.979	1.86241e-190	5	Rps9
538	7.05946e-191	-0.701875	0.115	0.75	2.27915e-186	5	Atox1
539	4.30779e-185	-0.704437	0.457	0.97	1.39077e-180	5	Rps23
540	7.30564e-184	-0.771013	0.329	0.947	2.35862e-179	5	Pfn1
541	2.19201e-182	-0.696978	0.311	0.941	7.07692e-178	5	Rps25
542	9.95204e-181	-0.69985	0.494	0.973	3.21302e-176	5	Rps3a1
543	1.02392e-178	-0.693348	0.553	0.978	3.30574e-174	5	Rps12
544	2.70751e-177	-0.69486	0.549	0.977	8.7412e-173	5	Rps27a
545	3.4884e-177	-0.7158	0.416	0.965	1.12623e-172	5	Rpl26
546	2.26908e-176	-0.726217	0.155	0.778	7.32573e-172	5	Prdx5
547	3.81324e-173	-0.693339	0.457	0.968	1.23111e-168	5	Rps28
548	1.65327e-167	-0.698989	0.181	0.799	5.33759e-163	5	Prdx1
549	3.40606e-162	-0.788344	0.144	0.729	1.09965e-157	5	Cstb
550	3.85049e-150	-1.07173	0.041	0.54	1.24313e-145	5	Ms4a6c
551	3.42152e-149	-1.45482	0.117	0.622	1.10464e-144	5	Ifitm3
552	2.5333e-140	-1.82972	0.478	0.915	8.17875e-136	5	Lyz2
553	4.26272e-136	-0.763224	0.059	0.549	1.37622e-131	5	Anxa5
554	1.87568e-135	-1.06466	0.134	0.638	6.05563e-131	5	Ifi27l2a
555	2.83581e-131	-0.957239	0.15	0.644	9.15542e-127	5	Ifi207
556	6.38413e-130	-0.959251	0.084	0.563	2.06112e-125	5	Tgfbi
557	3.18016e-129	-0.742628	0.483	0.939	1.02671e-124	5	Srgn
558	4.37414e-122	-0.931217	0.103	0.568	1.41219e-117	5	Cybb
559	9.05902e-119	-0.983402	0.064	0.504	2.9247e-114	5	Ifitm2
560	3.46734e-118	-1.29338	0.035	0.458	1.11943e-113	5	Dab2
561	6.49635e-115	-1.3116	0.036	0.451	2.09735e-110	5	Ms4a7
562	3.50139e-108	0.880971	0.843	0.948	1.13042e-103	5	Xist
563	4.14935e-99	-1.55947	0.017	0.376	1.33962e-94	5	Mrc1
564	1.08739e-92	-1.05334	0.044	0.408	3.51064e-88	5	Wfdc17
565	2.9974e-92	-0.779683	0.027	0.382	9.67712e-88	5	Ccr1
566	1.38025e-90	-1.93541	0.194	0.559	4.45615e-86	5	Cxcl2
567	9.89966e-89	-0.783448	0.01	0.343	3.1961e-84	5	Pla2g7
568	7.84638e-88	-1.91216	0.069	0.414	2.5332e-83	5	Pf4
569	3.11624e-83	-1.98185	0.168	0.522	1.00608e-78	5	H2-Aa
570	3.83385e-80	-0.775999	0.041	0.373	1.23776e-75	5	Lgals1
571	1.0035e-78	-1.97871	0.483	0.844	3.23978e-74	5	Cd74
572	3.2715e-78	-0.878946	0.021	0.333	1.05621e-73	5	Stap1
573	5.11631e-78	-0.699038	0.05	0.384	1.6518e-73	5	Sdc4
574	6.70937e-78	-1.65976	0.689	0.922	2.16612e-73	5	Apoe
575	4.36863e-75	-0.782627	0.019	0.321	1.41041e-70	5	Ifi203
576	5.4815e-75	-1.665	0.244	0.603	1.7697e-70	5	H2-Ab1
577	1.94109e-74	-1.07163	0.196	0.553	6.2668e-70	5	Il1b
578	4.31802e-72	0.744992	0.78	0.944	1.39407e-67	5	Rbm39
579	1.71444e-70	-1.6627	0.18	0.508	5.53506e-66	5	H2-Eb1
580	4.45654e-68	-0.782513	0.009	0.28	1.4388e-63	5	Pltp
581	2.18192e-67	-1.93946	0.094	0.392	7.04432e-63	5	Ccl7
582	1.04397e-64	-0.967006	0.157	0.483	3.37046e-60	5	Vim
583	1.53584e-64	-0.940721	0.015	0.278	4.95846e-60	5	F13a1
584	7.09745e-64	0.733679	0.742	0.933	2.29141e-59	5	Son
585	5.54032e-60	-0.924834	0.372	0.731	1.78869e-55	5	Ccl2
586	7.6579e-60	-0.76522	0.133	0.455	2.47235e-55	5	Crip1
587	3.18096e-59	-1.0813	0.075	0.353	1.02697e-54	5	Lgals3
588	2.3173e-58	-0.777555	0.053	0.324	7.4814e-54	5	Ahnak
589	5.7205e-41	0.717696	0.732	0.898	1.84686e-36	5	Jmjd1c
590	2.06242e-36	0.737117	0.717	0.868	6.65853e-32	5	Dennd4a
591	7.96521e-28	0.924228	0.574	0.666	2.57157e-23	5	Tsc22d2
592	5.93028e-26	-1.47257	0.111	0.289	1.91459e-21	5	Spp1
593	9.20362e-22	0.803261	0.616	0.786	2.97139e-17	5	Dleu2
594	3.22416e-21	0.861364	0.276	0.587	1.04092e-16	5	Gm26917
595	4.09511e-20	0.814264	0.54	0.584	1.3221e-15	5	Smad7
596	7.69398e-20	0.791034	0.443	0.422	2.484e-15	5	Nav3
597	1.20068e-19	0.78933	0.535	0.651	3.87639e-15	5	Tanc2
598	1.32426e-13	0.713436	0.601	0.852	4.27537e-09	5	Fus
599	2.02624e-08	0.768891	0.255	0.2	0.000654171	5	Adamts1
600	6.61312e-08	0.86301	0.33	0.342	0.00213505	5	Nav2
601	2.2167e-07	0.824103	0.479	0.567	0.0071566	5	Tmx4
602	3.69997e-06	0.776447	0.431	0.544	0.119453	5	Frmd4a
603	4.33213e-06	0.819325	0.556	0.756	0.139863	5	Gm26532
604	0.00430189	0.705002	0.413	0.551	1	5	Pag1
605	0	3.6094	0.924	0.245	0	6	Spp1
606	0	2.47203	0.996	0.3	0	6	Lgals3
607	0	2.43545	0.824	0.199	0	6	Fabp5
608	0	2.34992	0.596	0.022	0	6	Arg1
609	0	2.31018	0.822	0.11	0	6	Fn1
610	0	2.0713	0.584	0.081	0	6	Gpnmb
611	0	1.84165	0.922	0.169	0	6	S100a6
612	0	1.71015	0.867	0.186	0	6	Apoc2
613	0	1.70239	0.962	0.319	0	6	Lgals1
614	0	1.62717	0.778	0.13	0	6	S100a4
615	0	1.55686	0.978	0.328	0	6	Capg
616	0	1.55534	0.747	0.085	0	6	Acp5
617	0	1.51816	0.993	0.444	0	6	Txn1
618	0	1.43659	0.933	0.216	0	6	S100a11
619	0	1.43082	0.924	0.166	0	6	Anxa2
620	0	1.39131	0.931	0.262	0	6	Msrb1
621	0	1.31311	0.789	0.082	0	6	Vegfa
622	0	1.29032	0.516	0.046	0	6	AA467197
623	0	1.18927	0.635	0.023	0	6	F10
624	0	1.16905	0.813	0.105	0	6	Anxa1
625	0	1.1599	0.86	0.201	0	6	S100a10
626	0	1.14889	0.84	0.144	0	6	Clec4d
627	0	1.13084	0.676	0.106	0	6	Il7r
628	0	1.05465	0.649	0.103	0	6	Clec4e
629	0	0.947245	0.696	0.078	0	6	Adam8
630	0	0.913067	0.536	0.039	0	6	Cd24a
631	0	0.906996	0.504	0.057	0	6	Fbxo32
632	0	0.878265	0.787	0.154	0	6	Adssl1
633	0	0.867792	0.755	0.122	0	6	Vat1
634	0	0.858234	0.809	0.158	0	6	Emp1
635	0	0.821632	0.535	0.065	0	6	Slc7a11
636	0	0.817135	0.769	0.146	0	6	Emb
637	0	0.779472	0.776	0.161	0	6	Myof
638	0	0.724239	0.749	0.123	0	6	Plec
639	0	0.706278	0.567	0.068	0	6	Gda
640	2.44346e-304	0.818671	0.793	0.164	7.88871e-300	6	Emilin2
641	3.11086e-295	0.761953	0.782	0.176	1.00434e-290	6	Anxa4
642	8.16459e-295	0.836905	0.776	0.163	2.63594e-290	6	Bhlhe40
643	4.3123e-292	1.62136	0.995	0.433	1.39222e-287	6	Vim
644	4.52212e-290	1.26742	0.909	0.3	1.45997e-285	6	Pgk1
645	5.4123e-290	0.856288	0.82	0.196	1.74736e-285	6	Smpdl3a
646	3.52446e-289	1.92525	0.776	0.183	1.13787e-284	6	Thbs1
647	1.81941e-283	1.17394	0.953	0.388	5.87396e-279	6	Aprt
648	2.64117e-281	1.27688	0.962	0.436	8.52702e-277	6	Pgam1
649	2.67006e-277	1.39186	0.935	0.372	8.6203e-273	6	Mif
650	7.43713e-275	0.739574	0.693	0.132	2.40108e-270	6	Ecm1
651	6.53712e-265	0.714744	0.758	0.167	2.11051e-260	6	Fam20c
652	7.98801e-265	1.44166	0.982	0.598	2.57893e-260	6	Pkm
653	7.05123e-257	1.33948	0.98	0.404	2.27649e-252	6	Crip1
654	2.32658e-256	1.45486	0.996	0.67	7.51136e-252	6	Cstb
655	2.4693e-256	0.980019	0.996	0.922	7.97215e-252	6	Cyba
656	1.78842e-255	-1.87407	0.993	0.996	5.77393e-251	6	Cst3
657	1.96366e-254	0.89031	0.378	0.039	6.33967e-250	6	Chil3
658	6.84643e-250	1.21955	0.893	0.291	2.21037e-245	6	Pla2g7
659	5.70649e-249	0.713839	0.68	0.141	1.84234e-244	6	Gsr
660	1.38986e-247	1.29632	0.978	0.625	4.48715e-243	6	Aldoa
661	1.6102e-243	1.16243	1	0.991	5.19855e-239	6	Fth1
662	2.14207e-243	0.844964	0.851	0.255	6.91566e-239	6	Gsn
663	5.24075e-242	1.23605	0.804	0.219	1.69198e-237	6	Tgm2
664	7.27341e-241	1.17806	0.995	0.582	2.34822e-236	6	Fxyd5
665	7.66479e-241	1.158	0.953	0.452	2.47458e-236	6	Esd
666	1.05745e-240	1.11874	0.978	0.49	3.41397e-236	6	Anxa5
667	4.43506e-238	0.695539	0.727	0.174	1.43186e-233	6	Tnfsf13
668	1.07196e-236	1.20514	0.991	0.831	3.46082e-232	6	Gapdh
669	6.55913e-236	0.882917	0.929	0.273	2.11762e-231	6	Ahnak
670	3.0834e-228	1.06202	0.867	0.299	9.95475e-224	6	Prdx6
671	8.74547e-226	-1.23697	0.885	0.948	2.82347e-221	6	Serinc3
672	9.53051e-226	-1.1241	0.951	0.971	3.07692e-221	6	Csf1r
673	1.99227e-225	0.900169	0.996	0.781	6.43204e-221	6	Myl6
674	5.58141e-224	1.02848	0.936	0.345	1.80196e-219	6	Cd44
675	3.02954e-221	1.34694	0.973	0.537	9.78086e-217	6	Tmsb10
676	4.46901e-220	1.07564	0.891	0.359	1.44282e-215	6	Tpi1
677	5.6259e-219	1.23634	0.998	0.741	1.81632e-214	6	Prdx1
678	3.46738e-218	-1.50913	0.513	0.905	1.11944e-213	6	Mef2c
679	7.54074e-217	0.86558	0.887	0.281	2.43453e-212	6	Cxcr4
680	5.7071e-216	0.950085	0.996	0.876	1.84254e-211	6	Calm1
681	5.94512e-216	0.869381	0.996	0.711	1.91938e-211	6	Sem1
682	1.16721e-215	0.910901	1	0.988	3.76832e-211	6	Ftl1
683	2.32422e-215	-1.93016	0.418	0.898	7.50376e-211	6	Cd81
684	5.01142e-213	1.12142	0.745	0.2	1.61794e-208	6	Clec4n
685	1.21901e-211	0.856011	0.965	0.528	3.93557e-207	6	Cox5a
686	5.70637e-210	0.91503	0.896	0.377	1.8423e-205	6	Eno1
687	2.38878e-208	-1.98555	0.816	0.941	7.71217e-204	6	Btg2
688	2.58697e-207	1.15528	0.976	0.531	8.35203e-203	6	Plin2
689	3.83072e-206	-1.58824	0.976	0.974	1.23675e-201	6	Jund
690	6.99663e-206	0.734504	0.793	0.231	2.25886e-201	6	Mmp14
691	1.92893e-203	-2.5077	0.375	0.872	6.22756e-199	6	Egr1
692	2.93461e-202	1.03034	0.958	0.554	9.4744e-198	6	Rnh1
693	5.13723e-200	0.815562	0.907	0.412	1.65855e-195	6	Nme1
694	1.0559e-197	0.738231	0.996	0.896	3.40899e-193	6	Pfn1
695	3.44644e-197	1.39621	1	0.877	1.11268e-192	6	Lyz2
696	8.60136e-197	0.892005	0.965	0.583	2.77695e-192	6	Sec61b
697	3.30765e-192	-2.07493	0.853	0.936	1.06788e-187	6	Atf3
698	4.03168e-192	-1.10435	0.991	0.973	1.30163e-187	6	Ddx5
699	5.13651e-190	0.801408	0.96	0.511	1.65832e-185	6	Rps27l
700	4.67851e-189	0.7758	0.971	0.604	1.51046e-184	6	Cox6c
701	1.26244e-188	0.786841	0.984	0.684	4.07577e-184	6	Atp5e
702	1.0431e-187	0.870202	0.978	0.583	3.36766e-183	6	Taldo1
703	3.63986e-187	0.848407	0.982	0.736	1.17513e-182	6	Nme2
704	6.47363e-187	1.4077	0.942	0.507	2.09001e-182	6	Tgfbi
705	2.3334e-186	0.747878	0.613	0.142	7.53338e-182	6	Rgcc
706	5.84316e-185	-2.56728	0.762	0.933	1.88646e-180	6	Jun
707	6.90742e-184	0.879681	0.984	0.538	2.23006e-179	6	Iqgap1
708	1.04551e-183	0.737869	0.905	0.412	3.37544e-179	6	Prelid1
709	3.56542e-183	0.764252	0.964	0.578	1.1511e-178	6	Elob
710	1.97485e-182	0.715713	0.295	0.033	6.37579e-178	6	Ly6c2
711	2.1624e-182	-1.57718	0.813	0.929	6.98132e-178	6	Kctd12
712	1.06678e-181	0.742073	0.965	0.609	3.44408e-177	6	Cox5b
713	6.94474e-181	-1.45533	0.651	0.904	2.24211e-176	6	Cx3cr1
714	6.00192e-179	0.932894	0.676	0.178	1.93772e-174	6	Il1rn
715	1.60874e-178	0.741787	0.902	0.43	5.19382e-174	6	Psmb5
716	5.84657e-177	0.8325	0.982	0.69	1.88756e-172	6	Atox1
717	3.49434e-176	0.702299	0.978	0.612	1.12815e-171	6	Cox6b1
718	1.68404e-173	0.748256	0.995	0.853	5.43694e-169	6	Sh3bgrl3
719	1.60887e-172	0.703204	0.98	0.685	5.19424e-168	6	Atp5l
720	5.60412e-172	-1.65228	0.633	0.88	1.80929e-167	6	Nfkbiz
721	1.45557e-170	1.0205	0.976	0.72	4.6993e-166	6	Prdx5
722	1.09664e-167	0.839452	0.984	0.707	3.5405e-163	6	Akr1a1
723	4.42165e-167	-2.03895	0.676	0.887	1.42753e-162	6	Ier2
724	2.38981e-164	0.735874	0.925	0.486	7.71552e-160	6	Atp5g1
725	8.33401e-164	0.762909	0.682	0.194	2.69064e-159	6	Cytip
726	3.71925e-162	1.00211	0.967	0.674	1.20076e-157	6	Ldha
727	2.30752e-161	0.820193	0.98	0.597	7.44983e-157	6	Emp3
728	3.0565e-161	-1.32284	0.127	0.724	9.86792e-157	6	Slco2b1
729	6.28825e-161	-1.31506	0.907	0.929	2.03016e-156	6	Ccnl1
730	7.04118e-161	0.746637	0.927	0.52	2.27324e-156	6	Psmb6
731	1.59621e-160	-0.955411	0.767	0.97	5.15337e-156	6	C1qc
732	1.47539e-157	0.742122	0.911	0.419	4.7633e-153	6	Card19
733	9.55682e-157	-1.0036	0.884	0.94	3.08542e-152	6	Ly86
734	1.18676e-156	-2.52799	0.591	0.875	3.83147e-152	6	Ccl4
735	1.88316e-156	-1.01136	0.72	0.97	6.07978e-152	6	C1qa
736	4.71542e-156	-1.6825	0.8	0.908	1.52237e-151	6	Ier5
737	6.83165e-155	0.798479	0.769	0.266	2.2056e-150	6	Malt1
738	1.0728e-153	-1.5855	0.109	0.707	3.46354e-149	6	Gpr34
739	9.26736e-151	-1.20108	0.867	0.918	2.99197e-146	6	Skil
740	1.10829e-149	-1.4731	0.036	0.658	3.57811e-145	6	Siglech
741	4.19427e-148	0.760957	0.931	0.537	1.35412e-143	6	Lrp1
742	1.37686e-146	0.713921	0.742	0.251	4.44519e-142	6	Cyp4f18
743	5.38904e-146	1.0056	0.971	0.704	1.73985e-141	6	Ifi30
744	1.99094e-145	-0.802016	0.996	0.988	6.42775e-141	6	Malat1
745	2.04423e-145	0.937587	0.998	0.976	6.59978e-141	6	Psap
746	2.96495e-144	-1.43137	0.947	0.939	9.57235e-140	6	Klf6
747	3.61226e-144	-1.13137	0.493	0.812	1.16622e-139	6	Zfhx3
748	2.36771e-143	0.745304	0.958	0.565	7.64414e-139	6	App
749	2.73717e-143	-1.19756	0.416	0.842	8.83694e-139	6	Tmem176b
750	4.04002e-143	-1.15786	0.753	0.894	1.30432e-138	6	Kdm6b
751	5.88049e-142	-1.62303	0.136	0.682	1.89852e-137	6	P2ry12
752	3.23996e-141	-2.0341	0.74	0.867	1.04602e-136	6	Rhob
753	5.41819e-140	-1.2337	0.796	0.904	1.74926e-135	6	Cd83
754	1.81137e-139	0.70657	0.971	0.651	5.848e-135	6	Sec61g
755	5.37349e-138	-1.08236	0.078	0.651	1.73483e-133	6	St3gal6
756	3.89423e-136	-1.1901	0.271	0.745	1.25725e-131	6	Cfh
757	6.19993e-136	0.748847	0.862	0.357	2.00165e-131	6	Wfdc17
758	6.3794e-134	-1.33796	0.956	0.965	2.05959e-129	6	Junb
759	8.44522e-134	-1.37511	0.115	0.658	2.72654e-129	6	Plxdc2
760	8.55387e-134	0.782184	0.947	0.557	2.76162e-129	6	Ninj1
761	5.08555e-132	0.854894	0.949	0.448	1.64187e-127	6	Ifitm2
762	6.37427e-132	0.73471	0.962	0.578	2.05793e-127	6	Tagln2
763	2.16298e-131	1.06667	0.629	0.222	6.98318e-127	6	Hilpda
764	5.56497e-129	-1.20997	0.564	0.802	1.79665e-124	6	Bin1
765	6.43497e-129	-1.50534	0.618	0.841	2.07753e-124	6	Socs3
766	7.19903e-128	-1.19998	0.324	0.737	2.32421e-123	6	Tmcc3
767	8.19523e-128	-1.51297	0.491	0.802	2.64583e-123	6	Marcksl1
768	9.2976e-128	-1.46852	0.962	0.955	3.00173e-123	6	Hexb
769	1.32396e-123	-1.11348	0.158	0.665	4.2744e-119	6	Tanc2
770	3.2846e-123	-2.17304	0.547	0.823	1.06043e-118	6	Ccl3
771	1.16775e-121	-0.755975	0.818	0.978	3.77007e-117	6	C1qb
772	6.39243e-121	-1.15593	0.191	0.677	2.0638e-116	6	Hpgd
773	5.4359e-120	-0.932488	0.905	0.909	1.75498e-115	6	Srsf5
774	1.07683e-119	-0.989785	0.764	0.919	3.47656e-115	6	Selenop
775	1.23217e-119	-2.05171	0.602	0.829	3.97805e-115	6	Klf2
776	7.59091e-119	0.94517	1	0.98	2.45073e-114	6	Ctsb
777	3.05823e-117	1.10811	0.298	0.052	9.8735e-113	6	Mmp12
778	8.81723e-117	0.745966	0.853	0.429	2.84664e-112	6	Lipa
779	4.58605e-115	-1.00433	0.547	0.822	1.4806e-110	6	Hpgds
780	8.84437e-114	-1.09768	0.46	0.775	2.85541e-109	6	Pou2f2
781	1.44157e-113	-0.841658	0.9	0.916	4.65411e-109	6	Marcks
782	1.98776e-112	-1.04053	0.391	0.719	6.41748e-108	6	Srgap2
783	6.92478e-112	-2.0956	0.109	0.595	2.23567e-107	6	Sparc
784	1.10081e-111	-0.990073	0.184	0.639	3.55397e-107	6	Fgd2
785	1.39016e-110	-1.04183	0.838	0.888	4.48812e-106	6	Jmjd1c
786	1.33843e-109	-1.31916	0.867	0.903	4.32113e-105	6	Fosb
787	1.65213e-109	-1.27352	0.336	0.705	5.33391e-105	6	Herpud1
788	1.64368e-108	-0.934128	0.665	0.832	5.30663e-104	6	Lair1
789	5.87358e-108	-0.955061	0.453	0.755	1.89629e-103	6	Ssh2
790	1.13555e-107	-1.99126	0.422	0.723	3.66611e-103	6	Dnajb1
791	2.30007e-107	-0.986883	0.544	0.792	7.42577e-103	6	2410006H16Rik
792	9.18677e-107	-1.33598	0.627	0.799	2.96595e-102	6	Ppp1r15a
793	1.87762e-106	0.79072	0.355	0.082	6.0619e-102	6	Cxcl14
794	1.90434e-106	-1.11569	0.989	0.975	6.14816e-102	6	Ubc
795	6.66233e-104	-0.959356	0.669	0.825	2.15093e-99	6	Lpcat2
796	9.60015e-103	-0.99249	0.367	0.752	3.09941e-98	6	Tmem176a
797	3.49393e-102	-1.08263	0.375	0.71	1.12801e-97	6	Casp4
798	1.81667e-100	-1.77963	0.38	0.692	5.86513e-96	6	Icam1
799	5.23305e-99	-1.54704	0.1	0.561	1.68949e-94	6	Egr3
800	8.28579e-98	-0.982392	0.329	0.695	2.67507e-93	6	Ptgs1
801	2.61142e-96	-1.09006	0.645	0.781	8.43097e-92	6	Wsb1
802	2.92688e-96	-1.07644	0.265	0.697	9.44944e-92	6	Pmp22
803	1.61148e-95	-0.711703	0.811	0.889	5.20267e-91	6	Pld4
804	8.72462e-93	0.908613	0.938	0.567	2.81674e-88	6	Ifitm3
805	6.75215e-92	-0.806056	0.995	0.988	2.17993e-87	6	H3f3b
806	2.59508e-91	-0.837087	0.875	0.888	8.37823e-87	6	Mef2a
807	4.39585e-91	-0.872645	0.889	0.89	1.4192e-86	6	Pnrc1
808	9.60977e-91	0.909248	0.324	0.076	3.10252e-86	6	Plac8
809	3.59389e-90	-1.00478	0.793	0.859	1.16029e-85	6	Dennd4a
810	5.09302e-90	-0.784387	0.487	0.728	1.64428e-85	6	Tgfbr2
811	2.18648e-89	-1.25493	0.54	0.734	7.05907e-85	6	Glul
812	1.31796e-88	-1.10096	0.751	0.81	4.25505e-84	6	Mat2a
813	1.62458e-87	-0.834365	0.915	0.887	5.24495e-83	6	Zfand5
814	1.71926e-87	-2.11015	0.153	0.561	5.55062e-83	6	Ccl12
815	2.02949e-87	-0.86813	0.542	0.802	6.55221e-83	6	Ckb
816	2.35077e-87	-0.944701	0.278	0.649	7.58946e-83	6	Ltc4s
817	1.10108e-85	-1.38651	0.265	0.61	3.55484e-81	6	Tmem119
818	1.48097e-85	-1.10666	0.409	0.671	4.78131e-81	6	Tsc22d2
819	1.8959e-85	-0.901298	0.522	0.718	6.12091e-81	6	Smap2
820	3.59943e-85	-1.37919	0.418	0.68	1.16208e-80	6	Olfml3
821	1.028e-83	-0.707479	0.775	0.903	3.31889e-79	6	Trf
822	3.07705e-83	-1.40789	0.278	0.615	9.93425e-79	6	Pdgfb
823	8.39266e-83	-0.728541	0.965	0.939	2.70957e-78	6	Xist
824	1.08117e-82	-1.53485	0.907	0.917	3.49054e-78	6	Fos
825	1.25235e-82	-1.11759	0.28	0.606	4.04322e-78	6	Arhgap5
826	2.75239e-82	-1.34561	0.224	0.58	8.88608e-78	6	Adrb2
827	1.90539e-81	-0.786518	0.193	0.583	6.15154e-77	6	Ighm
828	2.95527e-81	-1.00738	0.875	0.902	9.54108e-77	6	Zfp36
829	4.61986e-80	0.824314	0.287	0.067	1.49152e-75	6	Ifitm1
830	8.8624e-80	-1.36016	0.747	0.78	2.86123e-75	6	Selplg
831	5.24924e-79	-1.07754	0.024	0.442	1.69472e-74	6	Nav3
832	5.46769e-79	-0.916946	0.26	0.593	1.76524e-74	6	Pde3b
833	2.47048e-78	-0.744626	0.871	0.872	7.97595e-74	6	Qk
834	7.85326e-78	-0.924209	0.778	0.828	2.53542e-73	6	Clk1
835	2.08431e-77	-0.79745	0.742	0.814	6.72921e-73	6	Tut7
836	2.41537e-77	-0.853841	0.749	0.817	7.79802e-73	6	Runx1
837	7.9141e-77	-0.926915	0.34	0.631	2.55507e-72	6	F11r
838	5.91425e-76	-0.896242	0.733	0.799	1.90942e-71	6	Tra2b
839	1.20538e-75	-0.746553	0.956	0.926	3.89157e-71	6	Plek
840	4.44332e-75	-0.84169	0.173	0.542	1.43453e-70	6	Dst
841	1.09629e-74	-1.4142	0.411	0.672	3.53938e-70	6	Il1a
842	4.57214e-73	-0.752115	0.738	0.817	1.47612e-68	6	Irf8
843	8.86596e-73	-0.947958	0.635	0.78	2.86237e-68	6	Dleu2
844	2.22864e-70	-0.723867	0.845	0.863	7.19515e-66	6	C3ar1
845	3.43233e-68	-0.767234	0.091	0.459	1.10813e-63	6	P2ry13
846	7.57837e-68	-0.801036	0.555	0.715	2.44668e-63	6	Il6ra
847	2.37028e-67	-0.744913	0.573	0.72	7.65244e-63	6	Bmp2k
848	5.46926e-67	-0.727167	0.084	0.443	1.76575e-62	6	Rasgrp3
849	1.55364e-66	-0.779501	0.349	0.609	5.01592e-62	6	Ppfia4
850	1.92784e-64	-0.705645	0.244	0.549	6.22404e-60	6	Ophn1
851	3.31638e-64	-0.854004	0.484	0.678	1.07069e-59	6	Cd37
852	4.51208e-64	-0.721179	0.831	0.837	1.45672e-59	6	Atf4
853	7.67516e-64	-0.84447	0.264	0.554	2.47792e-59	6	Pag1
854	1.39683e-63	-0.706892	0.058	0.413	4.50968e-59	6	Rapgef5
855	5.71904e-63	0.972626	0.778	0.481	1.84639e-58	6	Ccl6
856	6.16783e-63	-1.13109	0.624	0.746	1.99128e-58	6	Gm26532
857	2.90679e-62	-0.795868	0.022	0.379	9.38458e-58	6	Serpine2
858	5.1893e-62	-0.842021	0.82	0.811	1.67536e-57	6	Ddx3x
859	2.03458e-60	-0.801688	0.371	0.611	6.56864e-56	6	Arid5a
860	8.76048e-60	-0.801785	0.691	0.757	2.82832e-55	6	Tgfbr1
861	2.72548e-59	-0.876478	0.171	0.486	8.79921e-55	6	G530011O06Rik
862	2.80295e-59	-0.897618	0.887	0.899	9.04934e-55	6	Dusp1
863	6.14414e-59	-0.949111	0.604	0.713	1.98364e-54	6	Sbno2
864	7.09778e-59	-0.765973	0.242	0.531	2.29152e-54	6	Ptpro
865	1.67345e-58	-0.709958	0.024	0.363	5.40273e-54	6	Col27a1
866	7.29575e-58	-0.976257	0.38	0.611	2.35543e-53	6	Nfkbid
867	7.34838e-58	-0.822364	0.484	0.649	2.37242e-53	6	Ppp1r10
868	8.34745e-58	-0.706917	0.025	0.363	2.69497e-53	6	Adgrg1
869	1.26197e-57	-0.754427	0.451	0.65	4.07428e-53	6	Lacc1
870	4.66508e-57	-0.801873	0.475	0.645	1.50612e-52	6	Ivns1abp
871	6.67233e-57	0.740557	0.989	0.9	2.15416e-52	6	Srgn
872	8.80034e-57	-0.734814	0.742	0.776	2.84119e-52	6	Stat3
873	9.407e-57	-0.775804	0.431	0.615	3.03705e-52	6	Rlim
874	1.15918e-56	-0.707579	0.022	0.351	3.74241e-52	6	Fscn1
875	1.61379e-56	-0.703472	0.585	0.802	5.21012e-52	6	Pmepa1
876	2.1306e-56	-0.794735	0.293	0.548	6.87863e-52	6	Frmd4a
877	3.11723e-56	-0.738008	0.371	0.667	1.0064e-51	6	Fcrls
878	9.39856e-55	-1.1164	0.367	0.591	3.03432e-50	6	Smad7
879	1.50991e-52	-0.725215	0.196	0.496	4.87475e-48	6	Ctla2b
880	1.43425e-51	-0.72273	0.929	0.916	4.63049e-47	6	Neat1
881	1.73572e-51	-0.853418	0.335	0.574	5.60376e-47	6	Egr2
882	2.31327e-51	-0.826049	0.236	0.498	7.46838e-47	6	Trim47
883	5.63329e-51	-0.717436	0.202	0.518	1.81871e-46	6	Gas6
884	1.86617e-49	-0.823003	0.26	0.496	6.02493e-45	6	Golm1
885	7.43081e-49	-0.699583	0.862	0.812	2.39904e-44	6	Epb41l2
886	2.50481e-44	-0.887362	0.418	0.6	8.08679e-40	6	Creb5
887	2.95212e-44	-0.815692	0.34	0.535	9.53093e-40	6	Irf2bpl
888	4.4846e-44	-1.14988	0.915	0.852	1.44785e-39	6	Dnaja1
889	8.14475e-43	-0.757595	0.367	0.569	2.62953e-38	6	Pfkfb3
890	1.66196e-41	-0.716532	0.655	0.704	5.36565e-37	6	Hnrnph1
891	1.18877e-40	-0.996659	0.165	0.413	3.83794e-36	6	Gem
892	4.57604e-40	0.882988	0.445	0.219	1.47738e-35	6	Lpl
893	1.18695e-39	-1.07101	0.736	0.762	3.83207e-35	6	Cebpa
894	2.57062e-39	-0.906301	0.509	0.619	8.29926e-35	6	Tsc22d3
895	2.2462e-37	-0.734571	0.605	0.667	7.25184e-33	6	Rnf19b
896	1.52138e-36	-0.743568	0.642	0.686	4.91178e-32	6	Gls
897	2.74668e-36	-0.769229	0.422	0.594	8.86767e-32	6	Tnf
898	3.37909e-36	-0.854623	0.209	0.435	1.09094e-31	6	Gpr84
899	7.01499e-36	0.793867	0.633	0.411	2.26479e-31	6	Ccl9
900	7.11402e-36	-0.6956	0.516	0.608	2.29676e-31	6	Cd180
901	1.00201e-33	-0.760929	0.402	0.542	3.23497e-29	6	Ddit3
902	3.343e-29	-0.756276	0.095	0.3	1.07929e-24	6	Otud1
903	6.84898e-29	0.713606	1	0.991	2.21119e-24	6	Gm42418
904	6.41891e-28	-0.94882	0.656	0.757	2.07234e-23	6	Hspa1a
905	2.64686e-27	-0.94367	0.44	0.553	8.54539e-23	6	Chka
906	4.54929e-26	-0.920227	0.584	0.633	1.46874e-21	6	Cited2
907	4.88617e-26	-1.15126	0.593	0.709	1.5775e-21	6	Ccl2
908	6.40696e-24	-0.69766	0.447	0.526	2.06849e-19	6	Dnajb9
909	2.47845e-23	-0.727014	0.515	0.597	8.00168e-19	6	Txnip
910	2.09341e-20	-0.849221	0.965	0.907	6.75857e-16	6	Hsp90aa1
911	8.59521e-18	-0.971511	0.864	0.778	2.77496e-13	6	Klf4
912	3.03377e-17	-0.844077	0.511	0.562	9.79452e-13	6	Tmx4
913	1.57588e-14	-0.697201	0.72	0.665	5.08772e-10	6	Nr4a1
914	1.93263e-13	-0.705898	0.322	0.398	6.23948e-09	6	Dusp6
915	6.07412e-10	-1.07929	0.295	0.352	1.96103e-05	6	Mrc1
916	1.04114e-08	-0.905913	0.298	0.353	0.000336133	6	Hsph1
917	0.000528647	-0.697727	0.485	0.501	1	6	Hspa1b
918	0.00464973	-1.25695	0.358	0.37	1	6	Ccl7
919	7.7916e-158	-1.68007	0.317	0.909	2.51552e-153	7	Ifrd1
920	7.02598e-149	-1.29054	0.943	0.99	2.26834e-144	7	H3f3b
921	1.73873e-136	-1.16261	0.627	0.968	5.6135e-132	7	Mcl1
922	1.00594e-134	-1.3468	0.342	0.907	3.24768e-130	7	Kdm6b
923	5.34682e-131	-1.4358	0.472	0.914	1.72622e-126	7	Cd83
924	1.02658e-119	-1.14582	0.369	0.887	3.31432e-115	7	Rel
925	2.04655e-119	-1.19654	0.386	0.936	6.60728e-115	7	Neat1
926	9.42576e-116	-1.37257	0.418	0.884	3.04311e-111	7	Nfkbiz
927	1.91176e-115	-1.48564	0.224	0.784	6.17212e-111	7	Pim1
928	1.97901e-109	-1.16001	0.651	0.932	6.38923e-105	7	Cebpb
929	6.08961e-106	-1.3496	0.531	0.946	1.96603e-101	7	Atf3
930	4.5832e-103	-1.23724	0.27	0.798	1.47969e-98	7	Nlrp3
931	2.82716e-101	-1.04609	0.452	0.877	9.12749e-97	7	C3ar1
932	4.82648e-99	0.742896	0.985	0.955	1.55823e-94	7	Hexb
933	3.01128e-98	-1.00792	0.469	0.903	9.72192e-94	7	Zfand5
934	1.82691e-96	0.798902	0.966	0.873	5.89818e-92	7	Cd81
935	3.3262e-96	-1.34277	0.192	0.76	1.07386e-91	7	Gm26532
936	3.8278e-95	0.716574	0.968	0.937	1.23581e-90	7	Ly86
937	2.34556e-94	-0.992873	0.681	0.936	7.57265e-90	7	Plek
938	2.98865e-93	-1.12027	0.543	0.949	9.64885e-89	7	Btg2
939	2.40416e-92	-1.2881	0.307	0.805	7.76183e-88	7	Marcksl1
940	4.5562e-92	-0.943726	0.806	0.994	1.47097e-87	7	Malat1
941	6.74814e-92	-0.884787	0.256	0.79	2.17864e-87	7	Plekho2
942	7.99978e-90	-1.00595	0.533	0.953	2.58273e-85	7	Klf6
943	1.97761e-88	-1.19024	0.268	0.801	6.3847e-84	7	Klf4
944	2.49406e-88	0.878744	0.926	0.56	8.05206e-84	7	Sparc
945	5.48337e-85	-1.14845	0.405	0.829	1.7703e-80	7	Sqstm1
946	2.09215e-84	0.886992	0.998	0.952	6.75451e-80	7	Ctsd
947	4.27628e-84	-0.933738	0.44	0.917	1.3806e-79	7	Fosb
948	1.02394e-83	-1.05393	0.157	0.681	3.30578e-79	7	Trib1
949	4.98487e-83	-0.993045	0.081	0.609	1.60937e-78	7	Ets2
950	1.12904e-82	0.889144	0.801	0.466	3.6451e-78	7	Ldhb
951	1.30872e-82	0.858544	0.998	0.996	4.22522e-78	7	Cst3
952	8.7034e-82	-0.823955	0.641	0.929	2.80989e-77	7	Btg1
953	1.65665e-81	-0.884929	0.563	0.923	5.3485e-77	7	Eif5
954	2.91662e-81	-0.97391	0.668	0.975	9.41631e-77	7	Junb
955	1.33046e-80	-0.922205	0.511	0.943	4.29539e-76	7	Ccnl1
956	1.9088e-80	-0.78256	0.762	0.982	6.16257e-76	7	Jund
957	4.49221e-80	-0.842367	0.558	0.921	1.45031e-75	7	Srsf5
958	8.78875e-80	-0.932672	0.143	0.658	2.83745e-75	7	Zc3h12a
959	2.82473e-79	-0.76426	0.838	0.979	9.11964e-75	7	Ddx5
960	5.72043e-79	-1.38253	0.125	0.63	1.84684e-74	7	Cdkn1a
961	1.54016e-78	-0.774369	0.248	0.771	4.97241e-74	7	Ndel1
962	2.21224e-78	-0.889585	0.44	0.914	7.14222e-74	7	Dusp1
963	1.05667e-77	-1.08341	0.079	0.589	3.41145e-73	7	Rasgef1b
964	2.09696e-77	-1.19231	0.184	0.684	6.77002e-73	7	Nr4a1
965	4.55744e-77	0.967294	0.821	0.619	1.47137e-72	7	Gng10
966	2.85407e-76	-1.01592	0.388	0.846	9.21436e-72	7	Socs3
967	5.01763e-76	-0.908288	0.12	0.627	1.61994e-71	7	Csrnp1
968	2.35095e-75	-0.833609	0.423	0.851	7.59005e-71	7	Atf4
969	1.77442e-73	-0.829726	0.518	0.903	5.72871e-69	7	Pnrc1
970	9.20142e-73	0.842317	0.909	0.66	2.97068e-68	7	Olfml3
971	2.71063e-72	-0.975838	0.514	0.916	8.75126e-68	7	Ier5
972	4.74707e-72	-0.701893	0.948	0.977	1.53259e-67	7	Actg1
973	7.88444e-72	-0.85242	0.57	0.928	2.54549e-67	7	Skil
974	2.76053e-71	-0.828812	0.378	0.816	8.91238e-67	7	Spag9
975	3.43936e-71	-1.08203	0.118	0.608	1.1104e-66	7	Creb5
976	8.26911e-71	-0.780558	0.088	0.586	2.66968e-66	7	Sertad1
977	1.64318e-70	-1.06815	0.464	0.892	5.30502e-66	7	Ier2
978	2.20496e-70	-0.794834	0.243	0.715	7.1187e-66	7	Tgif1
979	1.5344e-69	-0.908006	0.474	0.87	4.95381e-65	7	Dennd4a
980	3.53189e-69	-1.35117	0.563	0.873	1.14027e-64	7	Ccl4
981	4.15789e-69	-1.09802	0.155	0.616	1.34237e-64	7	Nfkbid
982	5.17749e-69	-1.42619	0.189	0.621	1.67155e-64	7	Ifi207
983	5.61076e-69	-1.20807	0.715	0.898	1.81143e-64	7	Cd14
984	1.78878e-68	-1.12229	0.246	0.676	5.77508e-64	7	Lilrb4a
985	1.16765e-67	-0.837282	0.501	0.899	3.76976e-63	7	Jmjd1c
986	2.2107e-66	-1.00852	0.327	0.786	7.13726e-62	7	Ier3
987	3.89387e-66	-0.771588	0.514	0.911	1.25714e-61	7	Nfkbia
988	2.64068e-65	-0.832159	0.88	0.979	8.52544e-61	7	Ubc
989	1.13858e-64	-1.04815	0.138	0.602	3.67589e-60	7	Tnf
990	4.47471e-63	-0.746326	0.088	0.547	1.44466e-58	7	Mir22hg
991	5.96841e-63	1.01285	0.74	0.484	1.9269e-58	7	Syngr1
992	6.67643e-63	-0.950114	0.361	0.739	2.15548e-58	7	C5ar1
993	8.98514e-63	-1.09008	0.113	0.561	2.90085e-58	7	Lmna
994	1.17481e-62	-0.909043	0.457	0.819	3.79287e-58	7	Mat2a
995	1.75185e-62	-1.32028	0.12	0.554	5.65586e-58	7	Egr3
996	3.39594e-62	-0.790871	0.408	0.781	1.09638e-57	7	Mapkapk2
997	4.76119e-62	-0.885881	0.295	0.738	1.53715e-57	7	Tnfaip3
998	4.92346e-62	-1.04477	0.263	0.676	1.58954e-57	7	Ccrl2
999	2.45011e-61	-0.942056	0.135	0.575	7.91017e-57	7	Rilpl2
1000	3.23822e-61	-1.06033	0.187	0.611	1.04546e-56	7	Odc1
1001	3.29176e-61	-1.05513	0.251	0.654	1.06274e-56	7	Slfn2
1002	4.54625e-61	-0.881506	0.359	0.771	1.46776e-56	7	Neurl3
1003	3.01636e-60	-0.761275	0.42	0.827	9.7383e-56	7	Runx1
1004	5.50396e-60	-0.751969	0.789	0.959	1.77695e-55	7	Hspa5
1005	6.91674e-60	-0.772961	0.432	0.834	2.23307e-55	7	Srsf2
1006	7.79299e-59	-2.99332	0.592	0.825	2.51597e-54	7	Cd74
1007	5.81127e-58	-0.764828	0.489	0.915	1.87617e-53	7	Zfp36
1008	5.90001e-58	-1.15274	0.344	0.732	1.90482e-53	7	Rgs1
1009	7.71861e-57	-0.847124	0.767	0.909	2.49195e-52	7	Srgn
1010	2.63149e-56	-0.801569	0.351	0.757	8.49578e-52	7	Brd2
1011	2.12839e-55	-0.743985	0.12	0.553	6.8715e-51	7	Tiparp
1012	2.99485e-54	-0.745593	0.371	0.787	9.66887e-50	7	Dleu2
1013	3.69742e-54	-1.01233	0.182	0.572	1.19371e-49	7	Iqgap1
1014	1.47753e-53	-0.834265	0.133	0.545	4.7702e-49	7	Clic4
1015	4.06152e-53	-0.797674	0.285	0.677	1.31126e-48	7	Rnf19b
1016	5.73878e-53	-0.787291	0.553	0.836	1.85277e-48	7	Atp2b1
1017	2.94394e-52	-0.924628	0.057	0.446	9.50451e-48	7	Rab7b
1018	2.94751e-51	-0.718113	0.128	0.531	9.51605e-47	7	Fosl2
1019	5.09214e-51	-1.13715	0.511	0.82	1.644e-46	7	Ccl3
1020	5.49346e-51	-0.85066	0.287	0.678	1.77356e-46	7	Gadd45b
1021	2.45631e-50	-0.727499	0.123	0.533	7.9302e-46	7	Maff
1022	1.07439e-49	-0.696872	0.076	0.471	3.46868e-45	7	Ehd1
1023	1.60974e-49	-0.772256	0.44	0.797	5.19706e-45	7	Srsf7
1024	8.54929e-49	-0.71119	0.292	0.698	2.76014e-44	7	Gls
1025	5.99418e-48	-0.902291	0.246	0.629	1.93522e-43	7	Id2
1026	8.4402e-48	-0.723333	0.211	0.604	2.72492e-43	7	Plk3
1027	1.59837e-47	-0.976666	0.088	0.46	5.16032e-43	7	Lilr4b
1028	2.88789e-47	0.713054	0.862	0.73	9.32354e-43	7	Timp2
1029	2.77457e-45	-0.742864	0.123	0.501	8.9577e-41	7	Osm
1030	4.57417e-45	-0.887477	0.489	0.831	1.47677e-40	7	Klf2
1031	4.72866e-45	-0.803987	0.061	0.419	1.52665e-40	7	Metrnl
1032	5.54901e-45	-0.8062	0.179	0.548	1.7915e-40	7	Ddit3
1033	1.19913e-43	-1.49074	0.391	0.715	3.87138e-39	7	Ccl2
1034	1.54155e-43	-0.755035	0.206	0.576	4.97689e-39	7	Egr2
1035	4.72647e-43	-0.715005	0.125	0.482	1.52594e-38	7	Plaur
1036	8.65483e-43	-0.856175	0.403	0.698	2.79421e-38	7	Herpud1
1037	7.19269e-42	-2.58562	0.233	0.542	2.32216e-37	7	Cxcl2
1038	1.95962e-41	-1.18112	0.096	0.431	6.32664e-37	7	Ms4a7
1039	6.57176e-41	-1.67277	0.211	0.537	2.12169e-36	7	Il1b
1040	1.46041e-40	0.737299	0.904	0.836	4.71493e-36	7	Gapdh
1041	1.62061e-40	-1.03163	0.224	0.544	5.23215e-36	7	Cybb
1042	2.70137e-40	-1.46299	0.037	0.361	8.72136e-36	7	Mrc1
1043	6.75135e-40	-1.25162	0.111	0.438	2.17967e-35	7	Dab2
1044	1.70281e-39	-0.833251	0.295	0.642	5.49751e-35	7	Cited2
1045	2.95964e-39	-0.804657	0.071	0.406	9.55519e-35	7	Phlda1
1046	7.19301e-39	-0.959434	0.049	0.37	2.32226e-34	7	Sdc4
1047	1.15126e-38	-1.00093	0.391	0.669	3.71685e-34	7	Il1a
1048	1.26845e-38	-1.06901	0.216	0.56	4.09519e-34	7	Chka
1049	1.92632e-38	-0.92031	0.214	0.538	6.21911e-34	7	Tgfbi
1050	7.1434e-37	-0.740158	0.091	0.411	2.30625e-32	7	Dusp2
1051	7.38372e-37	-2.04463	0.093	0.399	2.38383e-32	7	Pf4
1052	1.39871e-36	-0.97057	0.02	0.32	4.51572e-32	7	Stap1
1053	4.85134e-36	-0.932316	0.015	0.308	1.56626e-31	7	Ifi203
1054	2.52012e-35	-1.13723	0.022	0.313	8.13619e-31	7	Ahnak
1055	1.72369e-33	-0.790003	0.58	0.864	5.56494e-29	7	Dnaja1
1056	4.07306e-33	-2.40472	0.327	0.585	1.31499e-28	7	H2-Ab1
1057	5.75669e-33	-0.982846	0.199	0.48	1.85855e-28	7	Ifitm2
1058	3.53074e-32	-0.693893	0.457	0.718	1.1399e-27	7	Tlr2
1059	7.2921e-32	-2.33036	0.098	0.379	2.35426e-27	7	Ccl7
1060	3.55886e-31	-0.718023	0.079	0.366	1.14898e-26	7	Ccr1
1061	9.68564e-31	-2.54384	0.251	0.504	3.12701e-26	7	H2-Aa
1062	1.0188e-30	-2.40362	0.233	0.492	3.28919e-26	7	H2-Eb1
1063	2.50881e-30	-0.708314	0.28	0.574	8.09971e-26	7	Adrb2
1064	4.95042e-29	-0.755964	0.017	0.268	1.59824e-24	7	Pltp
1065	2.58767e-28	-0.991488	0.022	0.266	8.3543e-24	7	F13a1
1066	4.05117e-28	-0.696669	0.086	0.35	1.30792e-23	7	Tnfaip2
1067	2.12044e-27	-0.784985	0.442	0.686	6.84583e-23	7	Icam1
1068	1.13207e-26	-0.760188	0.553	0.768	3.65488e-22	7	Cebpa
1069	4.9848e-24	-0.807522	0.034	0.252	1.60934e-19	7	Nr4a2
1070	9.56731e-23	-0.931811	0.118	0.357	3.08881e-18	7	Rcan1
1071	3.90433e-21	-0.743703	0.386	0.607	1.26051e-16	7	Pdgfb
1072	5.37545e-18	-1.0525	0.238	0.438	1.73546e-13	7	Crip1
1073	2.13556e-14	-0.93404	0.285	0.465	6.89465e-10	7	Vim
1074	4.93586e-14	-0.78972	0.845	0.907	1.59354e-09	7	Apoe
1075	7.70345e-07	-1.26319	0.907	0.882	0.0248706	7	Lyz2
1076	9.69028e-108	-1.38976	0.181	0.799	3.12851e-103	8	Selplg
1077	8.28245e-102	1.29845	0.756	0.336	2.67399e-97	8	Mrc1
1078	1.21852e-93	-1.21744	0.325	0.844	3.93401e-89	8	Cd9
1079	1.53696e-90	-1.20862	0.632	0.967	4.96206e-86	8	Hexb
1080	8.92291e-90	-0.8223	0.768	0.983	2.88076e-85	8	Actg1
1081	2.49516e-84	-1.8357	0.053	0.591	8.05563e-80	8	Sparc
1082	1.0326e-83	-1.01986	0.275	0.85	3.33375e-79	8	Socs3
1083	1.39875e-82	-1.38239	0.423	0.876	4.51586e-78	8	Rhob
1084	9.01549e-81	-1.19159	0.219	0.779	2.91065e-76	8	Cebpa
1085	9.14683e-81	0.95272	0.992	0.902	2.95305e-76	8	Apoe
1086	3.94291e-80	-1.23175	0.151	0.686	1.27297e-75	8	Olfml3
1087	5.28645e-79	-0.906761	0.264	0.826	1.70673e-74	8	Mat2a
1088	2.86621e-77	1.10823	0.761	0.375	9.25357e-73	8	Pf4
1089	1.80364e-73	-1.22346	0.101	0.611	5.82305e-69	8	Tmem119
1090	1.14094e-72	-1.396	0.078	0.596	3.68353e-68	8	Sgk1
1091	2.76482e-71	-1.24638	0.179	0.694	8.92621e-67	8	Icam1
1092	4.51143e-71	-1.21106	0.161	0.677	1.45651e-66	8	Il1a
1093	1.50156e-70	1.26035	0.725	0.416	4.84779e-66	8	Dab2
1094	2.174e-70	-0.888693	0.373	0.885	7.01877e-66	8	Mafb
1095	5.54534e-70	-0.758994	0.141	0.682	1.79031e-65	8	Rnf19b
1096	1.4239e-68	-0.896152	0.791	0.982	4.59705e-64	8	Ubc
1097	1.83826e-68	-0.764988	0.443	0.913	5.93481e-64	8	Nfkbia
1098	2.30226e-68	-0.781643	0.118	0.635	7.43286e-64	8	F11r
1099	2.54964e-68	-0.742746	0.441	0.909	8.23151e-64	8	Trem2
1100	2.89503e-67	-1.02276	0.093	0.597	9.34662e-63	8	Smad7
1101	5.76194e-67	-0.906738	0.441	0.919	1.86024e-62	8	Ier5
1102	6.89988e-66	-0.786477	0.101	0.608	2.22763e-61	8	Arhgap5
1103	1.09893e-65	-1.00628	0.191	0.673	3.54788e-61	8	P2ry12
1104	1.88954e-63	-0.868665	0.675	0.963	6.10038e-59	8	Ctsd
1105	9.18408e-63	-1.08032	0.307	0.799	2.96508e-58	8	Klf4
1106	3.22452e-62	-0.82189	0.04	0.5	1.04104e-57	8	Golm1
1107	5.76447e-62	-0.701294	0.121	0.614	1.86106e-57	8	Ppfia4
1108	1.19513e-61	-1.01746	0.227	0.725	3.85847e-57	8	Dnajb1
1109	1.54081e-60	-0.78437	0.156	0.65	4.97449e-56	8	Plxdc2
1110	6.69829e-60	-0.953837	0.96	0.997	2.16254e-55	8	Cst3
1111	1.43056e-59	-0.85352	0.736	0.972	4.61857e-55	8	Junb
1112	2.95057e-59	-0.802207	0.403	0.87	9.52592e-55	8	Dnaja1
1113	7.53435e-56	-0.70453	0.04	0.473	2.43246e-51	8	Sowahc
1114	1.20997e-55	-0.988664	0.018	0.437	3.90639e-51	8	Nav3
1115	2.48191e-52	0.824911	0.972	0.992	8.01285e-48	8	Gm42418
1116	5.30102e-52	-0.709993	0.365	0.833	1.71143e-47	8	Rgs2
1117	5.3922e-52	-0.713179	0.068	0.491	1.74087e-47	8	Ldhb
1118	2.72498e-50	-0.988933	0.574	0.928	8.7976e-46	8	Fos
1119	2.86838e-50	-0.828085	0.489	0.861	9.26057e-46	8	Egr1
1120	8.87419e-50	-0.796462	0.647	0.942	2.86503e-45	8	Atf3
1121	1.06023e-49	-1.09404	0.451	0.832	3.42296e-45	8	Klf2
1122	1.72069e-47	-0.779427	0.008	0.375	5.55523e-43	8	Serpine2
1123	1.11849e-46	-0.731996	0	0.359	3.61104e-42	8	Adgrg1
1124	1.50687e-45	-0.816343	0.496	0.89	4.86492e-41	8	Ier2
1125	1.73451e-44	-0.835775	0.06	0.437	5.59986e-40	8	Gpr84
1126	2.50505e-41	-0.904282	0.668	0.934	8.08756e-37	8	Jun
1127	6.57826e-41	0.906321	0.496	0.25	2.12379e-36	8	F13a1
1128	1.72392e-39	-0.796756	0.06	0.413	5.56569e-35	8	Gem
1129	1.5838e-24	-0.752345	0.451	0.762	5.1133e-20	8	Hspa1a
1130	1.52797e-19	1.14316	0.443	0.305	4.93305e-15	8	Stap1
1131	2.52601e-18	-0.853339	0.222	0.467	8.15524e-14	8	Vim
1132	3.20772e-18	0.980574	0.325	0.175	1.03561e-13	8	Bmp2
1133	6.80458e-18	0.818532	0.554	0.501	2.19686e-13	8	Gas6
1134	3.60211e-16	0.885042	0.557	0.55	1.16294e-11	8	Stab1
1135	1.41012e-14	1.09369	0.406	0.295	4.55258e-10	8	Ifi203
1136	1.157e-13	-0.967439	0.154	0.338	3.73538e-09	8	Lgals3
1137	5.79301e-13	0.704809	0.61	0.529	1.87027e-08	8	Cxcl2
1138	3.64997e-12	0.967813	0.607	0.664	1.17839e-07	8	Lilrb4a
1139	1.93769e-10	0.768138	0.33	0.246	6.25583e-06	8	Gas7
1140	2.86071e-10	0.703043	0.622	0.606	9.2358e-06	8	Ifi207
1141	3.73524e-09	0.743687	0.37	0.31	0.000120592	8	Igfbp4
1142	1.34794e-07	-1.55491	0.146	0.28	0.00435184	8	Spp1
1143	9.26054e-06	0.729918	0.388	0.355	0.298977	8	Ccr1
1144	1.16118e-05	0.765645	0.325	0.288	0.374886	8	Hgsnat
1145	0.000627477	0.903339	0.317	0.31	1	8	St8sia4
1146	0.00277184	0.77911	0.322	0.338	1	8	Sash1
1147	0	3.19824	0.532	0.02	0	9	Retnla
1148	0	2.57011	0.973	0.114	0	9	Folr2
1149	0	2.00001	0.946	0.062	0	9	Cbr2
1150	0	1.99402	0.79	0.038	0	9	Ednrb
1151	0	1.75743	0.876	0.066	0	9	Fxyd2
1152	0	1.6472	0.753	0.025	0	9	Fcna
1153	0	1.60168	0.28	0.003	0	9	Cd209f
1154	0	1.25526	0.312	0	0	9	Vsig4
1155	0	1.13992	0.28	0.001	0	9	Cd209g
1156	0	1.04757	0.72	0.011	0	9	Fgfr1
1157	0	0.961009	0.586	0.019	0	9	Rcn3
1158	0	0.811142	0.554	0.023	0	9	Chp2
1159	1.72408e-299	1.01265	0.613	0.039	5.56618e-295	9	Timd4
1160	5.44465e-268	2.04128	0.876	0.101	1.75781e-263	9	Lyve1
1161	6.87048e-244	2.16016	0.559	0.04	2.21813e-239	9	Ccl8
1162	1.68217e-226	1.63613	0.828	0.101	5.43088e-222	9	Ccl24
1163	2.26529e-220	1.13998	0.608	0.055	7.3135e-216	9	Colec12
1164	7.28686e-219	1.09426	0.661	0.065	2.35256e-214	9	Tppp3
1165	6.94315e-209	0.976767	0.747	0.095	2.2416e-204	9	Selenbp1
1166	4.72425e-208	1.49738	0.898	0.146	1.52522e-203	9	Ecm1
1167	8.14662e-208	1.54856	0.677	0.074	2.63014e-203	9	Clec10a
1168	2.33048e-193	1.62729	0.806	0.122	7.52396e-189	9	C4b
1169	3.78237e-193	1.52859	0.753	0.1	1.22114e-188	9	Mgl2
1170	4.88316e-187	1.48954	0.909	0.174	1.57653e-182	9	Serpinb6a
1171	2.9925e-179	0.975099	0.78	0.12	9.66127e-175	9	Sulf2
1172	1.06798e-176	2.1728	0.973	0.248	3.44796e-172	9	Pltp
1173	9.84332e-175	2.06073	0.978	0.246	3.17792e-170	9	F13a1
1174	2.15595e-167	1.93009	0.882	0.177	6.96048e-163	9	Emp1
1175	7.87575e-157	1.74305	0.93	0.22	2.54268e-152	9	S100a10
1176	4.27289e-154	1.70124	0.715	0.117	1.3795e-149	9	Cd163
1177	8.9838e-153	0.754389	0.602	0.076	2.90042e-148	9	Cmah
1178	2.12043e-151	1.83527	0.995	0.292	6.84581e-147	9	Ahnak
1179	8.32515e-150	1.2692	0.839	0.158	2.68778e-145	9	Cd36
1180	1.74629e-149	0.919129	0.694	0.107	5.63789e-145	9	Dok2
1181	1.16568e-143	0.962268	0.613	0.083	3.7634e-139	9	Gda
1182	1.44199e-140	0.747048	0.505	0.058	4.65546e-136	9	Klf9
1183	1.89069e-134	1.07031	0.78	0.146	6.10409e-130	9	Igf1
1184	6.49537e-130	1.49689	0.774	0.151	2.09703e-125	9	S100a4
1185	3.42621e-120	1.4637	0.849	0.193	1.10615e-115	9	S100a6
1186	7.0614e-118	1.98575	0.978	0.422	2.27977e-113	9	Crip1
1187	6.01566e-117	1.04851	0.887	0.239	1.94215e-112	9	Gas7
1188	2.18806e-115	0.905428	0.763	0.168	7.06414e-111	9	Nav1
1189	6.53216e-115	1.48969	0.984	0.339	2.10891e-110	9	Mrc1
1190	8.37572e-115	1.65157	0.962	0.478	2.7041e-110	9	Fcgrt
1191	1.14332e-113	1.26767	0.86	0.23	3.6912e-109	9	Cfp
1192	3.52105e-112	2.19463	0.941	0.371	1.13677e-107	9	Wfdc17
1193	1.45082e-109	1.07124	0.677	0.129	4.68397e-105	9	Anxa1
1194	1.02118e-108	1.61099	1	0.91	3.29688e-104	9	Selenop
1195	2.9208e-107	0.915924	0.72	0.16	9.42981e-103	9	Stard8
1196	1.64086e-105	0.700448	0.737	0.159	5.29752e-101	9	Iqgap2
1197	2.89427e-105	0.743695	0.613	0.113	9.34416e-101	9	Xdh
1198	2.44797e-104	1.53626	0.984	0.379	7.90327e-100	9	Pf4
1199	3.79605e-104	1.96254	0.957	0.487	1.22556e-99	9	Ccl6
1200	8.77657e-100	1.40429	0.978	0.463	2.83352e-95	9	Ifitm2
1201	7.33585e-99	1.15901	0.892	0.303	2.36838e-94	9	Igfbp4
1202	7.89207e-99	0.69553	0.677	0.142	2.54795e-94	9	Itsn1
1203	1.54548e-96	0.695129	0.64	0.133	4.9896e-92	9	Sema4a
1204	5.4507e-93	1.0863	0.914	0.328	1.75976e-88	9	Wwp1
1205	1.36235e-90	1.0617	0.876	0.366	4.39835e-86	9	Pepd
1206	1.3994e-88	0.864355	0.823	0.242	4.51798e-84	9	Eps8
1207	1.06927e-87	1.36118	0.914	0.413	3.45213e-83	9	Ccl9
1208	2.53613e-86	0.926924	0.704	0.18	8.18789e-82	9	Rnasel
1209	8.09164e-86	0.969938	0.839	0.295	2.61238e-81	9	Ap2a2
1210	2.95757e-83	-1.86235	0.226	0.877	9.54851e-79	9	Basp1
1211	7.43563e-82	0.865493	0.866	0.301	2.40059e-77	9	Sh3bgrl
1212	3.16265e-81	1.09653	0.978	0.731	1.02106e-76	9	Timp2
1213	5.46084e-80	1.41276	0.968	0.451	1.76303e-75	9	Vim
1214	5.58482e-80	-2.26221	0.769	0.959	1.80306e-75	9	Hexb
1215	9.53341e-80	0.907243	0.774	0.243	3.07786e-75	9	Lifr
1216	1.45757e-79	-1.82871	0.29	0.901	4.70576e-75	9	Cx3cr1
1217	1.72249e-79	1.32011	0.602	0.145	5.56107e-75	9	Mt2
1218	6.70947e-79	0.873091	0.737	0.218	2.16615e-74	9	Tns1
1219	1.24059e-77	1.02117	0.914	0.34	4.00523e-73	9	Lgals1
1220	4.5443e-77	1.0493	0.973	0.418	1.46713e-72	9	Dab2
1221	3.95827e-76	1.18174	0.995	0.578	1.27793e-71	9	Ifitm3
1222	2.72828e-75	1.23694	0.935	0.72	8.80825e-71	9	Cfh
1223	1.17796e-72	0.970475	0.898	0.468	3.80305e-68	9	Aldh2
1224	2.58252e-72	1.00013	0.93	0.479	8.33766e-68	9	Blvrb
1225	5.82958e-71	1.08725	0.93	0.496	1.88208e-66	9	Gas6
1226	6.18421e-69	1.13915	0.919	0.569	1.99657e-64	9	Ninj1
1227	9.65144e-69	0.888206	0.957	0.577	3.11597e-64	9	App
1228	4.1361e-68	0.793602	0.683	0.193	1.33534e-63	9	Anxa2
1229	7.45163e-66	0.95899	0.952	0.52	2.40576e-61	9	Tgfbi
1230	1.19555e-65	1.13778	0.989	0.881	3.85982e-61	9	Lyz2
1231	1.63853e-65	-1.82095	0.242	0.836	5.28999e-61	9	Cd9
1232	1.76389e-64	1.013	0.946	0.59	5.69473e-60	9	Tagln2
1233	2.78988e-63	-1.33173	0.382	0.852	9.00714e-59	9	Itgb5
1234	3.5181e-61	0.857551	0.946	0.506	1.13582e-56	9	Anxa5
1235	1.14191e-60	-1.23182	0.274	0.826	3.68664e-56	9	Lpcat2
1236	3.65519e-60	0.955572	0.946	0.609	1.18008e-55	9	Emp3
1237	6.95845e-60	-0.916955	0.989	0.989	2.24654e-55	9	Ctss
1238	1.72738e-59	0.784108	0.909	0.537	5.57685e-55	9	Aplp2
1239	1.12856e-58	0.913404	0.898	0.548	3.64355e-54	9	Snx2
1240	3.13602e-57	0.841138	0.855	0.414	1.01246e-52	9	Mtss1
1241	1.15132e-56	0.759216	0.812	0.29	3.71705e-52	9	Ifi203
1242	2.02985e-56	0.703069	0.71	0.256	6.55337e-52	9	Ap1b1
1243	1.06109e-55	0.814263	0.812	0.348	3.42573e-51	9	Rgl1
1244	1.2341e-55	0.766403	0.823	0.406	3.98431e-51	9	Cd302
1245	2.84456e-55	-1.25064	0.683	0.92	9.18367e-51	9	Skil
1246	1.73167e-54	0.713318	0.785	0.332	5.59069e-50	9	Eps15
1247	2.48755e-54	0.919095	0.935	0.634	8.03106e-50	9	Maf
1248	1.83262e-53	1.22385	0.93	0.595	5.91662e-49	9	Ifi27l2a
1249	1.29888e-52	-0.805664	0.935	0.96	4.19344e-48	9	Ctsz
1250	2.10431e-52	0.902749	0.93	0.627	6.79378e-48	9	Ltc4s
1251	3.18627e-51	-2.15565	0.484	0.868	1.02869e-46	9	Ccl4
1252	1.50855e-50	-1.32179	0.269	0.788	4.87036e-46	9	Nlrp3
1253	2.47682e-49	-1.01903	0.489	0.882	7.99641e-45	9	Mpeg1
1254	1.33125e-48	-1.06958	0.457	0.84	4.29795e-44	9	Slc15a3
1255	1.56667e-48	-1.19092	0.452	0.82	5.05799e-44	9	Epb41l2
1256	4.62298e-47	0.779346	0.898	0.545	1.49253e-42	9	Stab1
1257	2.66208e-46	-1.62768	0.022	0.603	8.59452e-42	9	Tmem119
1258	5.13157e-46	0.710712	0.833	0.432	1.65673e-41	9	Foxp1
1259	6.91731e-46	-1.20066	0.441	0.835	2.23326e-41	9	Bcl2a1b
1260	3.81902e-45	-1.09944	0.29	0.761	1.23297e-40	9	Tgfbr1
1261	1.43404e-44	-1.32354	0.108	0.642	4.62981e-40	9	Plxdc2
1262	1.88839e-44	0.70116	0.946	0.72	6.09668e-40	9	Sem1
1263	3.11957e-44	-0.958017	0.989	0.988	1.00715e-39	9	H3f3b
1264	4.39423e-44	-1.8484	0.161	0.667	1.41868e-39	9	Il1a
1265	7.34759e-44	-1.03582	0.758	0.895	2.37217e-39	9	Trem2
1266	3.38816e-43	-1.12675	0.086	0.626	1.09387e-38	9	F11r
1267	1.21991e-42	-1.50301	0.172	0.676	3.93849e-38	9	Olfml3
1268	3.06984e-41	-1.08364	0.387	0.798	9.91097e-37	9	Pmepa1
1269	3.20301e-40	0.849808	0.796	0.363	1.03409e-35	9	Ccl7
1270	5.99932e-40	-0.805522	0.887	0.938	1.93688e-35	9	Ly86
1271	9.60428e-40	-1.1569	0.522	0.84	3.10074e-35	9	Cd52
1272	2.24952e-39	-0.949666	0.091	0.593	7.26258e-35	9	Itga6
1273	6.9009e-39	-1.32471	0.715	0.906	2.22795e-34	9	Ier5
1274	1.54348e-38	-0.924247	0.038	0.553	4.98312e-34	9	Abi3
1275	6.00047e-38	-0.833296	0.892	0.92	1.93725e-33	9	Btg1
1276	8.03928e-37	-1.01511	0.699	0.892	2.59548e-32	9	Ifrd1
1277	1.52305e-36	-0.797827	0.038	0.538	4.91715e-32	9	Sema4d
1278	1.59979e-36	-1.0658	0.124	0.594	5.16491e-32	9	Tent5c
1279	5.54885e-36	-1.88212	0.484	0.815	1.79145e-31	9	Ccl3
1280	9.51166e-36	-1.98566	0.134	0.58	3.07084e-31	9	Sparc
1281	1.10831e-35	-0.841963	0.086	0.574	3.57818e-31	9	Gngt2
1282	1.21734e-35	-1.23885	0.548	0.822	3.93018e-31	9	Rgs2
1283	1.60147e-35	-1.29611	0.113	0.588	5.17034e-31	9	Smad7
1284	2.46012e-35	-0.749424	0.753	0.904	7.94248e-31	9	Sirpa
1285	3.97943e-35	-1.0295	0.344	0.724	1.28476e-30	9	Tmcc3
1286	8.16738e-35	-0.935886	0.876	0.914	2.63684e-30	9	Gnas
1287	9.11432e-35	-1.13301	0.892	0.936	2.94256e-30	9	Btg2
1288	1.35385e-34	-0.747653	0.742	0.883	4.37092e-30	9	Efhd2
1289	1.99702e-34	-1.25925	0.242	0.668	6.44739e-30	9	Ccrl2
1290	2.0273e-34	-0.919372	0.188	0.622	6.54512e-30	9	Bin2
1291	2.50942e-33	-0.959151	0.306	0.684	8.10168e-29	9	Ptgs1
1292	6.12262e-33	-0.788967	0.677	0.873	1.97669e-28	9	Rel
1293	1.78072e-32	-1.39224	0.177	0.606	5.74904e-28	9	Pdgfb
1294	2.49512e-32	-0.966974	0.618	0.86	8.0555e-28	9	Dennd4a
1295	4.67938e-32	-0.824943	0.849	0.911	1.51074e-27	9	Eif5
1296	1.57708e-31	-1.16696	0.952	0.954	5.09161e-27	9	Ctsd
1297	2.14996e-31	1.19532	0.962	0.841	6.94114e-27	9	Mt1
1298	3.27878e-31	-0.942663	0.038	0.484	1.05855e-26	9	Ldhb
1299	5.73258e-31	-1.0427	0.242	0.636	1.85076e-26	9	Siglech
1300	5.75167e-31	-1.41248	0.763	0.879	1.85693e-26	9	Ier2
1301	6.54646e-31	-0.807487	0.263	0.663	2.11352e-26	9	Chd7
1302	8.52453e-31	0.859744	0.613	0.275	2.75214e-26	9	Nupr1
1303	1.26765e-30	-0.842219	0.199	0.604	4.09262e-26	9	Ppfia4
1304	1.7441e-30	-0.797324	0.591	0.828	5.63081e-26	9	Lair1
1305	3.163e-30	-1.35059	0.376	0.725	1.02118e-25	9	Rgs1
1306	1.02208e-29	-0.87139	0.806	0.9	3.2998e-25	9	Cd83
1307	3.94998e-29	-1.31806	0.613	0.781	1.27525e-24	9	Selplg
1308	8.74358e-29	0.735869	0.909	0.823	2.82286e-24	9	Ly6e
1309	4.83072e-28	-0.762425	0.71	0.847	1.5596e-23	9	Srsf3
1310	7.70048e-28	-0.896009	0.081	0.491	2.4861e-23	9	Golm1
1311	1.89196e-27	-0.903462	0.457	0.761	6.10819e-23	9	Neurl3
1312	4.24072e-27	-1.05035	0.022	0.429	1.36912e-22	9	Nav3
1313	4.26914e-27	-0.848877	0.102	0.499	1.37829e-22	9	Syngr1
1314	4.59596e-27	-0.73002	0.371	0.704	1.48381e-22	9	Tgif1
1315	4.88359e-27	-1.46235	0.22	0.584	1.57667e-22	9	Sgk1
1316	3.14923e-26	0.788794	1	0.991	1.01673e-21	9	Gm42418
1317	5.73558e-26	-0.717743	0.108	0.508	1.85173e-21	9	AU020206
1318	5.81492e-26	-0.803176	0.624	0.793	1.87735e-21	9	Ckb
1319	1.5284e-25	-1.23256	0.57	0.764	4.93444e-21	9	Cebpa
1320	5.71743e-25	-0.815401	0.253	0.609	1.84587e-20	9	Cd180
1321	1.31759e-24	-0.952557	0.258	0.596	4.25385e-20	9	Arhgap5
1322	2.65519e-24	0.757668	0.677	0.362	8.57227e-20	9	Cebpd
1323	9.26319e-24	-0.748712	0.935	0.954	2.99062e-19	9	Hspa5
1324	1.74446e-23	-0.814583	0.204	0.546	5.632e-19	9	Pag1
1325	2.24432e-23	-0.69645	0.624	0.812	7.24578e-19	9	Hpgds
1326	2.73217e-23	-0.789319	0.532	0.764	8.82082e-19	9	Pou2f2
1327	1.01146e-22	-0.703939	0.306	0.622	3.2655e-18	9	Samsn1
1328	1.4993e-22	-1.20304	0.79	0.862	4.84049e-18	9	Rhob
1329	3.07318e-22	-0.824388	0.618	0.788	9.92176e-18	9	Srsf7
1330	3.23807e-22	-0.768899	0.898	0.929	1.04541e-17	9	Ccnl1
1331	3.88751e-22	-0.886038	0.118	0.463	1.25508e-17	9	Cd72
1332	7.10036e-22	-0.807728	0.263	0.596	2.29235e-17	9	Plk3
1333	1.33678e-21	-0.780527	0.231	0.541	4.3158e-17	9	Frmd4a
1334	1.45809e-21	-0.778867	0.022	0.368	4.70743e-17	9	Serpine2
1335	1.83293e-21	-1.23123	0.263	0.565	5.91763e-17	9	Tmx4
1336	1.97178e-21	-1.13383	0.22	0.544	6.36589e-17	9	Egr3
1337	3.15086e-21	-1.44266	0.5	0.712	1.01725e-16	9	Dnajb1
1338	3.53179e-21	-0.829764	0.651	0.817	1.14024e-16	9	Sqstm1
1339	3.69685e-21	-0.723829	0.097	0.431	1.19353e-16	9	Usp2
1340	3.87574e-21	-0.732041	0.677	0.797	1.25128e-16	9	Tra2b
1341	6.44408e-21	-0.762695	0.882	0.924	2.08047e-16	9	Kctd12
1342	1.08159e-20	-0.807586	0.575	0.776	3.4919e-16	9	Dleu2
1343	2.74653e-20	-1.34642	0.484	0.68	8.86716e-16	9	Icam1
1344	4.49409e-20	-0.776369	0.5	0.703	1.45092e-15	9	Gm47283
1345	9.90581e-20	-0.827853	0.097	0.429	3.19809e-15	9	Gpr84
1346	1.82872e-19	-0.716851	0.172	0.492	5.90403e-15	9	E230029C05Rik
1347	3.48159e-19	-0.768046	0.441	0.668	1.12403e-14	9	Rnf19b
1348	4.28572e-19	-0.717706	0.247	0.529	1.38364e-14	9	Dst
1349	5.46565e-19	-0.808366	0.317	0.601	1.76459e-14	9	Odc1
1350	1.17566e-18	-0.92785	0.441	0.671	3.79563e-14	9	Nr4a1
1351	1.65423e-18	-0.819765	0.242	0.54	5.34069e-14	9	Ddit3
1352	2.99091e-18	-0.700576	0.93	0.875	9.65615e-14	9	Cd81
1353	1.13319e-17	-0.965249	0.102	0.406	3.65852e-13	9	Gem
1354	1.21877e-17	-0.701965	0.403	0.641	3.93481e-13	9	Ivns1abp
1355	1.93505e-17	-0.714146	0.446	0.629	6.24731e-13	9	Gng10
1356	2.34915e-17	-0.89536	0.323	0.59	7.58425e-13	9	Tnf
1357	6.00725e-17	-0.741942	0.108	0.405	1.93944e-12	9	Dusp2
1358	1.73217e-16	-1.44752	0.269	0.53	5.59232e-12	9	Il1b
1359	1.2595e-15	-0.984808	0.559	0.658	4.0663e-11	9	P2ry12
1360	1.91639e-15	-0.75877	0.527	0.712	6.18706e-11	9	Tlr2
1361	2.71075e-15	-0.82575	1	0.996	8.75165e-11	9	Cst3
1362	2.83193e-15	-0.722448	0.113	0.389	9.14287e-11	9	Glipr1
1363	2.92456e-15	-0.749649	0.484	0.662	9.44195e-11	9	Tsc22d2
1364	9.03834e-15	-0.730812	0.29	0.53	2.91803e-10	9	Irf2bpl
1365	2.21382e-14	-0.743998	0.376	0.595	7.14733e-10	9	Creb5
1366	2.45768e-14	-0.740608	0.871	0.933	7.93461e-10	9	Atf3
1367	4.73899e-14	-0.727358	0.371	0.619	1.52998e-09	9	Id2
1368	2.12436e-13	-0.802071	0.618	0.689	6.85849e-09	9	Herpud1
1369	1.8837e-11	-0.924905	0.419	0.566	6.08152e-07	9	Adrb2
1370	1.97079e-11	-0.737977	0.586	0.743	6.36271e-07	9	Gm26532
1371	5.67506e-11	-0.830981	0.349	0.551	1.83219e-06	9	Chka
1372	4.60346e-09	-0.909095	0.86	0.855	0.000148623	9	Dnaja1
1373	1.5983e-08	-0.922487	0.952	0.925	0.000516011	9	Jun
1374	4.02672e-08	-0.750722	0.93	0.909	0.00130003	9	Hsp90aa1
1375	4.51316e-08	-0.772699	0.532	0.632	0.00145707	9	Cited2
1376	5.94209e-08	-0.783841	0.145	0.312	0.0019184	9	Stap1
1377	8.03007e-06	-2.18729	0.145	0.278	0.259251	9	Spp1
1378	1.02558e-05	-0.769853	0.22	0.353	0.331109	9	Hsph1
1379	0	1.93815	0.71	0.04	0	10	Cst7
1380	0	1.09084	0.704	0.029	0	10	Chst2
1381	2.9325e-201	0.876182	0.55	0.044	9.46757e-197	10	Gm1673
1382	7.76921e-123	1.47679	0.899	0.218	2.50829e-118	10	Fabp5
1383	6.35873e-122	1.9027	0.633	0.097	2.05292e-117	10	Gpnmb
1384	1.1573e-100	1.11685	0.722	0.147	3.73635e-96	10	Igf1
1385	2.10086e-100	1.42346	0.953	0.383	6.78262e-96	10	Pld3
1386	7.09573e-96	1.66839	1	0.953	2.29086e-91	10	Ctsd
1387	3.34632e-87	1.06783	1	0.959	1.08036e-82	10	Ctsz
1388	2.12618e-85	1.30242	1	0.81	6.86436e-81	10	Cd63
1389	1.90474e-79	1.05865	1	0.981	6.14946e-75	10	Ctsb
1390	2.07908e-74	1.255	0.935	0.487	6.71232e-70	10	Syngr1
1391	5.7963e-74	1.11966	0.444	0.072	1.87133e-69	10	Ctla2a
1392	1.49814e-66	1.50919	0.959	0.731	4.83673e-62	10	Timp2
1393	1.38059e-59	0.950427	0.994	0.825	4.45723e-55	10	Cd9
1394	6.46896e-59	0.861851	0.994	0.88	2.0885e-54	10	Ctsa
1395	7.77396e-59	0.724126	0.846	0.309	2.50982e-54	10	Naglu
1396	5.6066e-58	0.903668	0.858	0.356	1.81009e-53	10	Serpine2
1397	3.67576e-57	0.751905	0.633	0.174	1.18672e-52	10	Tecpr1
1398	6.15469e-57	0.980686	0.953	0.712	1.98704e-52	10	Creg1
1399	1.00796e-56	0.843197	0.988	0.864	3.2542e-52	10	Cd68
1400	4.53281e-55	0.935528	0.888	0.513	1.46342e-50	10	Hif1a
1401	3.184e-54	0.897078	0.982	0.892	1.02796e-49	10	Trem2
1402	1.19285e-53	0.778113	0.503	0.114	3.85112e-49	10	Serpine1
1403	1.75677e-53	0.907822	0.734	0.229	5.67173e-49	10	Csf1
1404	1.17942e-52	0.754033	0.639	0.188	3.80776e-48	10	Fam20c
1405	4.08254e-49	0.721752	0.787	0.287	1.31805e-44	10	Nceh1
1406	1.25021e-48	0.717096	0.692	0.234	4.0363e-44	10	Lyst
1407	1.66408e-47	0.985008	0.947	0.637	5.37247e-43	10	Aldoa
1408	3.39494e-40	-3.37727	0.562	0.821	1.09606e-35	10	Cd74
1409	3.88928e-40	0.714364	0.888	0.534	1.25565e-35	10	Psmb6
1410	5.25718e-40	-1.48898	0.45	0.793	1.69728e-35	10	Marcksl1
1411	7.59938e-40	0.790144	0.994	0.911	2.45346e-35	10	Ctsl
1412	1.198e-39	-1.14409	0.811	0.925	3.86775e-35	10	Kctd12
1413	1.36714e-38	1.45756	0.669	0.27	4.41381e-34	10	Spp1
1414	1.07016e-34	0.728473	0.828	0.454	3.45502e-30	10	Pgam1
1415	5.06017e-34	0.963444	0.882	0.612	1.63368e-29	10	Pkm
1416	1.70683e-33	-1.05268	0.71	0.871	5.51051e-29	10	Nfkbiz
1417	9.96932e-33	0.778128	0.781	0.326	3.21859e-28	10	Lgals3
1418	2.6502e-32	0.719744	0.408	0.118	8.55617e-28	10	Gpx3
1419	2.74005e-32	0.816734	0.917	0.546	8.84625e-28	10	Plin2
1420	3.35645e-32	0.715466	0.852	0.538	1.08363e-27	10	Lgals3bp
1421	3.99522e-31	-1.06047	0.923	0.935	1.28986e-26	10	Btg2
1422	1.51449e-30	-1.05357	0.976	0.964	4.88954e-26	10	Junb
1423	2.44787e-29	-0.722432	0.953	0.978	7.90294e-25	10	Hspa8
1424	6.21684e-29	0.70587	0.941	0.837	2.00711e-24	10	Gapdh
1425	6.98021e-29	-0.838473	0.805	0.889	2.25356e-24	10	Kdm6b
1426	1.07308e-28	-1.58912	0.485	0.756	3.46445e-24	10	Hspa1a
1427	2.92926e-28	-0.885724	0.663	0.824	9.45713e-24	10	Tmem176b
1428	1.65703e-25	-0.946243	0.373	0.659	5.34973e-21	10	Hpgd
1429	1.91935e-24	-1.03148	0.686	0.833	6.19661e-20	10	Socs3
1430	1.18974e-23	-1.62582	0.533	0.711	3.84106e-19	10	Dnajb1
1431	1.69271e-22	-0.882458	0.858	0.901	5.4649e-18	10	Zfp36
1432	3.89721e-20	-1.01573	0.751	0.85	1.25821e-15	10	Egr1
1433	2.30575e-19	-1.09444	0.87	0.877	7.44411e-15	10	Ier2
1434	1.89874e-18	-1.57524	0.03	0.354	6.1301e-14	10	Mrc1
1435	2.24445e-18	-0.75349	0.84	0.905	7.2462e-14	10	Srgn
1436	3.79688e-18	0.756363	0.964	0.962	1.22582e-13	10	Tyrobp
1437	1.99804e-17	0.730815	0.911	0.75	6.45067e-13	10	Prdx1
1438	2.19852e-17	-0.745546	0.367	0.589	7.09791e-13	10	Lst1
1439	2.49569e-16	0.695771	0.26	0.084	8.05735e-12	10	Slc7a11
1440	2.7167e-16	-0.999855	0.893	0.91	8.77086e-12	10	Hsp90aa1
1441	1.26872e-15	-0.780601	0.852	0.902	4.09606e-11	10	Fosb
1442	2.37115e-15	-0.734546	0.166	0.433	7.65526e-11	10	Ms4a6b
1443	2.90563e-15	-0.84446	0.148	0.425	9.38083e-11	10	Ccl9
1444	3.12813e-15	-2.20323	0.124	0.392	1.00992e-10	10	Pf4
1445	7.93005e-15	-0.946971	0.893	0.916	2.56022e-10	10	Fos
1446	1.26783e-14	-1.64604	0.32	0.545	4.09319e-10	10	Ccl12
1447	4.8045e-14	-1.52729	0.272	0.504	1.55113e-09	10	Hspa1b
1448	7.0025e-14	-0.912912	0.041	0.302	2.26076e-09	10	Ifi203
1449	1.68529e-13	-1.03596	0.893	0.854	5.44096e-09	10	Dnaja1
1450	2.17352e-13	-0.793089	0.101	0.359	7.01722e-09	10	Ccr1
1451	2.34031e-13	-0.972177	0.941	0.925	7.55569e-09	10	Jun
1452	4.46024e-13	-2.69251	0.314	0.498	1.43999e-08	10	H2-Aa
1453	4.68797e-13	-0.963941	0.065	0.313	1.51351e-08	10	Stap1
1454	2.13639e-12	-2.57863	0.314	0.486	6.89734e-08	10	H2-Eb1
1455	3.05903e-12	-2.49347	0.456	0.578	9.87606e-08	10	H2-Ab1
1456	3.22431e-12	-1.31557	0.462	0.586	1.04097e-07	10	Ifitm3
1457	3.37543e-12	-0.760654	0.225	0.452	1.08976e-07	10	Irf1
1458	1.00249e-11	-1.00735	0.036	0.261	3.23653e-07	10	F13a1
1459	1.39725e-11	-1.84394	0.355	0.534	4.51102e-07	10	Cxcl2
1460	2.23282e-11	-0.807906	0.686	0.745	7.20867e-07	10	Zfp36l1
1461	3.64733e-11	-0.844464	0.734	0.771	1.17754e-06	10	Ier3
1462	5.07404e-11	-0.990541	0.556	0.632	1.63815e-06	10	Cited2
1463	6.80913e-11	-1.37776	0.592	0.705	2.19833e-06	10	Ccl2
1464	1.52235e-10	-0.755907	0.882	0.867	4.91491e-06	10	Mafb
1465	2.27178e-10	-0.715428	0.746	0.792	7.33446e-06	10	Ppp1r15a
1466	2.3453e-10	-0.932907	0.408	0.529	7.5718e-06	10	Tgfbi
1467	4.55469e-10	-2.34605	0.178	0.373	1.47048e-05	10	Ccl7
1468	8.89379e-10	-0.755169	0.065	0.262	2.87136e-05	10	Pltp
1469	8.63184e-08	-1.02603	0.704	0.677	0.00278679	10	Icam1
1470	1.46176e-07	-0.738929	0.432	0.541	0.00471929	10	Egr3
1471	2.35907e-06	-0.911315	0.396	0.472	0.0761626	10	Ifitm2
1472	3.16789e-05	-0.777183	0.544	0.564	1	10	Adrb2
1473	0.00120847	-0.709475	0.29	0.352	1	10	Hsph1
1474	0.00359836	-0.831734	0.503	0.526	1	10	Il1b
1475	0.00443184	-0.740685	0.408	0.42	1	10	Ms4a7
1476	2.50678e-243	2.19303	0.947	0.085	8.09312e-239	11	Ifit2
1477	7.84633e-224	1.30639	0.637	0.038	2.53319e-219	11	Ifit3b
1478	6.01792e-193	1.02189	0.549	0.032	1.94289e-188	11	Cmpk2
1479	6.35409e-171	2.31712	0.956	0.135	2.05142e-166	11	Ifit3
1480	1.53324e-156	2.05815	0.876	0.114	4.95005e-152	11	Rsad2
1481	1.01198e-143	1.20731	0.752	0.087	3.26717e-139	11	Usp18
1482	4.56877e-124	1.38792	0.566	0.054	1.47503e-119	11	Ifit1
1483	7.07634e-123	1.73441	0.743	0.1	2.2846e-118	11	Oasl1
1484	1.62411e-89	1.68556	0.938	0.269	5.24344e-85	11	Irf7
1485	1.13927e-87	2.26816	0.929	0.269	3.67814e-83	11	Isg15
1486	3.79176e-86	1.43425	0.885	0.223	1.22417e-81	11	Oasl2
1487	3.46813e-85	1.66734	1	0.32	1.11969e-80	11	Slfn5
1488	3.55967e-82	1.4163	0.867	0.233	1.14924e-77	11	Phf11d
1489	3.16364e-80	0.762126	0.478	0.058	1.02138e-75	11	Slfn9
1490	2.26587e-79	1.11923	0.708	0.139	7.31535e-75	11	Herc6
1491	1.97902e-77	0.714035	0.363	0.034	6.38925e-73	11	A930037H05Rik
1492	9.57242e-76	1.27447	0.788	0.192	3.09046e-71	11	Ifi209
1493	9.89402e-76	1.12596	0.805	0.193	3.19429e-71	11	Zbp1
1494	7.73686e-74	0.777114	0.558	0.086	2.49784e-69	11	Isg20
1495	6.51002e-73	1.18298	0.788	0.189	2.10176e-68	11	Stat2
1496	1.05694e-69	1.25816	0.814	0.223	3.41232e-65	11	Rtp4
1497	2.9471e-69	1.52601	0.929	0.349	9.51472e-65	11	Parp14
1498	1.00682e-68	0.770839	0.531	0.084	3.25051e-64	11	Ifi206
1499	2.1521e-67	1.28367	0.867	0.291	6.94804e-63	11	Phf11b
1500	8.8794e-67	1.05069	0.814	0.23	2.86671e-62	11	Xaf1
1501	2.19004e-65	1.35018	0.726	0.18	7.07054e-61	11	Irgm1
1502	3.1812e-65	0.844425	0.504	0.079	1.02705e-60	11	Helz2
1503	1.26674e-64	1.27851	0.903	0.327	4.08966e-60	11	Tor3a
1504	3.38695e-63	0.948267	0.655	0.141	1.09348e-58	11	Daxx
1505	1.62157e-61	0.88289	0.664	0.148	5.23525e-57	11	Dhx58
1506	1.82603e-61	1.16904	0.85	0.276	5.89533e-57	11	Eif2ak2
1507	8.40031e-61	1.36031	0.982	0.53	2.71204e-56	11	Ifi204
1508	1.67271e-60	1.12874	0.894	0.329	5.40034e-56	11	Rnf213
1509	2.1474e-59	0.9719	0.717	0.184	6.93287e-55	11	Parp12
1510	1.56049e-56	1.24326	0.867	0.31	5.03804e-52	11	Slfn8
1511	7.35657e-56	1.07911	0.85	0.298	2.37507e-51	11	Stat1
1512	1.25807e-55	1.66087	0.788	0.248	4.06168e-51	11	Ifih1
1513	1.10665e-54	0.935015	0.602	0.138	3.57283e-50	11	Treml2
1514	1.12203e-54	0.981104	0.593	0.127	3.62249e-50	11	Ddx60
1515	1.2926e-50	0.885529	0.673	0.181	4.17315e-46	11	Ddx58
1516	4.34142e-50	1.26319	0.947	0.506	1.40163e-45	11	9930111J21Rik2
1517	5.75963e-50	1.23952	0.876	0.438	1.8595e-45	11	Trim30a
1518	7.29389e-49	0.995271	0.832	0.31	2.35483e-44	11	Sp110
1519	2.61168e-48	0.846888	0.575	0.138	8.43181e-44	11	Igtp
1520	5.30305e-48	0.780336	0.496	0.1	1.71209e-43	11	Pml
1521	6.43674e-44	1.06309	0.973	0.748	2.0781e-39	11	Fcgr1
1522	2.53526e-43	1.03264	0.823	0.336	8.18509e-39	11	Etnk1
1523	5.22791e-42	1.01171	0.77	0.279	1.68783e-37	11	Zup1
1524	2.43733e-41	0.953107	0.85	0.379	7.86892e-37	11	Sp100
1525	7.17156e-41	1.47421	0.389	0.072	2.31534e-36	11	Acod1
1526	7.98792e-41	0.767235	0.522	0.126	2.5789e-36	11	Tlr3
1527	1.35518e-40	0.779145	0.699	0.235	4.37521e-36	11	Parp9
1528	7.72101e-40	0.963655	0.832	0.374	2.49273e-35	11	Tap1
1529	1.85183e-38	0.805016	0.752	0.297	5.97864e-34	11	Ifi35
1530	3.19653e-36	1.58117	0.938	0.538	1.032e-31	11	Ccl12
1531	1.4323e-35	0.74392	0.655	0.229	4.62418e-31	11	Znfx1
1532	2.16834e-35	0.751728	0.487	0.121	7.00049e-31	11	Ifi213
1533	2.29712e-35	0.781585	0.681	0.241	7.41626e-31	11	Trim30d
1534	6.64772e-34	0.948361	0.717	0.29	2.14622e-29	11	Trim12a
1535	2.25173e-32	0.825598	0.947	0.701	7.2697e-28	11	Tor1aip1
1536	5.73048e-32	2.70538	0.478	0.135	1.85008e-27	11	Cxcl10
1537	1.86999e-31	0.872143	0.823	0.492	6.03726e-27	11	Trafd1
1538	4.05789e-31	0.813077	0.513	0.149	1.31009e-26	11	Gbp2
1539	5.88294e-31	0.773383	0.611	0.209	1.89931e-26	11	Ifi211
1540	6.5631e-31	0.744326	0.54	0.172	2.1189e-26	11	Dtx3l
1541	2.39866e-29	0.889035	0.876	0.54	7.74407e-25	11	Lgals3bp
1542	2.78271e-29	0.907832	0.956	0.731	8.98398e-25	11	Bst2
1543	3.67979e-28	0.740226	0.814	0.498	1.18802e-23	11	Lgals9
1544	5.63186e-28	0.785534	0.602	0.228	1.81824e-23	11	Samd9l
1545	3.1034e-27	0.69669	0.708	0.304	1.00193e-22	11	Atp6v0a2
1546	1.93216e-26	0.875112	0.646	0.232	6.23797e-22	11	Csf1
1547	4.09674e-26	0.749604	0.965	0.823	1.32263e-21	11	Ly6e
1548	1.33164e-24	0.853267	0.841	0.509	4.2992e-20	11	Sppl2a
1549	1.25001e-23	0.987862	0.982	0.861	4.03566e-19	11	Ccl4
1550	4.65125e-23	0.746694	0.947	0.604	1.50166e-18	11	Ifi207
1551	2.33621e-22	0.777498	0.858	0.533	7.54246e-18	11	Ascc3
1552	2.46331e-22	0.71347	0.885	0.674	7.95279e-18	11	Pik3ap1
1553	7.88727e-22	0.758567	0.681	0.374	2.5464e-17	11	2021-03-05
1554	2.25722e-19	0.717947	0.593	0.274	7.28743e-15	11	Fgl2
1555	4.83077e-19	0.750764	0.549	0.225	1.55961e-14	11	Gbp7
1556	2.2447e-18	-2.36344	0.814	0.883	7.24701e-14	11	Lyz2
1557	1.48725e-16	0.763911	0.407	0.15	4.80158e-12	11	Gm20559
1558	1.58437e-16	0.800033	0.796	0.578	5.11513e-12	11	Peli1
1559	6.47275e-15	1.81335	0.398	0.16	2.08973e-10	11	Ccl5
1560	6.9894e-15	-1.41836	0.062	0.43	2.25653e-10	11	Dab2
1561	2.98532e-14	-1.45698	0.071	0.423	9.63811e-10	11	Ms4a7
1562	4.98422e-14	-1.76442	0.867	0.905	1.60916e-09	11	Apoe
1563	6.14797e-13	0.747744	0.637	0.404	1.98487e-08	11	Ccnd1
1564	8.13066e-13	-0.907984	0.743	0.893	2.62498e-08	11	Cd14
1565	1.00932e-12	-1.04386	0.221	0.53	3.25859e-08	11	Tgfbi
1566	2.33485e-12	-1.53606	0.035	0.353	7.53806e-08	11	Mrc1
1567	5.91411e-12	-0.840283	0.212	0.506	1.90937e-07	11	Gas6
1568	2.15273e-10	-2.45518	0.292	0.534	6.95009e-06	11	Cxcl2
1569	2.19437e-10	-0.774399	0.265	0.515	7.08454e-06	11	Anxa5
1570	2.39807e-10	-0.829375	0.08	0.358	7.74218e-06	11	Ccr1
1571	2.4291e-10	-2.50195	0.23	0.498	7.84236e-06	11	H2-Aa
1572	2.89354e-10	-0.955056	0.035	0.312	9.34181e-06	11	Stap1
1573	3.0586e-10	-0.781482	0.044	0.321	9.87469e-06	11	Pla2g7
1574	3.35371e-10	-1.10159	0.08	0.351	1.08274e-05	11	Lgals1
1575	1.91706e-09	-1.06488	0.044	0.306	6.18923e-05	11	Ahnak
1576	4.60232e-09	-1.00412	0.018	0.26	0.000148586	11	F13a1
1577	5.49365e-09	-2.33413	0.752	0.818	0.000177363	11	Cd74
1578	7.64012e-09	0.816901	0.752	0.584	0.000246661	11	Tnf
1579	9.74714e-09	-2.09382	0.159	0.39	0.000314687	11	Pf4
1580	1.06548e-08	-0.718687	0.478	0.655	0.000343991	11	Fcrls
1581	1.25432e-08	-0.70279	0.186	0.45	0.000404957	11	Lilr4b
1582	1.33394e-08	-0.768721	0.027	0.262	0.000430662	11	Pltp
1583	4.49433e-08	-0.959351	0.265	0.473	0.001451	11	Ifitm2
1584	2.98562e-07	-0.879427	0.115	0.334	0.00963906	11	Lgals3
1585	3.14355e-07	-0.73789	0.389	0.56	0.0101489	11	Iqgap1
1586	4.82877e-07	-2.30904	0.301	0.485	0.0155897	11	H2-Eb1
1587	1.7496e-06	-2.0604	0.177	0.372	0.0564858	11	Ccl7
1588	2.04773e-06	-2.2218	0.46	0.577	0.066111	11	H2-Ab1
1589	0.000262135	-0.976415	0.257	0.382	1	11	Wfdc17
1590	0.000519527	-1.12655	0.345	0.46	1	11	Vim
1591	0.00237787	-0.835418	0.319	0.432	1	11	Crip1
1592	0.0035	-2.09105	0.168	0.277	1	11	Spp1
1593	0	2.21911	0.701	0.024	0	12	G0s2
1594	0	1.80875	0.804	0.037	0	12	Hp
1595	0	1.34274	0.68	0.023	0	12	Hdc
1596	0	1.14951	0.67	0.023	0	12	Mmp9
1597	0	0.91229	0.588	0.015	0	12	Pglyrp1
1598	0	0.841939	0.546	0.008	0	12	Cxcr2
1599	0	0.826046	0.701	0.013	0	12	Sell
1600	2.2525e-304	1.31132	0.464	0.011	7.27219e-300	12	Lrg1
1601	2.18417e-281	0.929291	0.732	0.033	7.05159e-277	12	Mcemp1
1602	1.99211e-269	1.71069	0.68	0.03	6.43152e-265	12	Slpi
1603	3.06358e-253	0.92023	0.33	0.006	9.89076e-249	12	Lcn2
1604	3.39574e-156	1.47641	0.351	0.013	1.09631e-151	12	Retnlg
1605	7.10012e-156	1.60067	0.691	0.058	2.29227e-151	12	Ifitm6
1606	5.36931e-152	1.41587	0.588	0.041	1.73348e-147	12	Ly6c2
1607	2.93788e-146	1.2735	0.773	0.078	9.48495e-142	12	Trem1
1608	8.7435e-141	0.78567	0.588	0.043	2.82284e-136	12	Slfn1
1609	1.6553e-140	1.18331	0.804	0.085	5.34414e-136	12	Gda
1610	2.24855e-127	2.50928	0.732	0.082	7.25943e-123	12	Plac8
1611	1.36023e-126	0.874128	0.639	0.057	4.3915e-122	12	Cd24a
1612	1.04295e-111	1.45802	0.918	0.159	3.36717e-107	12	Gsr
1613	1.90478e-111	0.706513	0.536	0.046	6.14957e-107	12	Itgb7
1614	2.26537e-111	0.829747	0.722	0.083	7.31375e-107	12	Itgal
1615	4.25016e-108	1.37862	0.804	0.115	1.37217e-103	12	Il1r2
1616	4.76587e-103	1.76206	0.639	0.072	1.53866e-98	12	Ifitm1
1617	2.42535e-98	3.50845	0.753	0.119	7.83024e-94	12	S100a8
1618	7.2685e-98	0.946116	0.68	0.084	2.34664e-93	12	Mgst1
1619	1.33815e-95	3.63478	0.804	0.138	4.32023e-91	12	S100a9
1620	3.341e-93	1.44394	0.948	0.194	1.07864e-88	12	Anxa2
1621	1.03887e-88	1.88621	0.979	0.243	3.35401e-84	12	S100a11
1622	1.63789e-84	1.21078	0.773	0.122	5.28792e-80	12	Clec4e
1623	4.10215e-84	1.47608	0.495	0.051	1.32438e-79	12	Chil3
1624	1.65806e-83	1.26398	0.691	0.107	5.35306e-79	12	Napsa
1625	3.88949e-82	1.90829	0.897	0.198	1.25572e-77	12	S100a6
1626	2.67581e-81	1.08623	0.876	0.173	8.63884e-77	12	Plbd1
1627	9.50302e-78	1.38437	0.907	0.211	3.06805e-73	12	Cytip
1628	3.4276e-77	1.13469	0.845	0.188	1.1066e-72	12	Emilin2
1629	1.44665e-75	1.10115	0.557	0.071	4.6705e-71	12	Acod1
1630	2.2402e-75	1.72787	0.948	0.288	7.23249e-71	12	Msrb1
1631	9.38331e-75	0.860376	0.845	0.171	3.0294e-70	12	Sorl1
1632	7.01816e-74	0.892217	0.856	0.169	2.26581e-69	12	Emb
1633	1.19533e-67	0.723857	0.711	0.131	3.85912e-63	12	Fgr
1634	1.66103e-62	0.728952	0.557	0.082	5.36263e-58	12	Slc7a11
1635	3.0412e-59	1.16916	0.753	0.176	9.8185e-55	12	Mxd1
1636	6.3213e-59	0.876106	0.701	0.133	2.04083e-54	12	Anxa1
1637	9.0666e-57	0.939395	0.763	0.172	2.92715e-52	12	Clec4d
1638	9.38768e-57	1.68598	0.691	0.156	3.03081e-52	12	S100a4
1639	2.64905e-56	1.53704	1	0.467	8.55246e-52	12	Ifitm2
1640	5.33202e-54	1.24865	0.969	0.367	1.72144e-49	12	Cd44
1641	2.72954e-50	1.32431	0.784	0.206	8.81232e-46	12	Thbs1
1642	3.77678e-50	1.27948	1	0.598	1.21933e-45	12	Fxyd5
1643	6.404e-50	0.993162	0.907	0.305	2.06753e-45	12	Adgre5
1644	9.97098e-48	1.02527	0.845	0.241	3.21913e-43	12	Tgm2
1645	1.13856e-46	0.932472	0.794	0.219	3.67585e-42	12	Slc16a3
1646	1.6492e-46	1.24416	0.918	0.401	5.32443e-42	12	Cdk2ap2
1647	4.07759e-46	0.824701	0.773	0.219	1.31645e-41	12	Itga4
1648	1.28674e-45	1.44345	0.938	0.45	4.15424e-41	12	Samhd1
1649	1.21535e-44	1.5261	0.99	0.581	3.92374e-40	12	Ifitm3
1650	4.43705e-44	0.979257	0.938	0.405	1.4325e-39	12	Mrpl33
1651	5.80693e-44	0.939663	0.742	0.221	1.87477e-39	12	Smpdl3a
1652	2.53279e-42	0.886587	0.68	0.175	8.17713e-38	12	Ms4a4c
1653	2.70627e-41	0.952402	0.887	0.299	8.7372e-37	12	Ahnak
1654	1.90197e-39	0.931151	0.907	0.328	6.14052e-35	12	Lgals3
1655	2.2824e-39	0.878758	1	0.92	7.36874e-35	12	H3f3a
1656	6.80429e-39	0.860442	0.876	0.304	2.19677e-34	12	Cxcr4
1657	1.96631e-38	1.05258	1	0.904	6.34823e-34	12	Srgn
1658	2.62781e-38	0.949092	0.928	0.376	8.48388e-34	12	Wfdc17
1659	5.50497e-38	0.908862	0.99	0.754	1.77728e-33	12	Alox5ap
1660	8.57485e-38	0.895346	1	0.583	2.76839e-33	12	Lst1
1661	6.28159e-36	0.95492	0.959	0.598	2.02801e-31	12	Taldo1
1662	3.67898e-34	0.760991	1	0.723	1.18776e-29	12	Tpd52
1663	2.36943e-33	0.727096	0.907	0.39	7.64969e-29	12	Prr13
1664	6.2118e-33	0.842536	1	0.834	2.00548e-28	12	Cd52
1665	7.3194e-33	0.75748	0.711	0.227	2.36307e-28	12	S100a10
1666	5.11521e-32	0.991571	0.928	0.525	1.65144e-27	12	Lsp1
1667	5.28749e-32	0.85402	0.979	0.729	1.70706e-27	12	Prdx5
1668	9.05681e-32	0.813183	0.928	0.465	2.92399e-27	12	Txn1
1669	1.26943e-31	1.18906	0.959	0.523	4.09836e-27	12	Il1b
1670	1.49765e-31	0.737808	0.845	0.333	4.83515e-27	12	Lmnb1
1671	1.82012e-31	0.923494	0.825	0.338	5.87627e-27	12	Tnfaip2
1672	4.94452e-31	-0.911062	0.763	0.972	1.59634e-26	12	C1qb
1673	8.42301e-31	0.764588	0.969	0.593	2.71937e-26	12	Rac2
1674	1.39591e-30	0.693524	0.918	0.464	4.5067e-26	12	Cox17
1675	4.5396e-30	0.732262	0.979	0.722	1.46561e-25	12	Sem1
1676	2.18825e-29	0.697504	0.948	0.48	7.06477e-25	12	Snx20
1677	3.65037e-29	0.89591	0.887	0.491	1.17852e-24	12	Ccl6
1678	8.05702e-29	-0.905802	0.691	0.963	2.60121e-24	12	C1qc
1679	1.22543e-28	1.55937	0.887	0.554	3.95631e-24	12	Tmsb10
1680	1.45084e-28	1.45068	0.856	0.427	4.68404e-24	12	Crip1
1681	4.76382e-28	1.05005	0.897	0.455	1.538e-23	12	Vim
1682	1.20636e-27	0.697373	0.979	0.548	3.89474e-23	12	Stk17b
1683	2.62305e-27	0.982174	1	0.882	8.46852e-23	12	Lyz2
1684	4.36488e-27	0.693914	0.99	0.613	1.4092e-22	12	Pkm
1685	4.47679e-27	0.715768	0.948	0.499	1.44533e-22	12	Ms4a6c
1686	9.91353e-27	0.833587	0.918	0.511	3.20058e-22	12	Resf1
1687	2.20684e-26	0.74799	1	0.829	7.12478e-22	12	Gpx1
1688	2.96977e-26	0.706145	0.897	0.46	9.5879e-22	12	Cd300a
1689	3.89766e-26	-0.860313	0.732	0.96	1.25836e-21	12	C1qa
1690	7.76571e-26	0.845387	0.907	0.466	2.50716e-21	12	Plaur
1691	1.05269e-25	0.7082	0.928	0.52	3.39863e-21	12	Csf3r
1692	2.13251e-25	0.715988	0.99	0.763	6.88481e-21	12	Pim1
1693	3.26553e-25	0.713671	1	0.922	1.05428e-20	12	Cebpb
1694	5.033e-25	0.862213	0.959	0.598	1.6249e-20	12	Ifi27l2a
1695	1.56993e-23	0.75529	0.99	0.869	5.06851e-19	12	Coro1a
1696	2.22465e-20	0.821916	0.918	0.564	7.1823e-16	12	Gngt2
1697	4.44353e-20	-0.919408	0.784	0.894	1.4346e-15	12	Trem2
1698	7.16483e-20	-1.17433	0.969	0.956	2.31317e-15	12	Hexb
1699	2.11768e-19	-0.994532	0.639	0.878	6.83692e-15	12	Cd81
1700	3.65573e-16	-0.770009	0.608	0.864	1.18025e-11	12	C3ar1
1701	1.87184e-15	-0.776702	0.763	0.845	6.04323e-11	12	Itgb5
1702	2.21686e-15	-0.920122	1	0.996	7.15713e-11	12	Cst3
1703	4.09045e-14	-0.753737	0.629	0.811	1.3206e-09	12	Hpgds
1704	5.15683e-14	-0.830628	0.629	0.792	1.66488e-09	12	Bin1
1705	7.56781e-14	-1.29356	0.866	0.926	2.44327e-09	12	Jun
1706	9.79774e-14	-0.719365	0.619	0.799	3.1632e-09	12	Zfhx3
1707	1.01252e-13	0.703232	0.876	0.529	3.26891e-09	12	Cxcl2
1708	1.11835e-13	-0.765383	0.763	0.913	3.61059e-09	12	Ctsl
1709	4.93846e-13	-0.958211	0.969	0.932	1.59438e-08	12	Atf3
1710	5.03245e-13	-0.986167	0.351	0.671	1.62473e-08	12	Olfml3
1711	6.47797e-13	-1.19336	0.742	0.862	2.09141e-08	12	Rhob
1712	7.70895e-13	-0.922336	0.959	0.954	2.48884e-08	12	Ctsd
1713	1.02658e-12	-0.736763	0.567	0.794	3.31431e-08	12	Pmepa1
1714	1.29478e-12	-0.705834	0.876	0.892	4.18018e-08	12	Cx3cr1
1715	2.59617e-12	-0.903709	0.371	0.636	8.38172e-08	12	Plxdc2
1716	3.66698e-12	-0.943335	0.433	0.681	1.18389e-07	12	Gpr34
1717	8.79037e-12	-0.922411	0.907	0.901	2.83797e-07	12	Fosb
1718	1.09801e-11	-0.72634	0.464	0.698	3.54492e-07	12	Slco2b1
1719	1.35364e-11	-1.02104	0.309	0.596	4.37022e-07	12	Tmem119
1720	4.28777e-11	-0.757181	0.423	0.644	1.38431e-06	12	Tanc2
1721	4.50117e-11	-0.709942	0.732	0.815	1.4532e-06	12	Epb41l2
1722	7.96379e-11	-0.726424	1	0.976	2.57111e-06	12	Ubc
1723	9.98421e-11	-0.695247	0.526	0.705	3.2234e-06	12	Srgap2
1724	1.66518e-10	-1.14006	0.32	0.575	5.37604e-06	12	Sparc
1725	1.6858e-10	-0.751915	0.649	0.735	5.44259e-06	12	Timp2
1726	2.84562e-10	-0.718727	0.278	0.538	9.1871e-06	12	Frmd4a
1727	3.52259e-10	-0.941993	0.804	0.849	1.13727e-05	12	Egr1
1728	3.63327e-10	-0.929337	0.443	0.658	1.173e-05	12	P2ry12
1729	8.12018e-10	-0.735232	0.423	0.62	2.6216e-05	12	F11r
1730	3.49686e-09	-0.699116	0.371	0.579	0.000112896	12	Pde3b
1731	4.98145e-09	-0.724067	0.969	0.939	0.000160826	12	Klf6
1732	1.0117e-08	-0.743946	0.464	0.631	0.000326627	12	Siglech
1733	1.88958e-08	-0.720663	0.515	0.679	0.000610052	12	Pmp22
1734	2.43851e-08	-0.847218	0.629	0.762	0.000787272	12	Cebpa
1735	5.8672e-08	-0.911583	0.402	0.601	0.00189423	12	Cebpa
1736	6.29151e-08	-0.78727	0.938	0.902	0.00203121	12	Ier5
1737	7.23117e-08	-0.814811	0.196	0.425	0.00233458	12	Nav3
1738	1.96834e-07	-0.813106	0.67	0.726	0.00635477	12	Glul
1739	2.34203e-07	-0.746343	0.433	0.592	0.00756123	12	Arhgap5
1740	3.64728e-06	-0.811123	0.619	0.709	0.117752	12	Dnajb1
1741	8.04749e-06	-0.76828	0.536	0.661	0.259813	12	Il1a
1742	6.78198e-05	-0.871961	0.464	0.561	1	12	Tmx4
1743	0.000101333	-0.880069	0.67	0.677	1	12	Icam1
1744	0.000129123	-0.806456	0.979	0.876	1	12	Ier2
1745	0.000516073	-0.735654	0.546	0.581	1	12	Smad7
1746	0.000708006	-0.694145	0.691	0.752	1	12	Hspa1a
1747	0.000828812	-0.698037	0.969	0.916	1	12	Fos
1748	0.00125568	-0.710273	0.515	0.564	1	12	Adrb2
1749	0.00335846	-0.814489	0.866	0.782	1	12	Klf4

## Sheet: Resting Mg1
	p_val	avg_logFC	pct.1	pct.2	p_val_adj	cluster	gene
1	0	1.39468	0.992	0.767	0	0	Klf2
2	0	1.32223	1	0.891	0	0	Fos
3	0	1.27045	1	0.903	0	0	Jun
4	0	1.21072	0.97	0.63	0	0	Dnajb1
5	0	1.16302	0.964	0.728	0	0	Klf4
6	0	1.16084	0.873	0.49	0	0	Sgk1
7	0	1.15372	0.956	0.594	0	0	Icam1
8	0	1.11641	1	0.803	0	0	Egr1
9	0	1.07791	0.999	0.841	0	0	Ier2
10	0	1.04157	1	0.82	0	0	Rhob
11	0	1.00191	1	0.874	0	0	Ier5
12	0	0.967728	0.725	0.295	0	0	Dusp6
13	0	0.940152	0.975	0.561	0	0	P2ry12
14	0	0.931473	0.968	0.738	0	0	Ppp1r15a
15	0	0.930027	1	0.969	0	0	Ubc
16	0	0.920439	0.669	0.328	0	0	Tuba1a
17	0	0.913348	0.976	0.818	0	0	Dnaja1
18	0	0.9113	0.973	0.48	0	0	Tmem119
19	0	0.910966	1	0.954	0	0	Junb
127	1.33826e-129	0.901331	0.358	0.158	4.32056e-125	0	Adamts1
20	0	0.899092	0.996	0.913	0	0	Atf3
21	0	0.876162	0.939	0.661	0	0	Glul
22	0	0.874003	0.977	0.714	0	0	Wsb1
92	3.72977e-289	0.860301	0.657	0.325	1.20416e-284	0	Gem
23	0	0.844015	0.912	0.481	0	0	Smad7
24	0	0.843345	0.995	0.873	0	0	Fosb
25	0	0.841637	0.839	0.476	0	0	Tmx4
26	0	0.829984	0.854	0.476	0	0	Adrb2
27	0	0.828659	0.857	0.541	0	0	Tsc22d3
28	0	0.826834	0.957	0.733	0	0	Srsf7
29	0	0.825646	0.975	0.774	0	0	Srsf2
30	0	0.822231	0.994	0.87	0	0	Dusp1
31	0	0.793096	0.975	0.757	0	0	Mat2a
32	0	0.790398	0.957	0.702	0	0	Cebpa
33	0	0.775656	0.815	0.451	0	0	Ddit3
34	0	0.772187	0.993	0.714	0	0	Selplg
35	0	0.756159	0.99	0.86	0	0	Pnrc1
36	0	0.754323	1	0.966	0	0	Ddx5
37	0	0.748448	0.996	0.872	0	0	Zfp36
105	2.62181e-255	0.744133	0.973	0.836	8.46452e-251	0	Mafb
38	0	0.739465	0.988	0.886	0	0	Hsp90aa1
39	0	0.737437	0.924	0.491	0	0	Arhgap5
40	0	0.736267	0.999	0.907	0	0	Ccnl1
41	0	0.73568	0.977	0.787	0	0	Socs3
42	0	0.733346	0.632	0.249	0	0	Dusp18
94	3.11996e-284	0.728804	0.943	0.695	1.00728e-279	0	Hspa1a
43	0	0.719597	0.995	0.885	0	0	Eif5
44	0	0.719233	1	0.916	0	0	Btg2
45	0	0.718993	0.98	0.78	0	0	Clk1
46	0	0.717454	0.778	0.388	0	0	Taf7
47	0	0.710887	1	0.994	0	0	Cst3
48	0	0.707102	0.798	0.491	0	0	Clip1
49	0	0.701551	0.693	0.298	0	0	Dnajb4
50	0	0.700381	0.969	0.807	0	0	Srsf3
134	1.35801e-79	-0.701552	0.105	0.269	4.38433e-75	0	S100a10
126	6.26223e-145	-0.70358	0.267	0.515	2.02176e-140	0	Cd72
51	0	-0.705075	0.945	0.958	0	0	mt-Nd4
104	1.10539e-256	-0.711598	0.041	0.386	3.56874e-252	0	Gm6377
129	1.08001e-124	-0.71196	0.16	0.391	3.48681e-120	0	Plau
52	0	-0.713617	0.971	0.925	0	0	Rpl41
115	4.50308e-225	-0.726126	0.611	0.767	1.45382e-220	0	Prdx5
53	0	-0.729881	0.953	0.92	0	0	Rps19
106	3.55418e-255	-0.73209	0.181	0.54	1.14747e-250	0	Ehd1
102	2.21524e-258	-0.736155	0.898	0.906	7.1519e-254	0	Srgn
125	1.25845e-161	-0.739237	0.02	0.255	4.06289e-157	0	Il1rn
103	1.14044e-257	-0.746599	0.009	0.341	3.6819e-253	0	Clec12a
110	6.97385e-242	-0.782244	0.062	0.406	2.25151e-237	0	Slfn5
101	4.88167e-264	-0.78995	0.006	0.342	1.57605e-259	0	Cd93
117	3.31791e-221	-0.804848	0.067	0.382	1.07119e-216	0	Cxcr4
100	1.89348e-265	-0.80742	0.159	0.51	6.11309e-261	0	Ms4a6b
114	4.25477e-225	-0.818973	0.117	0.449	1.37365e-220	0	Cd44
85	5.44365e-304	-0.824618	0.73	0.856	1.75748e-299	0	Atp2b1
96	7.70979e-275	-0.824915	0.118	0.494	2.48911e-270	0	Metrnl
120	2.84619e-191	-0.825445	0.013	0.279	9.18894e-187	0	Apoc2
87	1.36235e-296	-0.827308	0.363	0.702	4.39835e-292	0	Cxcl16
90	2.35638e-291	-0.828431	0.238	0.624	7.60757e-287	0	Ifi204
119	1.07159e-201	-0.842447	0.013	0.289	3.45964e-197	0	Clec4n
95	3.88111e-280	-0.844225	0.245	0.616	1.25302e-275	0	Clic4
97	1.38099e-274	-0.870277	0.755	0.831	4.45851e-270	0	Cd63
88	6.09469e-295	-0.87836	0.597	0.815	1.96767e-290	0	Pim1
54	0	-0.895757	0.991	0.978	0	0	mt-Atp6
55	0	-0.901755	0.99	0.977	0	0	mt-Co1
122	1.85473e-175	-0.906331	0.043	0.305	5.988e-171	0	Nr4a2
123	3.10041e-174	-0.914678	0.14	0.425	1.00097e-169	0	Sdc4
108	9.35743e-245	-0.932888	0.013	0.334	3.02105e-240	0	Pltp
56	0	-0.950149	0.979	0.972	0	0	mt-Co2
57	0	-0.983125	0.012	0.41	0	0	Pla2g7
58	0	-0.98499	0.972	0.974	0	0	mt-Co3
59	0	-0.987303	0.564	0.784	0	0	Bst2
91	2.40501e-290	-0.995943	0.359	0.674	7.76459e-286	0	Fxyd5
60	0	-1.00957	0.758	0.859	0	0	Cd52
133	5.93738e-106	-1.01174	0.189	0.397	1.91688e-101	0	Rcan1
61	0	-1.01642	0.232	0.597	0	0	Anxa5
62	0	-1.04486	0.033	0.453	0	0	Ccr1
93	4.60884e-288	-1.07886	0.019	0.382	1.48796e-283	0	Ifi203
63	0	-1.08063	0.352	0.727	0	0	Slfn2
64	0	-1.12451	0.03	0.554	0	0	Rab7b
135	1.74817e-63	-1.1378	0.65	0.72	5.64397e-59	0	Ccl2
86	1.23066e-296	-1.14215	0.022	0.395	3.97319e-292	0	Stap1
65	0	-1.1478	0.113	0.548	0	0	Lilr4b
66	0	-1.16583	0.374	0.748	0	0	Lilrb4a
111	9.03957e-240	-1.17232	0.016	0.331	2.91843e-235	0	F13a1
130	4.45572e-123	-1.17611	0.263	0.481	1.43853e-118	0	Crip1
128	2.88551e-126	-1.18307	0.047	0.251	9.31587e-122	0	S100a6
67	0	-1.18548	0.99	0.992	0	0	Gm42418
113	2.46748e-228	-1.19534	0.059	0.377	7.96624e-224	0	Ahnak
132	4.6597e-112	-1.2362	0.074	0.274	1.50439e-107	0	Fabp5
68	0	-1.23784	0.258	0.607	0	0	Tgfbi
69	0	-1.24908	0.147	0.609	0	0	Ms4a6c
70	0	-1.25881	0.853	0.903	0	0	Cd14
71	0	-1.31904	0.043	0.44	0	0	Lgals1
131	3.22492e-121	-1.32742	0.055	0.257	1.04116e-116	0	Thbs1
72	0	-1.44965	0.112	0.579	0	0	Ifitm2
73	0	-1.46772	0.06	0.476	0	0	Wfdc17
74	0	-1.50405	0.142	0.684	0	0	Iqgap1
75	0	-1.56714	0.199	0.729	0	0	Ifi207
76	0	-1.59014	0.253	0.705	0	0	Ifi27l2a
112	1.45483e-233	-1.59071	0.292	0.596	4.6969e-229	0	Il1b
77	0	-1.61637	0.128	0.655	0	0	Cybb
78	0	-1.68349	0.053	0.539	0	0	Dab2
79	0	-1.74839	0.034	0.444	0	0	Mrc1
99	4.54764e-268	-1.78567	0.197	0.538	1.46821e-263	0	Vim
80	0	-1.80305	0.033	0.536	0	0	Ms4a7
98	6.11453e-270	-1.90265	0.062	0.413	1.97408e-265	0	Lgals3
81	0	-1.9261	0.204	0.698	0	0	Ifitm3
89	9.40378e-295	-2.398	0.107	0.473	3.03601e-290	0	Pf4
124	5.91109e-163	-2.4888	0.182	0.426	1.9084e-158	0	Ccl7
121	1.55613e-181	-2.59444	0.064	0.339	5.02396e-177	0	Spp1
118	1.75006e-208	-2.63872	0.753	0.836	5.65006e-204	0	Cd74
116	1.09086e-224	-2.66911	0.397	0.63	3.52184e-220	0	H2-Ab1
109	4.97237e-242	-2.7752	0.259	0.551	1.60533e-237	0	H2-Eb1
82	0	-2.81919	0.784	0.912	0	0	Lyz2
83	0	-2.86756	0.247	0.617	0	0	Cxcl2
107	5.7543e-248	-2.91509	0.271	0.562	1.85777e-243	0	H2-Aa
84	0	-3.25882	0.831	0.927	0	0	Apoe

## Sheet: Resting Mg2
	p_val	avg_logFC	pct.1	pct.2	p_val_adj	cluster	gene
591	7.96521e-28	0.924228	0.574	0.666	2.57157e-23	5	Tsc22d2
562	3.50139e-108	0.880971	0.843	0.948	1.13042e-103	5	Xist
600	6.61312e-08	0.86301	0.33	0.342	0.00213505	5	Nav2
594	3.22416e-21	0.861364	0.276	0.587	1.04092e-16	5	Gm26917
601	2.2167e-07	0.824103	0.479	0.567	0.0071566	5	Tmx4
595	4.09511e-20	0.814264	0.54	0.584	1.3221e-15	5	Smad7
593	9.20362e-22	0.803261	0.616	0.786	2.97139e-17	5	Dleu2
596	7.69398e-20	0.791034	0.443	0.422	2.484e-15	5	Nav3
597	1.20068e-19	0.78933	0.535	0.651	3.87639e-15	5	Tanc2
599	2.02624e-08	0.768891	0.255	0.2	0.000654171	5	Adamts1
578	4.31802e-72	0.744992	0.78	0.944	1.39407e-67	5	Rbm39
590	2.06242e-36	0.737117	0.717	0.868	6.65853e-32	5	Dennd4a
584	7.09745e-64	0.733679	0.742	0.933	2.29141e-59	5	Son
589	5.7205e-41	0.717696	0.732	0.898	1.84686e-36	5	Jmjd1c
598	1.32426e-13	0.713436	0.601	0.852	4.27537e-09	5	Fus
547	3.81324e-173	-0.693339	0.457	0.968	1.23111e-168	5	Rps28
543	1.02392e-178	-0.693348	0.553	0.978	3.30574e-174	5	Rps12
544	2.70751e-177	-0.69486	0.549	0.977	8.7412e-173	5	Rps27a
541	2.19201e-182	-0.696978	0.311	0.941	7.07692e-178	5	Rps25
548	1.65327e-167	-0.698989	0.181	0.799	5.33759e-163	5	Prdx1
573	5.11631e-78	-0.699038	0.05	0.384	1.6518e-73	5	Sdc4
542	9.95204e-181	-0.69985	0.494	0.973	3.21302e-176	5	Rps3a1
538	7.05946e-191	-0.701875	0.115	0.75	2.27915e-186	5	Atox1
539	4.30779e-185	-0.704437	0.457	0.97	1.39077e-180	5	Rps23
545	3.4884e-177	-0.7158	0.416	0.965	1.12623e-172	5	Rpl26
546	2.26908e-176	-0.726217	0.155	0.778	7.32573e-172	5	Prdx5
557	3.18016e-129	-0.742628	0.483	0.939	1.02671e-124	5	Srgn
536	3.75258e-201	-0.748806	0.497	0.975	1.21152e-196	5	Rpl10
553	4.26272e-136	-0.763224	0.059	0.549	1.37622e-131	5	Anxa5
586	7.6579e-60	-0.76522	0.133	0.455	2.47235e-55	5	Crip1
537	5.76866e-195	-0.765885	0.577	0.979	1.86241e-190	5	Rps9
540	7.30564e-184	-0.771013	0.329	0.947	2.35862e-179	5	Pfn1
570	3.83385e-80	-0.775999	0.041	0.373	1.23776e-75	5	Lgals1
588	2.3173e-58	-0.777555	0.053	0.324	7.4814e-54	5	Ahnak
565	2.9974e-92	-0.779683	0.027	0.382	9.67712e-88	5	Ccr1
580	4.45654e-68	-0.782513	0.009	0.28	1.4388e-63	5	Pltp
575	4.36863e-75	-0.782627	0.019	0.321	1.41041e-70	5	Ifi203
567	9.89966e-89	-0.783448	0.01	0.343	3.1961e-84	5	Pla2g7
549	3.40606e-162	-0.788344	0.144	0.729	1.09965e-157	5	Cstb
535	3.71162e-244	-0.843099	0.772	0.992	1.1983e-239	5	Tpt1
572	3.2715e-78	-0.878946	0.021	0.333	1.05621e-73	5	Stap1
534	1.12745e-252	-0.919984	0.946	0.998	3.63996e-248	5	Tmsb4x
585	5.54032e-60	-0.924834	0.372	0.731	1.78869e-55	5	Ccl2
558	4.37414e-122	-0.931217	0.103	0.568	1.41219e-117	5	Cybb
583	1.53584e-64	-0.940721	0.015	0.278	4.95846e-60	5	F13a1
533	9.19621e-253	-0.943507	0.898	0.998	2.969e-248	5	Fth1
555	2.83581e-131	-0.957239	0.15	0.644	9.15542e-127	5	Ifi207
556	6.38413e-130	-0.959251	0.084	0.563	2.06112e-125	5	Tgfbi
582	1.04397e-64	-0.967006	0.157	0.483	3.37046e-60	5	Vim
559	9.05902e-119	-0.983402	0.064	0.504	2.9247e-114	5	Ifitm2
564	1.08739e-92	-1.05334	0.044	0.408	3.51064e-88	5	Wfdc17
554	1.87568e-135	-1.06466	0.134	0.638	6.05563e-131	5	Ifi27l2a
577	1.94109e-74	-1.07163	0.196	0.553	6.2668e-70	5	Il1b
550	3.85049e-150	-1.07173	0.041	0.54	1.24313e-145	5	Ms4a6c
587	3.18096e-59	-1.0813	0.075	0.353	1.02697e-54	5	Lgals3
560	3.46734e-118	-1.29338	0.035	0.458	1.11943e-113	5	Dab2
561	6.49635e-115	-1.3116	0.036	0.451	2.09735e-110	5	Ms4a7
551	3.42152e-149	-1.45482	0.117	0.622	1.10464e-144	5	Ifitm3
592	5.93028e-26	-1.47257	0.111	0.289	1.91459e-21	5	Spp1
563	4.14935e-99	-1.55947	0.017	0.376	1.33962e-94	5	Mrc1
574	6.70937e-78	-1.65976	0.689	0.922	2.16612e-73	5	Apoe
579	1.71444e-70	-1.6627	0.18	0.508	5.53506e-66	5	H2-Eb1
576	5.4815e-75	-1.665	0.244	0.603	1.7697e-70	5	H2-Ab1
552	2.5333e-140	-1.82972	0.478	0.915	8.17875e-136	5	Lyz2
568	7.84638e-88	-1.91216	0.069	0.414	2.5332e-83	5	Pf4
566	1.38025e-90	-1.93541	0.194	0.559	4.45615e-86	5	Cxcl2
581	2.18192e-67	-1.93946	0.094	0.392	7.04432e-63	5	Ccl7
571	1.0035e-78	-1.97871	0.483	0.844	3.23978e-74	5	Cd74
569	3.11624e-83	-1.98185	0.168	0.522	1.00608e-78	5	H2-Aa

## Sheet: Lasered Mg1
	p_val	avg_logFC	pct.1	pct.2	p_val_adj	cluster	gene
136	0	0.94987	0.793	0.34	0	1	Gpr84
137	0	0.938514	0.992	0.477	0	1	Sparc
138	0	0.845291	0.982	0.597	0	1	Olfml3
139	0	0.8066	0.956	0.592	0	1	Il1a
140	0	0.776267	0.841	0.454	0	1	Irf2bpl
168	1.19606e-131	-0.702224	0.139	0.405	3.86147e-127	1	Ccr1
153	7.42423e-185	-0.702334	0.018	0.321	2.39691e-180	1	Clec12a
162	1.39122e-159	-0.708891	0.204	0.481	4.49155e-155	1	Ms4a6b
151	7.55738e-192	-0.749207	0.013	0.322	2.4399e-187	1	Cd93
172	2.41868e-98	-0.793132	0.179	0.4	7.80872e-94	1	Sdc4
165	1.18395e-144	-0.796888	0.021	0.272	3.82237e-140	1	Clec4n
171	5.27681e-105	-0.80811	0.069	0.284	1.70362e-100	1	Nr4a2
164	2.44546e-149	-0.832141	0.332	0.554	7.89516e-145	1	Anxa5
167	4.50643e-142	-0.840119	0.23	0.497	1.4549e-137	1	Lilr4b
170	6.3914e-115	-0.85438	0.447	0.584	2.06346e-110	1	Iqgap1
160	3.83341e-165	-0.874149	0.031	0.312	1.23762e-160	1	Pltp
178	3.75143e-10	-0.879374	0.748	0.694	1.21115e-05	1	Ccl2
148	1.33153e-208	-0.895413	0.045	0.381	4.29883e-204	1	Pla2g7
157	3.08212e-169	-0.916409	0.298	0.549	9.95064e-165	1	Ms4a6c
174	2.02832e-90	-0.963056	0.139	0.341	6.54843e-86	1	Ahnak
177	3.65826e-35	-0.970695	0.359	0.447	1.18107e-30	1	Crip1
175	6.71371e-74	-0.978286	0.244	0.411	2.16752e-69	1	Wfdc17
176	4.47821e-61	-0.994595	0.538	0.595	1.44579e-56	1	Ifitm3
147	1.97392e-212	-1.02538	0.024	0.361	6.37281e-208	1	Ifi203
166	9.82489e-144	-1.10215	0.287	0.513	3.17196e-139	1	Ifitm2
145	2.98986e-225	-1.10349	0.023	0.375	9.65275e-221	1	Stap1
156	7.71345e-175	-1.11902	0.022	0.312	2.49029e-170	1	F13a1
149	2.30027e-201	-1.12794	0.302	0.578	7.42641e-197	1	Tgfbi
146	3.76588e-214	-1.1497	0.291	0.589	1.21581e-209	1	Cybb
152	1.64661e-187	-1.18503	0.094	0.407	5.31608e-183	1	Lgals1
154	9.12296e-185	-1.49005	0.877	0.911	2.94535e-180	1	Apoe
142	1.98782e-260	-1.49728	0.115	0.498	6.41769e-256	1	Dab2
173	2.03209e-96	-1.62943	0.174	0.368	6.56059e-92	1	Lgals3
143	2.81093e-248	-1.6645	0.044	0.419	9.0751e-244	1	Mrc1
141	0	-1.68658	0.051	0.504	0	1	Ms4a7
158	1.9114e-167	-2.17561	0.921	0.874	6.17095e-163	1	Lyz2
169	6.57201e-119	-2.33195	0.186	0.412	2.12177e-114	1	Ccl7
144	2.21786e-240	-2.35452	0.093	0.456	7.16036e-236	1	Pf4
159	2.08129e-167	-2.37153	0.346	0.574	6.71943e-163	1	Cxcl2
163	2.36932e-155	-2.53844	0.429	0.61	7.64934e-151	1	H2-Ab1
161	5.22123e-162	-2.61917	0.794	0.822	1.68567e-157	1	Cd74
155	4.70867e-184	-2.6818	0.265	0.533	1.52019e-179	1	H2-Eb1
150	2.49243e-199	-2.84646	0.269	0.547	8.04682e-195	1	H2-Aa

## Sheet: Lasered Mg2
	p_val	avg_logFC	pct.1	pct.2	p_val_adj	cluster	gene
991	5.96841e-63	1.01285	0.74	0.484	1.9269e-58	7	Syngr1
965	4.55744e-77	0.967294	0.821	0.619	1.47137e-72	7	Gng10
950	1.12904e-82	0.889144	0.801	0.466	3.6451e-78	7	Ldhb
946	2.09215e-84	0.886992	0.998	0.952	6.75451e-80	7	Ctsd
944	2.49406e-88	0.878744	0.926	0.56	8.05206e-84	7	Sparc
951	1.30872e-82	0.858544	0.998	0.996	4.22522e-78	7	Cst3
970	9.20142e-73	0.842317	0.909	0.66	2.97068e-68	7	Olfml3
934	1.82691e-96	0.798902	0.966	0.873	5.89818e-92	7	Cd81
932	4.82648e-99	0.742896	0.985	0.955	1.55823e-94	7	Hexb
1040	1.46041e-40	0.737299	0.904	0.836	4.71493e-36	7	Gapdh
936	3.8278e-95	0.716574	0.968	0.937	1.23581e-90	7	Ly86
1028	2.88789e-47	0.713054	0.862	0.73	9.32354e-43	7	Timp2
1058	3.53074e-32	-0.693893	0.457	0.718	1.1399e-27	7	Tlr2
1066	4.05117e-28	-0.696669	0.086	0.35	1.30792e-23	7	Tnfaip2
1022	1.07439e-49	-0.696872	0.076	0.471	3.46868e-45	7	Ehd1
972	4.74707e-72	-0.701893	0.948	0.977	1.53259e-67	7	Actg1
1063	2.50881e-30	-0.708314	0.28	0.574	8.09971e-26	7	Adrb2
1024	8.54929e-49	-0.71119	0.292	0.698	2.76014e-44	7	Gls
1035	4.72647e-43	-0.715005	0.125	0.482	1.52594e-38	7	Plaur
1060	3.55886e-31	-0.718023	0.079	0.366	1.14898e-26	7	Ccr1
1018	2.94751e-51	-0.718113	0.128	0.531	9.51605e-47	7	Fosl2
1026	8.4402e-48	-0.723333	0.211	0.604	2.72492e-43	7	Plk3
1021	2.45631e-50	-0.727499	0.123	0.533	7.9302e-46	7	Maff
1050	7.1434e-37	-0.740158	0.091	0.411	2.30625e-32	7	Dusp2
1029	2.77457e-45	-0.742864	0.123	0.501	8.9577e-41	7	Osm
1071	3.90433e-21	-0.743703	0.386	0.607	1.26051e-16	7	Pdgfb
1011	2.12839e-55	-0.743985	0.12	0.553	6.8715e-51	7	Tiparp
1012	2.99485e-54	-0.745593	0.371	0.787	9.66887e-50	7	Dleu2
990	4.47471e-63	-0.746326	0.088	0.547	1.44466e-58	7	Mir22hg
1004	5.50396e-60	-0.751969	0.789	0.959	1.77695e-55	7	Hspa5
1034	1.54155e-43	-0.755035	0.206	0.576	4.97689e-39	7	Egr2
1064	4.95042e-29	-0.755964	0.017	0.268	1.59824e-24	7	Pltp
1068	1.13207e-26	-0.760188	0.553	0.768	3.65488e-22	7	Cebpa
1003	3.01636e-60	-0.761275	0.42	0.827	9.7383e-56	7	Runx1
959	2.82473e-79	-0.76426	0.838	0.979	9.11964e-75	7	Ddx5
1007	5.81127e-58	-0.764828	0.489	0.915	1.87617e-53	7	Zfp36
987	3.89387e-66	-0.771588	0.514	0.911	1.25714e-61	7	Nfkbia
1023	1.60974e-49	-0.772256	0.44	0.797	5.19706e-45	7	Srsf7
1005	6.91674e-60	-0.772961	0.432	0.834	2.23307e-55	7	Srsf2
961	1.54016e-78	-0.774369	0.248	0.771	4.97241e-74	7	Ndel1
976	8.26911e-71	-0.780558	0.088	0.586	2.66968e-66	7	Sertad1
956	1.9088e-80	-0.78256	0.762	0.982	6.16257e-76	7	Jund
1067	2.12044e-27	-0.784985	0.442	0.686	6.84583e-23	7	Icam1
1016	5.73878e-53	-0.787291	0.553	0.836	1.85277e-48	7	Atp2b1
1074	4.93586e-14	-0.78972	0.845	0.907	1.59354e-09	7	Apoe
1055	1.72369e-33	-0.790003	0.58	0.864	5.56494e-29	7	Dnaja1
996	3.39594e-62	-0.790871	0.408	0.781	1.09638e-57	7	Mapkapk2
978	2.20496e-70	-0.794834	0.243	0.715	7.1187e-66	7	Tgif1
1015	4.06152e-53	-0.797674	0.285	0.677	1.31126e-48	7	Rnf19b
1010	2.63149e-56	-0.801569	0.351	0.757	8.49578e-52	7	Brd2
1031	4.72866e-45	-0.803987	0.061	0.419	1.52665e-40	7	Metrnl
1045	2.95964e-39	-0.804657	0.071	0.406	9.55519e-35	7	Phlda1
1032	5.54901e-45	-0.8062	0.179	0.548	1.7915e-40	7	Ddit3
1069	4.9848e-24	-0.807522	0.034	0.252	1.60934e-19	7	Nr4a2
952	8.7034e-82	-0.823955	0.641	0.929	2.80989e-77	7	Btg1
974	2.76053e-71	-0.828812	0.378	0.816	8.91238e-67	7	Spag9
969	1.77442e-73	-0.829726	0.518	0.903	5.72871e-69	7	Pnrc1
988	2.64068e-65	-0.832159	0.88	0.979	8.52544e-61	7	Ubc
1044	1.70281e-39	-0.833251	0.295	0.642	5.49751e-35	7	Cited2
968	2.35095e-75	-0.833609	0.423	0.851	7.59005e-71	7	Atf4
1014	1.47753e-53	-0.834265	0.133	0.545	4.7702e-49	7	Clic4
985	1.16765e-67	-0.837282	0.501	0.899	3.76976e-63	7	Jmjd1c
957	4.49221e-80	-0.842367	0.558	0.921	1.45031e-75	7	Srsf5
1009	7.71861e-57	-0.847124	0.767	0.909	2.49195e-52	7	Srgn
1020	5.49346e-51	-0.85066	0.287	0.678	1.77356e-46	7	Gadd45b
973	7.88444e-72	-0.85242	0.57	0.928	2.54549e-67	7	Skil
1036	8.65483e-43	-0.856175	0.403	0.698	2.79421e-38	7	Herpud1
1002	4.54625e-61	-0.881506	0.359	0.771	1.46776e-56	7	Neurl3
941	6.74814e-92	-0.884787	0.256	0.79	2.17864e-87	7	Plekho2
953	1.65665e-81	-0.884929	0.563	0.923	5.3485e-77	7	Eif5
997	4.76119e-62	-0.885881	0.295	0.738	1.53715e-57	7	Tnfaip3
1030	4.57417e-45	-0.887477	0.489	0.831	1.47677e-40	7	Klf2
962	2.21224e-78	-0.889585	0.44	0.914	7.14222e-74	7	Dusp1
1025	5.99418e-48	-0.902291	0.246	0.629	1.93522e-43	7	Id2
979	1.5344e-69	-0.908006	0.474	0.87	4.95381e-65	7	Dennd4a
967	5.01763e-76	-0.908288	0.12	0.627	1.61994e-71	7	Csrnp1
994	1.17481e-62	-0.909043	0.457	0.819	3.79287e-58	7	Mat2a
1049	1.92632e-38	-0.92031	0.214	0.538	6.21911e-34	7	Tgfbi
955	1.33046e-80	-0.922205	0.511	0.943	4.29539e-76	7	Ccnl1
1017	2.94394e-52	-0.924628	0.057	0.446	9.50451e-48	7	Rab7b
1070	9.56731e-23	-0.931811	0.118	0.357	3.08881e-18	7	Rcan1
1053	4.85134e-36	-0.932316	0.015	0.308	1.56626e-31	7	Ifi203
958	8.78875e-80	-0.932672	0.143	0.658	2.83745e-75	7	Zc3h12a
947	4.27628e-84	-0.933738	0.44	0.917	1.3806e-79	7	Fosb
1073	2.13556e-14	-0.93404	0.285	0.465	6.89465e-10	7	Vim
999	2.45011e-61	-0.942056	0.135	0.575	7.91017e-57	7	Rilpl2
940	4.5562e-92	-0.943726	0.806	0.994	1.47097e-87	7	Malat1
992	6.67643e-63	-0.950114	0.361	0.739	2.15548e-58	7	C5ar1
1046	7.19301e-39	-0.959434	0.049	0.37	2.32226e-34	7	Sdc4
1052	1.39871e-36	-0.97057	0.02	0.32	4.51572e-32	7	Stap1
954	2.91662e-81	-0.97391	0.668	0.975	9.41631e-77	7	Junb
971	2.71063e-72	-0.975838	0.514	0.916	8.75126e-68	7	Ier5
1027	1.59837e-47	-0.976666	0.088	0.46	5.16032e-43	7	Lilr4b
1057	5.75669e-33	-0.982846	0.199	0.48	1.85855e-28	7	Ifitm2
1065	2.58767e-28	-0.991488	0.022	0.266	8.3543e-24	7	F13a1
937	2.34556e-94	-0.992873	0.681	0.936	7.57265e-90	7	Plek
949	4.98487e-83	-0.993045	0.081	0.609	1.60937e-78	7	Ets2
1047	1.15126e-38	-1.00093	0.391	0.669	3.71685e-34	7	Il1a
942	7.99978e-90	-1.00595	0.533	0.953	2.58273e-85	7	Klf6
933	3.01128e-98	-1.00792	0.469	0.903	9.72192e-94	7	Zfand5
986	2.2107e-66	-1.00852	0.327	0.786	7.13726e-62	7	Ier3
1013	3.69742e-54	-1.01233	0.182	0.572	1.19371e-49	7	Iqgap1
966	2.85407e-76	-1.01592	0.388	0.846	9.21436e-72	7	Socs3
1041	1.62061e-40	-1.03163	0.224	0.544	5.23215e-36	7	Cybb
998	4.92346e-62	-1.04477	0.263	0.676	1.58954e-57	7	Ccrl2
931	2.82716e-101	-1.04609	0.452	0.877	9.12749e-97	7	C3ar1
989	1.13858e-64	-1.04815	0.138	0.602	3.67589e-60	7	Tnf
1072	5.37545e-18	-1.0525	0.238	0.438	1.73546e-13	7	Crip1
948	1.02394e-83	-1.05393	0.157	0.681	3.30578e-79	7	Trib1
1001	3.29176e-61	-1.05513	0.251	0.654	1.06274e-56	7	Slfn2
1000	3.23822e-61	-1.06033	0.187	0.611	1.04546e-56	7	Odc1
977	1.64318e-70	-1.06815	0.464	0.892	5.30502e-66	7	Ier2
1048	1.26845e-38	-1.06901	0.216	0.56	4.09519e-34	7	Chka
975	3.43936e-71	-1.08203	0.118	0.608	1.1104e-66	7	Creb5
963	1.05667e-77	-1.08341	0.079	0.589	3.41145e-73	7	Rasgef1b
993	8.98514e-63	-1.09008	0.113	0.561	2.90085e-58	7	Lmna
981	4.15789e-69	-1.09802	0.155	0.616	1.34237e-64	7	Nfkbid
938	2.98865e-93	-1.12027	0.543	0.949	9.64885e-89	7	Btg2
984	1.78878e-68	-1.12229	0.246	0.676	5.77508e-64	7	Lilrb4a
1019	5.09214e-51	-1.13715	0.511	0.82	1.644e-46	7	Ccl3
1054	2.52012e-35	-1.13723	0.022	0.313	8.13619e-31	7	Ahnak
924	1.02658e-119	-1.14582	0.369	0.887	3.31432e-115	7	Rel
945	5.48337e-85	-1.14845	0.405	0.829	1.7703e-80	7	Sqstm1
1008	5.90001e-58	-1.15274	0.344	0.732	1.90482e-53	7	Rgs1
928	1.97901e-109	-1.16001	0.651	0.932	6.38923e-105	7	Cebpb
921	1.73873e-136	-1.16261	0.627	0.968	5.6135e-132	7	Mcl1
1038	1.95962e-41	-1.18112	0.096	0.431	6.32664e-37	7	Ms4a7
943	1.97761e-88	-1.19024	0.268	0.801	6.3847e-84	7	Klf4
964	2.09696e-77	-1.19231	0.184	0.684	6.77002e-73	7	Nr4a1
925	2.04655e-119	-1.19654	0.386	0.936	6.60728e-115	7	Neat1
983	5.61076e-69	-1.20807	0.715	0.898	1.81143e-64	7	Cd14
930	4.5832e-103	-1.23724	0.27	0.798	1.47969e-98	7	Nlrp3
1043	6.75135e-40	-1.25162	0.111	0.438	2.17967e-35	7	Dab2
939	2.40416e-92	-1.2881	0.307	0.805	7.76183e-88	7	Marcksl1
920	7.02598e-149	-1.29054	0.943	0.99	2.26834e-144	7	H3f3b
995	1.75185e-62	-1.32028	0.12	0.554	5.65586e-58	7	Egr3
935	3.3262e-96	-1.34277	0.192	0.76	1.07386e-91	7	Gm26532
922	1.00594e-134	-1.3468	0.342	0.907	3.24768e-130	7	Kdm6b
929	6.08961e-106	-1.3496	0.531	0.946	1.96603e-101	7	Atf3
980	3.53189e-69	-1.35117	0.563	0.873	1.14027e-64	7	Ccl4
926	9.42576e-116	-1.37257	0.418	0.884	3.04311e-111	7	Nfkbiz
960	5.72043e-79	-1.38253	0.125	0.63	1.84684e-74	7	Cdkn1a
982	5.17749e-69	-1.42619	0.189	0.621	1.67155e-64	7	Ifi207
923	5.34682e-131	-1.4358	0.472	0.914	1.72622e-126	7	Cd83
1042	2.70137e-40	-1.46299	0.037	0.361	8.72136e-36	7	Mrc1
927	1.91176e-115	-1.48564	0.224	0.784	6.17212e-111	7	Pim1
1033	1.19913e-43	-1.49074	0.391	0.715	3.87138e-39	7	Ccl2
1039	6.57176e-41	-1.67277	0.211	0.537	2.12169e-36	7	Il1b
919	7.7916e-158	-1.68007	0.317	0.909	2.51552e-153	7	Ifrd1
1051	7.38372e-37	-2.04463	0.093	0.399	2.38383e-32	7	Pf4
1059	7.2921e-32	-2.33036	0.098	0.379	2.35426e-27	7	Ccl7
1062	1.0188e-30	-2.40362	0.233	0.492	3.28919e-26	7	H2-Eb1
1056	4.07306e-33	-2.40472	0.327	0.585	1.31499e-28	7	H2-Ab1
1061	9.68564e-31	-2.54384	0.251	0.504	3.12701e-26	7	H2-Aa
1037	7.19269e-42	-2.58562	0.233	0.542	2.32216e-37	7	Cxcl2
1006	7.79299e-59	-2.99332	0.592	0.825	2.51597e-54	7	Cd74

## Sheet: Glycolytic Mg
	p_val	avg_logFC	pct.1	pct.2	p_val_adj	cluster	gene
1379	0	1.93815	0.71	0.04	0	10	Cst7
1383	6.35873e-122	1.9027	0.633	0.097	2.05292e-117	10	Gpnmb
1386	7.09573e-96	1.66839	1	0.953	2.29086e-91	10	Ctsd
1392	1.49814e-66	1.50919	0.959	0.731	4.83673e-62	10	Timp2
1382	7.76921e-123	1.47679	0.899	0.218	2.50829e-118	10	Fabp5
1413	1.36714e-38	1.45756	0.669	0.27	4.41381e-34	10	Spp1
1385	2.10086e-100	1.42346	0.953	0.383	6.78262e-96	10	Pld3
1388	2.12618e-85	1.30242	1	0.81	6.86436e-81	10	Cd63
1390	2.07908e-74	1.255	0.935	0.487	6.71232e-70	10	Syngr1
1391	5.7963e-74	1.11966	0.444	0.072	1.87133e-69	10	Ctla2a
1384	1.1573e-100	1.11685	0.722	0.147	3.73635e-96	10	Igf1
1380	0	1.09084	0.704	0.029	0	10	Chst2
1387	3.34632e-87	1.06783	1	0.959	1.08036e-82	10	Ctsz
1389	1.90474e-79	1.05865	1	0.981	6.14946e-75	10	Ctsb
1407	1.66408e-47	0.985008	0.947	0.637	5.37247e-43	10	Aldoa
1398	6.15469e-57	0.980686	0.953	0.712	1.98704e-52	10	Creg1
1415	5.06017e-34	0.963444	0.882	0.612	1.63368e-29	10	Pkm
1393	1.38059e-59	0.950427	0.994	0.825	4.45723e-55	10	Cd9
1400	4.53281e-55	0.935528	0.888	0.513	1.46342e-50	10	Hif1a
1403	1.75677e-53	0.907822	0.734	0.229	5.67173e-49	10	Csf1
1396	5.6066e-58	0.903668	0.858	0.356	1.81009e-53	10	Serpine2
1401	3.184e-54	0.897078	0.982	0.892	1.02796e-49	10	Trem2
1381	2.9325e-201	0.876182	0.55	0.044	9.46757e-197	10	Gm1673
1394	6.46896e-59	0.861851	0.994	0.88	2.0885e-54	10	Ctsa
1399	1.00796e-56	0.843197	0.988	0.864	3.2542e-52	10	Cd68
1419	2.74005e-32	0.816734	0.917	0.546	8.84625e-28	10	Plin2
1411	7.59938e-40	0.790144	0.994	0.911	2.45346e-35	10	Ctsl
1417	9.96932e-33	0.778128	0.781	0.326	3.21859e-28	10	Lgals3
1402	1.19285e-53	0.778113	0.503	0.114	3.85112e-49	10	Serpine1
1436	3.79688e-18	0.756363	0.964	0.962	1.22582e-13	10	Tyrobp
1404	1.17942e-52	0.754033	0.639	0.188	3.80776e-48	10	Fam20c
1397	3.67576e-57	0.751905	0.633	0.174	1.18672e-52	10	Tecpr1
1437	1.99804e-17	0.730815	0.911	0.75	6.45067e-13	10	Prdx1
1414	1.07016e-34	0.728473	0.828	0.454	3.45502e-30	10	Pgam1
1395	7.77396e-59	0.724126	0.846	0.309	2.50982e-54	10	Naglu
1405	4.08254e-49	0.721752	0.787	0.287	1.31805e-44	10	Nceh1
1418	2.6502e-32	0.719744	0.408	0.118	8.55617e-28	10	Gpx3
1406	1.25021e-48	0.717096	0.692	0.234	4.0363e-44	10	Lyst
1420	3.35645e-32	0.715466	0.852	0.538	1.08363e-27	10	Lgals3bp
1409	3.88928e-40	0.714364	0.888	0.534	1.25565e-35	10	Psmb6
1424	6.21684e-29	0.70587	0.941	0.837	2.00711e-24	10	Gapdh
1439	2.49569e-16	0.695771	0.26	0.084	8.05735e-12	10	Slc7a11
1465	2.27178e-10	-0.715428	0.746	0.792	7.33446e-06	10	Ppp1r15a
1423	2.44787e-29	-0.722432	0.953	0.978	7.90294e-25	10	Hspa8
1442	2.37115e-15	-0.734546	0.166	0.433	7.65526e-11	10	Ms4a6b
1470	1.46176e-07	-0.738929	0.432	0.541	0.00471929	10	Egr3
1438	2.19852e-17	-0.745546	0.367	0.589	7.09791e-13	10	Lst1
1435	2.24445e-18	-0.75349	0.84	0.905	7.2462e-14	10	Srgn
1468	8.89379e-10	-0.755169	0.065	0.262	2.87136e-05	10	Pltp
1464	1.52235e-10	-0.755907	0.882	0.867	4.91491e-06	10	Mafb
1457	3.37543e-12	-0.760654	0.225	0.452	1.08976e-07	10	Irf1
1441	1.26872e-15	-0.780601	0.852	0.902	4.09606e-11	10	Fosb
1450	2.17352e-13	-0.793089	0.101	0.359	7.01722e-09	10	Ccr1
1460	2.23282e-11	-0.807906	0.686	0.745	7.20867e-07	10	Zfp36l1
1425	6.98021e-29	-0.838473	0.805	0.889	2.25356e-24	10	Kdm6b
1443	2.90563e-15	-0.84446	0.148	0.425	9.38083e-11	10	Ccl9
1461	3.64733e-11	-0.844464	0.734	0.771	1.17754e-06	10	Ier3
1431	1.69271e-22	-0.882458	0.858	0.901	5.4649e-18	10	Zfp36
1427	2.92926e-28	-0.885724	0.663	0.824	9.45713e-24	10	Tmem176b
1448	7.0025e-14	-0.912912	0.041	0.302	2.26076e-09	10	Ifi203
1466	2.3453e-10	-0.932907	0.408	0.529	7.5718e-06	10	Tgfbi
1428	1.65703e-25	-0.946243	0.373	0.659	5.34973e-21	10	Hpgd
1445	7.93005e-15	-0.946971	0.893	0.916	2.56022e-10	10	Fos
1453	4.68797e-13	-0.963941	0.065	0.313	1.51351e-08	10	Stap1
1451	2.34031e-13	-0.972177	0.941	0.925	7.55569e-09	10	Jun
1462	5.07404e-11	-0.990541	0.556	0.632	1.63815e-06	10	Cited2
1440	2.7167e-16	-0.999855	0.893	0.91	8.77086e-12	10	Hsp90aa1
1458	1.00249e-11	-1.00735	0.036	0.261	3.23653e-07	10	F13a1
1432	3.89721e-20	-1.01573	0.751	0.85	1.25821e-15	10	Egr1
1469	8.63184e-08	-1.02603	0.704	0.677	0.00278679	10	Icam1
1429	1.91935e-24	-1.03148	0.686	0.833	6.19661e-20	10	Socs3
1449	1.68529e-13	-1.03596	0.893	0.854	5.44096e-09	10	Dnaja1
1416	1.70683e-33	-1.05268	0.71	0.871	5.51051e-29	10	Nfkbiz
1422	1.51449e-30	-1.05357	0.976	0.964	4.88954e-26	10	Junb
1421	3.99522e-31	-1.06047	0.923	0.935	1.28986e-26	10	Btg2
1433	2.30575e-19	-1.09444	0.87	0.877	7.44411e-15	10	Ier2
1412	1.198e-39	-1.14409	0.811	0.925	3.86775e-35	10	Kctd12
1456	3.22431e-12	-1.31557	0.462	0.586	1.04097e-07	10	Ifitm3
1463	6.80913e-11	-1.37776	0.592	0.705	2.19833e-06	10	Ccl2
1410	5.25718e-40	-1.48898	0.45	0.793	1.69728e-35	10	Marcksl1
1447	4.8045e-14	-1.52729	0.272	0.504	1.55113e-09	10	Hspa1b
1434	1.89874e-18	-1.57524	0.03	0.354	6.1301e-14	10	Mrc1
1426	1.07308e-28	-1.58912	0.485	0.756	3.46445e-24	10	Hspa1a
1430	1.18974e-23	-1.62582	0.533	0.711	3.84106e-19	10	Dnajb1
1446	1.26783e-14	-1.64604	0.32	0.545	4.09319e-10	10	Ccl12
1459	1.39725e-11	-1.84394	0.355	0.534	4.51102e-07	10	Cxcl2
1444	3.12813e-15	-2.20323	0.124	0.392	1.00992e-10	10	Pf4
1467	4.55469e-10	-2.34605	0.178	0.373	1.47048e-05	10	Ccl7
1455	3.05903e-12	-2.49347	0.456	0.578	9.87606e-08	10	H2-Ab1
1454	2.13639e-12	-2.57863	0.314	0.486	6.89734e-08	10	H2-Eb1
1452	4.46024e-13	-2.69251	0.314	0.498	1.43999e-08	10	H2-Aa
1408	3.39494e-40	-3.37727	0.562	0.821	1.09606e-35	10	Cd74

## Sheet: IFN Mg
	p_val	avg_logFC	pct.1	pct.2	p_val_adj	cluster	gene
1536	5.73048e-32	2.70538	0.478	0.135	1.85008e-27	11	Cxcl10
1479	6.35409e-171	2.31712	0.956	0.135	2.05142e-166	11	Ifit3
1485	1.13927e-87	2.26816	0.929	0.269	3.67814e-83	11	Isg15
1476	2.50678e-243	2.19303	0.947	0.085	8.09312e-239	11	Ifit2
1480	1.53324e-156	2.05815	0.876	0.114	4.95005e-152	11	Rsad2
1559	6.47275e-15	1.81335	0.398	0.16	2.08973e-10	11	Ccl5
1483	7.07634e-123	1.73441	0.743	0.1	2.2846e-118	11	Oasl1
1484	1.62411e-89	1.68556	0.938	0.269	5.24344e-85	11	Irf7
1487	3.46813e-85	1.66734	1	0.32	1.11969e-80	11	Slfn5
1512	1.25807e-55	1.66087	0.788	0.248	4.06168e-51	11	Ifih1
1530	3.19653e-36	1.58117	0.938	0.538	1.032e-31	11	Ccl12
1497	2.9471e-69	1.52601	0.929	0.349	9.51472e-65	11	Parp14
1525	7.17156e-41	1.47421	0.389	0.072	2.31534e-36	11	Acod1
1486	3.79176e-86	1.43425	0.885	0.223	1.22417e-81	11	Oasl2
1488	3.55967e-82	1.4163	0.867	0.233	1.14924e-77	11	Phf11d
1482	4.56877e-124	1.38792	0.566	0.054	1.47503e-119	11	Ifit1
1507	8.40031e-61	1.36031	0.982	0.53	2.71204e-56	11	Ifi204
1501	2.19004e-65	1.35018	0.726	0.18	7.07054e-61	11	Irgm1
1477	7.84633e-224	1.30639	0.637	0.038	2.53319e-219	11	Ifit3b
1499	2.1521e-67	1.28367	0.867	0.291	6.94804e-63	11	Phf11b
1503	1.26674e-64	1.27851	0.903	0.327	4.08966e-60	11	Tor3a
1492	9.57242e-76	1.27447	0.788	0.192	3.09046e-71	11	Ifi209
1516	4.34142e-50	1.26319	0.947	0.506	1.40163e-45	11	9930111J21Rik2
1496	1.05694e-69	1.25816	0.814	0.223	3.41232e-65	11	Rtp4
1510	1.56049e-56	1.24326	0.867	0.31	5.03804e-52	11	Slfn8
1517	5.75963e-50	1.23952	0.876	0.438	1.8595e-45	11	Trim30a
1481	1.01198e-143	1.20731	0.752	0.087	3.26717e-139	11	Usp18
1495	6.51002e-73	1.18298	0.788	0.189	2.10176e-68	11	Stat2
1506	1.82603e-61	1.16904	0.85	0.276	5.89533e-57	11	Eif2ak2
1508	1.67271e-60	1.12874	0.894	0.329	5.40034e-56	11	Rnf213
1493	9.89402e-76	1.12596	0.805	0.193	3.19429e-71	11	Zbp1
1490	2.26587e-79	1.11923	0.708	0.139	7.31535e-75	11	Herc6
1511	7.35657e-56	1.07911	0.85	0.298	2.37507e-51	11	Stat1
1521	6.43674e-44	1.06309	0.973	0.748	2.0781e-39	11	Fcgr1
1500	8.8794e-67	1.05069	0.814	0.23	2.86671e-62	11	Xaf1
1522	2.53526e-43	1.03264	0.823	0.336	8.18509e-39	11	Etnk1
1478	6.01792e-193	1.02189	0.549	0.032	1.94289e-188	11	Cmpk2
1523	5.22791e-42	1.01171	0.77	0.279	1.68783e-37	11	Zup1
1518	7.29389e-49	0.995271	0.832	0.31	2.35483e-44	11	Sp110
1549	1.25001e-23	0.987862	0.982	0.861	4.03566e-19	11	Ccl4
1514	1.12203e-54	0.981104	0.593	0.127	3.62249e-50	11	Ddx60
1509	2.1474e-59	0.9719	0.717	0.184	6.93287e-55	11	Parp12
1528	7.72101e-40	0.963655	0.832	0.374	2.49273e-35	11	Tap1
1524	2.43733e-41	0.953107	0.85	0.379	7.86892e-37	11	Sp100
1534	6.64772e-34	0.948361	0.717	0.29	2.14622e-29	11	Trim12a
1504	3.38695e-63	0.948267	0.655	0.141	1.09348e-58	11	Daxx
1513	1.10665e-54	0.935015	0.602	0.138	3.57283e-50	11	Treml2
1542	2.78271e-29	0.907832	0.956	0.731	8.98398e-25	11	Bst2
1541	2.39866e-29	0.889035	0.876	0.54	7.74407e-25	11	Lgals3bp
1515	1.2926e-50	0.885529	0.673	0.181	4.17315e-46	11	Ddx58
1505	1.62157e-61	0.88289	0.664	0.148	5.23525e-57	11	Dhx58
1546	1.93216e-26	0.875112	0.646	0.232	6.23797e-22	11	Csf1
1537	1.86999e-31	0.872143	0.823	0.492	6.03726e-27	11	Trafd1
1548	1.33164e-24	0.853267	0.841	0.509	4.2992e-20	11	Sppl2a
1519	2.61168e-48	0.846888	0.575	0.138	8.43181e-44	11	Igtp
1502	3.1812e-65	0.844425	0.504	0.079	1.02705e-60	11	Helz2
1535	2.25173e-32	0.825598	0.947	0.701	7.2697e-28	11	Tor1aip1
1578	7.64012e-09	0.816901	0.752	0.584	0.000246661	11	Tnf
1538	4.05789e-31	0.813077	0.513	0.149	1.31009e-26	11	Gbp2
1529	1.85183e-38	0.805016	0.752	0.297	5.97864e-34	11	Ifi35
1558	1.58437e-16	0.800033	0.796	0.578	5.11513e-12	11	Peli1
1544	5.63186e-28	0.785534	0.602	0.228	1.81824e-23	11	Samd9l
1533	2.29712e-35	0.781585	0.681	0.241	7.41626e-31	11	Trim30d
1520	5.30305e-48	0.780336	0.496	0.1	1.71209e-43	11	Pml
1527	1.35518e-40	0.779145	0.699	0.235	4.37521e-36	11	Parp9
1551	2.33621e-22	0.777498	0.858	0.533	7.54246e-18	11	Ascc3
1494	7.73686e-74	0.777114	0.558	0.086	2.49784e-69	11	Isg20
1539	5.88294e-31	0.773383	0.611	0.209	1.89931e-26	11	Ifi211
1498	1.00682e-68	0.770839	0.531	0.084	3.25051e-64	11	Ifi206
1526	7.98792e-41	0.767235	0.522	0.126	2.5789e-36	11	Tlr3
1557	1.48725e-16	0.763911	0.407	0.15	4.80158e-12	11	Gm20559
1489	3.16364e-80	0.762126	0.478	0.058	1.02138e-75	11	Slfn9
1553	7.88727e-22	0.758567	0.681	0.374	2.5464e-17	11	2021-03-05
1532	2.16834e-35	0.751728	0.487	0.121	7.00049e-31	11	Ifi213
1555	4.83077e-19	0.750764	0.549	0.225	1.55961e-14	11	Gbp7
1547	4.09674e-26	0.749604	0.965	0.823	1.32263e-21	11	Ly6e
1563	6.14797e-13	0.747744	0.637	0.404	1.98487e-08	11	Ccnd1
1550	4.65125e-23	0.746694	0.947	0.604	1.50166e-18	11	Ifi207
1540	6.5631e-31	0.744326	0.54	0.172	2.1189e-26	11	Dtx3l
1531	1.4323e-35	0.74392	0.655	0.229	4.62418e-31	11	Znfx1
1543	3.67979e-28	0.740226	0.814	0.498	1.18802e-23	11	Lgals9
1554	2.25722e-19	0.717947	0.593	0.274	7.28743e-15	11	Fgl2
1491	1.97902e-77	0.714035	0.363	0.034	6.38925e-73	11	A930037H05Rik
1552	2.46331e-22	0.71347	0.885	0.674	7.95279e-18	11	Pik3ap1
1545	3.1034e-27	0.69669	0.708	0.304	1.00193e-22	11	Atp6v0a2
1581	1.25432e-08	-0.70279	0.186	0.45	0.000404957	11	Lilr4b
1580	1.06548e-08	-0.718687	0.478	0.655	0.000343991	11	Fcrls
1582	1.33394e-08	-0.768721	0.027	0.262	0.000430662	11	Pltp
1569	2.19437e-10	-0.774399	0.265	0.515	7.08454e-06	11	Anxa5
1573	3.0586e-10	-0.781482	0.044	0.321	9.87469e-06	11	Pla2g7
1570	2.39807e-10	-0.829375	0.08	0.358	7.74218e-06	11	Ccr1
1567	5.91411e-12	-0.840283	0.212	0.506	1.90937e-07	11	Gas6
1584	2.98562e-07	-0.879427	0.115	0.334	0.00963906	11	Lgals3
1564	8.13066e-13	-0.907984	0.743	0.893	2.62498e-08	11	Cd14
1572	2.89354e-10	-0.955056	0.035	0.312	9.34181e-06	11	Stap1
1583	4.49433e-08	-0.959351	0.265	0.473	0.001451	11	Ifitm2
1576	4.60232e-09	-1.00412	0.018	0.26	0.000148586	11	F13a1
1565	1.00932e-12	-1.04386	0.221	0.53	3.25859e-08	11	Tgfbi
1575	1.91706e-09	-1.06488	0.044	0.306	6.18923e-05	11	Ahnak
1574	3.35371e-10	-1.10159	0.08	0.351	1.08274e-05	11	Lgals1
1560	6.9894e-15	-1.41836	0.062	0.43	2.25653e-10	11	Dab2
1561	2.98532e-14	-1.45698	0.071	0.423	9.63811e-10	11	Ms4a7
1566	2.33485e-12	-1.53606	0.035	0.353	7.53806e-08	11	Mrc1
1562	4.98422e-14	-1.76442	0.867	0.905	1.60916e-09	11	Apoe
1579	9.74714e-09	-2.09382	0.159	0.39	0.000314687	11	Pf4
1577	5.49365e-09	-2.33413	0.752	0.818	0.000177363	11	Cd74
1556	2.2447e-18	-2.36344	0.814	0.883	7.24701e-14	11	Lyz2
1568	2.15273e-10	-2.45518	0.292	0.534	6.95009e-06	11	Cxcl2
1571	2.4291e-10	-2.50195	0.23	0.498	7.84236e-06	11	H2-Aa

## Sheet: Lyve1+ Mac
	p_val	avg_logFC	pct.1	pct.2	p_val_adj	cluster	gene
180	0	2.51408	0.908	0.28	0	2	Ccl7
181	0	2.23916	0.775	0.08	0	2	Bmp2
182	0	2.05507	0.991	0.287	0	2	Pf4
183	0	1.9311	0.974	0.658	0	2	Ccl2
184	0	1.77628	0.951	0.461	0	2	Cxcl2
185	0	1.73221	0.992	0.242	0	2	Mrc1
186	0	1.51063	0.707	0.289	0	2	Rcan1
187	0	1.4872	0.978	0.334	0	2	Dab2
188	0	1.38444	0.916	0.147	0	2	F13a1
189	0	1.26503	0.58	0.035	0	2	Lyve1
253	6.67459e-233	1.25151	0.815	0.496	2.15489e-228	2	Ccl12
190	0	1.23282	1	0.889	0	2	Apoe
191	0	1.23276	0.727	0.216	0	2	Hgsnat
269	3.23439e-174	1.20098	0.264	0.059	1.04422e-169	2	Cxcl1
192	0	1.1785	0.991	0.542	0	2	Ifi207
193	0	1.15524	0.821	0.21	0	2	Ifi203
194	0	1.11909	0.401	0.064	0	2	Ccl24
195	0	1.09413	0.963	0.426	0	2	Gas6
196	0	1.0785	0.884	0.267	0	2	Ccr1
197	0	1.05637	0.792	0.148	0	2	Serpinb8
198	0	1.04169	0.645	0.039	0	2	Cd163
245	4.32108e-259	1.03775	0.967	0.783	1.39506e-254	2	Ccl3
259	1.77833e-211	1.00458	0.524	0.197	5.74134e-207	2	Nr4a2
199	0	1.0003	0.784	0.23	0	2	Stap1
200	0	0.993011	0.967	0.737	0	2	Ier3
201	0	0.970558	0.801	0.285	0	2	Sdc4
202	0	0.952736	0.625	0.061	0	2	Cp
203	0	0.940355	0.796	0.23	0	2	Igfbp4
204	0	0.917647	0.768	0.18	0	2	Cd93
205	0	0.878585	0.985	0.696	0	2	Ehd4
257	3.20839e-215	0.875433	0.951	0.794	1.03583e-210	2	Cd74
206	0	0.847433	0.947	0.586	0	2	Maf
207	0	0.846838	0.818	0.256	0	2	Wwp1
208	0	0.827321	0.993	0.886	0	2	Ctsc
246	5.55871e-257	0.802014	0.74	0.374	1.79463e-252	2	P2rx7
209	0	0.801998	0.625	0.083	0	2	Cd38
210	0	0.796851	0.844	0.392	0	2	Ehd1
211	0	0.786565	0.72	0.237	0	2	Gm6377
212	0	0.786456	0.947	0.689	0	2	C5ar1
282	1.15218e-104	0.78586	0.796	0.603	3.71982e-100	2	Cited2
244	9.64908e-260	0.77142	0.86	0.524	3.1152e-255	2	Rasgef1b
213	0	0.767202	0.788	0.262	0	2	Sash1
214	0	0.765667	0.892	0.493	0	2	Stab1
215	0	0.758459	0.92	0.536	0	2	Ets2
216	0	0.757943	0.964	0.328	0	2	Ms4a7
217	0	0.755519	0.97	0.61	0	2	Lilrb4a
239	5.49483e-278	0.748274	0.685	0.279	1.77401e-273	2	Plau
218	0	0.743364	0.97	0.712	0	2	Fcgr2b
237	1.00872e-297	0.739809	0.991	0.875	3.25666e-293	2	Cd14
219	0	0.738409	0.44	0.088	0	2	Hbegf
220	0	0.729807	0.999	0.863	0	2	Lyz2
221	0	0.722738	0.625	0.073	0	2	Bank1
235	1.78148e-304	0.722545	0.641	0.224	5.75151e-300	2	Pxdc1
222	0	0.711182	0.732	0.167	0	2	Gas7
223	0	0.703626	0.968	0.6	0	2	Fcrls
224	0	0.696672	0.87	0.501	0	2	Snx2
275	4.19389e-149	-0.700458	0.185	0.504	1.354e-144	2	Sowahc
273	1.36278e-159	-0.700462	0.066	0.394	4.39975e-155	2	Col27a1
268	1.40286e-174	-0.702439	0.753	0.828	4.52914e-170	2	Lpcat2
284	5.85281e-92	-0.704912	0.405	0.588	1.88958e-87	2	Clip1
271	1.25868e-171	-0.709413	0.364	0.637	4.06365e-167	2	Ppfia4
285	6.9365e-85	-0.712939	0.829	0.831	2.23945e-80	2	Socs3
286	1.17156e-78	-0.714238	0.648	0.685	3.78238e-74	2	Gpr34
277	3.05548e-140	-0.720328	0.453	0.668	9.86461e-136	2	Ivns1abp
267	9.659e-175	-0.731121	0.042	0.391	3.11841e-170	2	Nav2
278	1.42285e-139	-0.733057	0.321	0.578	4.59367e-135	2	Pag1
265	5.1852e-178	-0.747995	0.06	0.411	1.67404e-173	2	Camk2n1
279	8.31281e-136	-0.759876	0.101	0.401	2.68379e-131	2	Capg
266	5.78987e-177	-0.776194	0.943	0.865	1.86926e-172	2	Cd81
287	1.66713e-78	-0.778022	0.392	0.588	5.38232e-74	2	Tmx4
251	7.56612e-247	-0.780221	0.062	0.505	2.44272e-242	2	Havcr2
260	1.21713e-207	-0.780803	0.015	0.403	3.92952e-203	2	Adgrg1
274	9.21876e-158	-0.782705	0.725	0.892	2.97628e-153	2	Mafb
258	1.14446e-212	-0.806176	0.346	0.66	3.69489e-208	2	Bin2
281	4.53246e-113	-0.837148	0.181	0.445	1.4633e-108	2	Tuba1a
238	3.02387e-280	-0.841954	0.734	0.863	9.76255e-276	2	Itgb5
247	4.6076e-255	-0.847719	0.894	0.917	1.48756e-250	2	Gnas
290	2.89319e-22	-0.852765	0.366	0.442	9.34067e-18	2	Crip1
262	6.83427e-206	-0.855486	0.031	0.418	2.20644e-201	2	Serpine2
249	6.00214e-249	-0.858157	0.163	0.59	1.93779e-244	2	Lsp1
255	1.20355e-228	-0.858611	0.55	0.788	3.88567e-224	2	Tgfbr1
280	1.68785e-133	-0.859264	0.171	0.467	5.44921e-129	2	Gpr84
225	0	-0.870736	0.994	0.988	0	2	Ctss
226	0	-0.887734	0.846	0.901	0	2	Trem2
254	9.89687e-230	-0.897203	0.416	0.711	3.1952e-225	2	Cd37
243	7.8926e-263	-0.902857	0.654	0.841	2.54812e-258	2	Epb41l2
283	7.74718e-94	-0.905954	0.446	0.625	2.50118e-89	2	Pdgfb
252	1.28469e-237	-0.911829	0.123	0.537	4.14762e-233	2	Ldhb
288	1.46564e-28	-0.922633	0.385	0.471	4.73183e-24	2	Vim
250	1.5239e-247	-0.950897	0.124	0.545	4.91992e-243	2	Golm1
240	6.55605e-275	-0.962282	0.305	0.68	2.11662e-270	2	Gng10
270	4.51264e-174	-0.970347	0.304	0.6	1.45691e-169	2	Tmsb10
263	5.44634e-195	-0.98485	0.338	0.633	1.75835e-190	2	Arhgap5
256	2.76246e-218	-0.987694	0.385	0.675	8.9186e-214	2	Plxdc2
227	0	-1.05339	0.237	0.682	0	2	F11r
276	2.02522e-143	-1.05909	0.841	0.865	6.53841e-139	2	Rhob
272	3.06655e-171	-1.13313	0.622	0.784	9.90034e-167	2	Cebpa
264	3.39539e-178	-1.13778	0.52	0.68	1.0962e-173	2	P2ry12
241	2.36974e-271	-1.14945	0.023	0.49	7.65071e-267	2	Nav3
261	1.27274e-207	-1.15315	0.297	0.628	4.10903e-203	2	Smad7
236	7.08817e-301	-1.16678	1	0.995	2.28842e-296	2	Cst3
228	0	-1.20667	0.697	0.849	0	2	Cd9
289	5.56729e-28	-1.27452	0.255	0.345	1.7974e-23	2	Lgals3
229	0	-1.35446	0.936	0.957	0	2	Ctsd
248	1.19702e-252	-1.47103	0.391	0.726	3.86457e-248	2	Icam1
230	0	-1.59677	0.253	0.738	0	2	Olfml3
242	1.18435e-263	-1.62343	0.235	0.636	3.82368e-259	2	Sgk1
231	0	-1.65633	0.915	0.963	0	2	Hexb
232	0	-1.66128	0.085	0.679	0	2	Tmem119
291	6.21832e-13	-1.68672	0.22	0.285	2.00759e-08	2	Spp1
233	0	-1.73353	0.42	0.839	0	2	Selplg
234	0	-2.23	0.084	0.655	0	2	Sparc

## Sheet: MHCII+ Mac
	p_val	avg_logFC	pct.1	pct.2	p_val_adj	cluster	gene
303	6.36455e-250	1.70703	0.279	0.038	2.0548e-245	3	Mmp12
299	2.83459e-283	1.50442	0.833	0.442	9.15148e-279	3	H2-Eb1
302	1.35475e-256	1.43709	0.859	0.543	4.3738e-252	3	H2-Ab1
298	5.42052e-288	1.40062	0.859	0.452	1.75002e-283	3	H2-Aa
301	4.08316e-272	1.38901	0.969	0.799	1.31825e-267	3	Cd74
307	2.26951e-216	1.20526	0.701	0.347	7.32712e-212	3	Glipr1
292	0	1.20429	0.935	0.359	0	3	Ms4a7
314	2.8773e-189	1.17767	0.437	0.132	9.28935e-185	3	Tnip3
293	0	1.0994	0.978	0.481	0	3	Cybb
294	0	1.09778	0.874	0.397	0	3	Lilr4b
319	4.82873e-155	0.995657	0.803	0.493	1.55896e-150	3	Il1b
317	7.22645e-180	0.966017	0.923	0.695	2.33306e-175	3	Rgs1
306	1.90435e-221	0.917539	0.726	0.316	6.14819e-217	3	Sdc4
296	2.14388e-293	0.895819	0.922	0.588	6.92152e-289	3	Cxcl16
297	5.40803e-292	0.893167	0.735	0.259	1.74598e-287	3	Stap1
310	1.50434e-207	0.857447	0.996	0.894	4.85675e-203	3	Apoe
318	3.59191e-169	0.821026	0.644	0.302	1.15965e-164	3	Plau
300	6.54902e-281	0.798153	0.966	0.626	2.11435e-276	3	Lilrb4a
309	1.60424e-214	0.784049	0.965	0.813	5.17928e-210	3	Bcl2a1b
304	1.64845e-237	0.783706	0.523	0.156	5.32203e-233	3	Slamf7
308	1.49242e-215	0.770782	0.89	0.489	4.81828e-211	3	Cxcl2
311	8.32981e-204	0.765689	0.986	0.881	2.68928e-199	3	Cd14
295	0	0.76505	0.535	0.13	0	3	Scimp
322	9.45972e-151	0.740706	0.75	0.423	3.05407e-146	3	Cd72
327	1.01163e-111	0.728401	0.748	0.522	3.26605e-107	3	H2-DMb1
316	9.78895e-185	0.714006	0.741	0.378	3.16036e-180	3	Gpr65
313	4.84976e-199	0.700312	0.914	0.516	1.56575e-194	3	Iqgap1
315	5.24524e-185	0.698898	0.648	0.307	1.69343e-180	3	Bcl2a1d
326	1.01666e-114	-0.696135	0.687	0.803	3.28228e-110	3	Bin1
329	6.65941e-106	-0.721652	0.091	0.395	2.14999e-101	3	Serpine2
340	1.25804e-42	-0.723726	0.359	0.51	4.06158e-38	3	Ccl6
328	1.56224e-111	-0.729456	0.208	0.509	5.0437e-107	3	Ldhb
338	2.66716e-53	-0.740327	0.935	0.924	8.61094e-49	3	Jun
335	5.10326e-78	-0.744028	0.433	0.61	1.64759e-73	3	Arhgap5
331	1.35334e-89	-0.748478	0.515	0.699	4.36927e-85	3	Gpr34
341	1.7898e-37	-0.748865	0.119	0.274	5.77838e-33	3	F13a1
334	1.25927e-79	-0.76841	0.585	0.742	4.06556e-75	3	Glul
339	4.39337e-53	-0.775044	0.531	0.601	1.4184e-48	3	Tmem119
337	3.16119e-69	-0.827785	0.593	0.677	1.02059e-64	3	Olfml3
332	2.29248e-88	-0.844147	0.363	0.606	7.40128e-84	3	Smad7
321	2.18666e-151	-0.888465	0.672	0.845	7.05962e-147	3	Cd9
330	8.95167e-101	-0.892799	0.603	0.804	2.89005e-96	3	Klf4
312	2.7059e-200	-0.913763	0.808	0.924	8.736e-196	3	Ctsl
336	8.41938e-74	-0.915834	0.724	0.83	2.7182e-69	3	Klf2
323	2.19905e-134	-0.939134	0.104	0.461	7.09963e-130	3	Nav3
324	2.2301e-124	-0.985859	0.448	0.681	7.19988e-120	3	P2ry12
333	2.59787e-86	-1.02059	0.374	0.603	8.38722e-82	3	Sgk1
325	5.71554e-116	-1.03074	0.791	0.87	1.84526e-111	3	Rhob
320	2.5967e-153	-1.14282	0.636	0.796	8.38346e-149	3	Selplg
305	4.72093e-225	-1.78788	0.171	0.62	1.52415e-220	3	Sparc

## Sheet: Mrc1+ Mac
	p_val	avg_logFC	pct.1	pct.2	p_val_adj	cluster	gene
1077	8.28245e-102	1.29845	0.756	0.336	2.67399e-97	8	Mrc1
1093	1.50156e-70	1.26035	0.725	0.416	4.84779e-66	8	Dab2
1130	1.52797e-19	1.14316	0.443	0.305	4.93305e-15	8	Stap1
1088	2.86621e-77	1.10823	0.761	0.375	9.25357e-73	8	Pf4
1135	1.41012e-14	1.09369	0.406	0.295	4.55258e-10	8	Ifi203
1132	3.20772e-18	0.980574	0.325	0.175	1.03561e-13	8	Bmp2
1138	3.64997e-12	0.967813	0.607	0.664	1.17839e-07	8	Lilrb4a
1085	9.14683e-81	0.95272	0.992	0.902	2.95305e-76	8	Apoe
1127	6.57826e-41	0.906321	0.496	0.25	2.12379e-36	8	F13a1
1134	3.60211e-16	0.885042	0.557	0.55	1.16294e-11	8	Stab1
1115	2.48191e-52	0.824911	0.972	0.992	8.01285e-48	8	Gm42418
1133	6.80458e-18	0.818532	0.554	0.501	2.19686e-13	8	Gas6
1139	1.93769e-10	0.768138	0.33	0.246	6.25583e-06	8	Gas7
1141	3.73524e-09	0.743687	0.37	0.31	0.000120592	8	Igfbp4
1137	5.79301e-13	0.704809	0.61	0.529	1.87027e-08	8	Cxcl2
1140	2.86071e-10	0.703043	0.622	0.606	9.2358e-06	8	Ifi207
1107	5.76447e-62	-0.701294	0.121	0.614	1.86106e-57	8	Ppfia4
1113	7.53435e-56	-0.70453	0.04	0.473	2.43246e-51	8	Sowahc
1116	5.30102e-52	-0.709993	0.365	0.833	1.71143e-47	8	Rgs2
1117	5.3922e-52	-0.713179	0.068	0.491	1.74087e-47	8	Ldhb
1123	1.11849e-46	-0.731996	0	0.359	3.61104e-42	8	Adgrg1
1099	2.54964e-68	-0.742746	0.441	0.909	8.23151e-64	8	Trem2
1129	1.5838e-24	-0.752345	0.451	0.762	5.1133e-20	8	Hspa1a
1095	5.54534e-70	-0.758994	0.141	0.682	1.79031e-65	8	Rnf19b
1097	1.83826e-68	-0.764988	0.443	0.913	5.93481e-64	8	Nfkbia
1122	1.72069e-47	-0.779427	0.008	0.375	5.55523e-43	8	Serpine2
1098	2.30226e-68	-0.781643	0.118	0.635	7.43286e-64	8	F11r
1109	1.54081e-60	-0.78437	0.156	0.65	4.97449e-56	8	Plxdc2
1102	6.89988e-66	-0.786477	0.101	0.608	2.22763e-61	8	Arhgap5
1120	8.87419e-50	-0.796462	0.647	0.942	2.86503e-45	8	Atf3
1128	1.72392e-39	-0.796756	0.06	0.413	5.56569e-35	8	Gem
1112	2.95057e-59	-0.802207	0.403	0.87	9.52592e-55	8	Dnaja1
1124	1.50687e-45	-0.816343	0.496	0.89	4.86492e-41	8	Ier2
1106	3.22452e-62	-0.82189	0.04	0.5	1.04104e-57	8	Golm1
1080	8.92291e-90	-0.8223	0.768	0.983	2.88076e-85	8	Actg1
1119	2.86838e-50	-0.828085	0.489	0.861	9.26057e-46	8	Egr1
1125	1.73451e-44	-0.835775	0.06	0.437	5.59986e-40	8	Gpr84
1131	2.52601e-18	-0.853339	0.222	0.467	8.15524e-14	8	Vim
1111	1.43056e-59	-0.85352	0.736	0.972	4.61857e-55	8	Junb
1104	1.88954e-63	-0.868665	0.675	0.963	6.10038e-59	8	Ctsd
1094	2.174e-70	-0.888693	0.373	0.885	7.01877e-66	8	Mafb
1096	1.4239e-68	-0.896152	0.791	0.982	4.59705e-64	8	Ubc
1126	2.50505e-41	-0.904282	0.668	0.934	8.08756e-37	8	Jun
1101	5.76194e-67	-0.906738	0.441	0.919	1.86024e-62	8	Ier5
1087	5.28645e-79	-0.906761	0.264	0.826	1.70673e-74	8	Mat2a
1110	6.69829e-60	-0.953837	0.96	0.997	2.16254e-55	8	Cst3
1136	1.157e-13	-0.967439	0.154	0.338	3.73538e-09	8	Lgals3
1114	1.20997e-55	-0.988664	0.018	0.437	3.90639e-51	8	Nav3
1118	2.72498e-50	-0.988933	0.574	0.928	8.7976e-46	8	Fos
1103	1.09893e-65	-1.00628	0.191	0.673	3.54788e-61	8	P2ry12
1108	1.19513e-61	-1.01746	0.227	0.725	3.85847e-57	8	Dnajb1
1082	1.0326e-83	-1.01986	0.275	0.85	3.33375e-79	8	Socs3
1100	2.89503e-67	-1.02276	0.093	0.597	9.34662e-63	8	Smad7
1105	9.18408e-63	-1.08032	0.307	0.799	2.96508e-58	8	Klf4
1121	1.06023e-49	-1.09404	0.451	0.832	3.42296e-45	8	Klf2
1084	9.01549e-81	-1.19159	0.219	0.779	2.91065e-76	8	Cebpa
1079	1.53696e-90	-1.20862	0.632	0.967	4.96206e-86	8	Hexb
1092	4.51143e-71	-1.21106	0.161	0.677	1.45651e-66	8	Il1a
1078	1.21852e-93	-1.21744	0.325	0.844	3.93401e-89	8	Cd9
1089	1.80364e-73	-1.22346	0.101	0.611	5.82305e-69	8	Tmem119
1086	3.94291e-80	-1.23175	0.151	0.686	1.27297e-75	8	Olfml3
1091	2.76482e-71	-1.24638	0.179	0.694	8.92621e-67	8	Icam1
1083	1.39875e-82	-1.38239	0.423	0.876	4.51586e-78	8	Rhob
1076	9.69028e-108	-1.38976	0.181	0.799	3.12851e-103	8	Selplg
1090	1.14094e-72	-1.396	0.078	0.596	3.68353e-68	8	Sgk1
1142	1.34794e-07	-1.55491	0.146	0.28	0.00435184	8	Spp1
1081	2.49516e-84	-1.8357	0.053	0.591	8.05563e-80	8	Sparc

[truncated: 4 more sheets: Folr2+ Mac, Ccr2+ MDM, Spp1+ MDM, PMN]
