# Supplementary material for: CD11c+ macrophages are proangiogenic and necessary for experimental choroidal neovascularization
Source: JCI Insight. 2023 Apr 10;8(7):e168142. doi: 10.1172/jci.insight.168142 (PMC10132149; doi:10.1172/jci.insight.168142)
Supplement: Supplemental table 5 [file jciinsight-8-168142-s173.xlsx]

## Sheet: Resting Mg1
GO Term	Description	P-value	FDR q-value	Enrichment	N	B	n	b	Genes
GO:0043618	regulation of transcription from RNA polymerase II promoter in response to stress	7.08e-08	0.000739	17.35	3212	24	54	7	[Atf3 - activating transcription factor 3, Klf2 - kruppel-like factor 2 (lung), Jun - jun oncogene, Ppp1r15a - protein phosphatase 1, regulatory (inhibitor) subunit 15a, Ddit3 - dna-damage inducible transcript 3, Dnajb1 - dnaj (hsp40) homolog, subfamily b, member 1, Egr1 - early growth response 1]
GO:0043620	regulation of DNA-templated transcription in response to stress	1.31e-07	0.000685	16.01	3212	26	54	7	[Atf3 - activating transcription factor 3, Klf2 - kruppel-like factor 2 (lung), Jun - jun oncogene, Ppp1r15a - protein phosphatase 1, regulatory (inhibitor) subunit 15a, Ddit3 - dna-damage inducible transcript 3, Dnajb1 - dnaj (hsp40) homolog, subfamily b, member 1, Egr1 - early growth response 1]
GO:0051716	cellular response to stimulus	1.87e-07	0.000652	2.41	3212	739	54	30	[Mat2a - methionine adenosyltransferase ii, alpha, Fos - fbj osteosarcoma oncogene, Glul - glutamate-ammonia ligase (glutamine synthetase), Cebpa - ccaat/enhancer binding protein (c/ebp), alpha, Icam1 - intercellular adhesion molecule 1, Fosb - fbj osteosarcoma oncogene b, P2ry12 - purinergic receptor p2y, g-protein coupled 12, Atf3 - activating transcription factor 3, Jun - jun oncogene, Hsp90aa…
GO:0019219	regulation of nucleobase-containing compound metabolic process	1.69e-06	0.00443	2.14	3212	861	54	31	[Ddx5 - dead (asp-glu-ala-asp) box polypeptide 5, Fos - fbj osteosarcoma oncogene, Cebpa - ccaat/enhancer binding protein (c/ebp), alpha, Ccnl1 - cyclin l1, Icam1 - intercellular adhesion molecule 1, Cst3 - cystatin c, Fosb - fbj osteosarcoma oncogene b, Clk1 - cdc-like kinase 1, Taf7 - taf7 rna polymerase ii, tata box binding protein (tbp)-associated factor, Atf3 - activating transcription facto…
GO:0006357	regulation of transcription by RNA polymerase II	2.12e-06	0.00442	2.69	3212	509	54	23	[Klf4 - kruppel-like factor 4 (gut), Ddx5 - dead (asp-glu-ala-asp) box polypeptide 5, Tsc22d3 - tsc22 domain family, member 3, Klf2 - kruppel-like factor 2 (lung), Fos - fbj osteosarcoma oncogene, Ppp1r15a - protein phosphatase 1, regulatory (inhibitor) subunit 15a, Cebpa - ccaat/enhancer binding protein (c/ebp), alpha, Ccnl1 - cyclin l1, Zfp36 - zinc finger protein 36, Fosb - fbj osteosarcoma on…
GO:0000122	negative regulation of transcription by RNA polymerase II	2.5e-06	0.00435	3.93	3212	227	54	15	[Ddx5 - dead (asp-glu-ala-asp) box polypeptide 5, Klf4 - kruppel-like factor 4 (gut), Klf2 - kruppel-like factor 2 (lung), Tsc22d3 - tsc22 domain family, member 3, Cebpa - ccaat/enhancer binding protein (c/ebp), alpha, Ppp1r15a - protein phosphatase 1, regulatory (inhibitor) subunit 15a, Zfp36 - zinc finger protein 36, Taf7 - taf7 rna polymerase ii, tata box binding protein (tbp)-associated facto…
GO:0042221	response to chemical	4.08e-06	0.00608	2.35	3212	657	54	26	[Mat2a - methionine adenosyltransferase ii, alpha, Fos - fbj osteosarcoma oncogene, Glul - glutamate-ammonia ligase (glutamine synthetase), Cebpa - ccaat/enhancer binding protein (c/ebp), alpha, Icam1 - intercellular adhesion molecule 1, Fosb - fbj osteosarcoma oncogene b, P2ry12 - purinergic receptor p2y, g-protein coupled 12, Dusp18 - dual specificity phosphatase 18, Hsp90aa1 - heat shock prote…
GO:1990823	response to leukemia inhibitory factor	4.37e-06	0.00571	9.91	3212	42	54	7	[Klf4 - kruppel-like factor 4 (gut), Srsf7 - serine/arginine-rich splicing factor 7, Mat2a - methionine adenosyltransferase ii, alpha, Socs3 - suppressor of cytokine signaling 3, Icam1 - intercellular adhesion molecule 1, Srsf3 - serine/arginine-rich splicing factor 3, Smad7 - smad family member 7]
GO:1990830	cellular response to leukemia inhibitory factor	4.37e-06	0.00507	9.91	3212	42	54	7	[Klf4 - kruppel-like factor 4 (gut), Srsf7 - serine/arginine-rich splicing factor 7, Mat2a - methionine adenosyltransferase ii, alpha, Socs3 - suppressor of cytokine signaling 3, Icam1 - intercellular adhesion molecule 1, Srsf3 - serine/arginine-rich splicing factor 3, Smad7 - smad family member 7]
GO:0033554	cellular response to stress	6.09e-06	0.00636	2.96	3212	382	54	19	[Sgk1 - serum/glucocorticoid regulated kinase 1, Klf4 - kruppel-like factor 4 (gut), Klf2 - kruppel-like factor 2 (lung), Fos - fbj osteosarcoma oncogene, Glul - glutamate-ammonia ligase (glutamine synthetase), Ppp1r15a - protein phosphatase 1, regulatory (inhibitor) subunit 15a, Zfp36 - zinc finger protein 36, Hspa1a - heat shock protein 1a, Adrb2 - adrenergic receptor, beta 2, Rhob - ras homolo…
GO:0050896	response to stimulus	9.13e-06	0.00867	1.87	3212	1084	54	34	[Mat2a - methionine adenosyltransferase ii, alpha, Fos - fbj osteosarcoma oncogene, Glul - glutamate-ammonia ligase (glutamine synthetase), Cebpa - ccaat/enhancer binding protein (c/ebp), alpha, Icam1 - intercellular adhesion molecule 1, Cst3 - cystatin c, Fosb - fbj osteosarcoma oncogene b, P2ry12 - purinergic receptor p2y, g-protein coupled 12, Atf3 - activating transcription factor 3, Dusp18 -…
GO:0051252	regulation of RNA metabolic process	9.88e-06	0.0086	2.13	3212	781	54	28	[Ddx5 - dead (asp-glu-ala-asp) box polypeptide 5, Fos - fbj osteosarcoma oncogene, Cebpa - ccaat/enhancer binding protein (c/ebp), alpha, Ccnl1 - cyclin l1, Icam1 - intercellular adhesion molecule 1, Clk1 - cdc-like kinase 1, Fosb - fbj osteosarcoma oncogene b, Taf7 - taf7 rna polymerase ii, tata box binding protein (tbp)-associated factor, Atf3 - activating transcription factor 3, Jun - jun onco…
GO:0045935	positive regulation of nucleobase-containing compound metabolic process	1.44e-05	0.0116	2.58	3212	484	54	21	[Klf4 - kruppel-like factor 4 (gut), Ddx5 - dead (asp-glu-ala-asp) box polypeptide 5, Klf2 - kruppel-like factor 2 (lung), Fos - fbj osteosarcoma oncogene, Ppp1r15a - protein phosphatase 1, regulatory (inhibitor) subunit 15a, Cebpa - ccaat/enhancer binding protein (c/ebp), alpha, Zfp36 - zinc finger protein 36, Cst3 - cystatin c, Fosb - fbj osteosarcoma oncogene b, Adrb2 - adrenergic receptor, be…
GO:0006351	transcription, DNA-templated	1.96e-05	0.0146	6.61	3212	72	54	8	[Ddx5 - dead (asp-glu-ala-asp) box polypeptide 5, Klf4 - kruppel-like factor 4 (gut), Jun - jun oncogene, Fos - fbj osteosarcoma oncogene, Cebpa - ccaat/enhancer binding protein (c/ebp), alpha, Junb - jun-b oncogene, Fosb - fbj osteosarcoma oncogene b, Taf7 - taf7 rna polymerase ii, tata box binding protein (tbp)-associated factor]
GO:0097659	nucleic acid-templated transcription	1.96e-05	0.0136	6.61	3212	72	54	8	[Ddx5 - dead (asp-glu-ala-asp) box polypeptide 5, Klf4 - kruppel-like factor 4 (gut), Jun - jun oncogene, Fos - fbj osteosarcoma oncogene, Cebpa - ccaat/enhancer binding protein (c/ebp), alpha, Junb - jun-b oncogene, Fosb - fbj osteosarcoma oncogene b, Taf7 - taf7 rna polymerase ii, tata box binding protein (tbp)-associated factor]
GO:0050794	regulation of cellular process	1.99e-05	0.013	1.41	3212	2032	54	48	[Ddx5 - dead (asp-glu-ala-asp) box polypeptide 5, Fos - fbj osteosarcoma oncogene, Glul - glutamate-ammonia ligase (glutamine synthetase), Cebpa - ccaat/enhancer binding protein (c/ebp), alpha, Icam1 - intercellular adhesion molecule 1, Ccnl1 - cyclin l1, Cst3 - cystatin c, Eif5 - eukaryotic translation initiation factor 5, Clk1 - cdc-like kinase 1, Fosb - fbj osteosarcoma oncogene b, P2ry12 - pu…
GO:0050793	regulation of developmental process	2.03e-05	0.0125	2.29	3212	623	54	24	[Klf4 - kruppel-like factor 4 (gut), Ddx5 - dead (asp-glu-ala-asp) box polypeptide 5, Sgk1 - serum/glucocorticoid regulated kinase 1, Tsc22d3 - tsc22 domain family, member 3, Klf2 - kruppel-like factor 2 (lung), Fos - fbj osteosarcoma oncogene, Glul - glutamate-ammonia ligase (glutamine synthetase), Cebpa - ccaat/enhancer binding protein (c/ebp), alpha, Icam1 - intercellular adhesion molecule 1, …
GO:0051171	regulation of nitrogen compound metabolic process	2.59e-05	0.015	1.69	3212	1302	54	37	[Ddx5 - dead (asp-glu-ala-asp) box polypeptide 5, Fos - fbj osteosarcoma oncogene, Cebpa - ccaat/enhancer binding protein (c/ebp), alpha, Ccnl1 - cyclin l1, Icam1 - intercellular adhesion molecule 1, Eif5 - eukaryotic translation initiation factor 5, Cst3 - cystatin c, Fosb - fbj osteosarcoma oncogene b, Clk1 - cdc-like kinase 1, Tmem119 - transmembrane protein 119, Taf7 - taf7 rna polymerase ii,…
GO:2000112	regulation of cellular macromolecule biosynthetic process	2.93e-05	0.0161	2.02	3212	824	54	28	[Ddx5 - dead (asp-glu-ala-asp) box polypeptide 5, Fos - fbj osteosarcoma oncogene, Cebpa - ccaat/enhancer binding protein (c/ebp), alpha, Ccnl1 - cyclin l1, Icam1 - intercellular adhesion molecule 1, Cst3 - cystatin c, Eif5 - eukaryotic translation initiation factor 5, Fosb - fbj osteosarcoma oncogene b, Taf7 - taf7 rna polymerase ii, tata box binding protein (tbp)-associated factor, Atf3 - activ…
GO:0001933	negative regulation of protein phosphorylation	3.57e-05	0.0186	4.68	3212	127	54	10	[Atf3 - activating transcription factor 3, Klf4 - kruppel-like factor 4 (gut), Jun - jun oncogene, Socs3 - suppressor of cytokine signaling 3, Ppp1r15a - protein phosphatase 1, regulatory (inhibitor) subunit 15a, Dusp6 - dual specificity phosphatase 6, Taf7 - taf7 rna polymerase ii, tata box binding protein (tbp)-associated factor, Dusp1 - dual specificity phosphatase 1, Smad7 - smad family membe…
GO:0051254	positive regulation of RNA metabolic process	3.59e-05	0.0179	2.62	3212	431	54	19	[Klf4 - kruppel-like factor 4 (gut), Ddx5 - dead (asp-glu-ala-asp) box polypeptide 5, Klf2 - kruppel-like factor 2 (lung), Fos - fbj osteosarcoma oncogene, Cebpa - ccaat/enhancer binding protein (c/ebp), alpha, Ppp1r15a - protein phosphatase 1, regulatory (inhibitor) subunit 15a, Zfp36 - zinc finger protein 36, Fosb - fbj osteosarcoma oncogene b, Adrb2 - adrenergic receptor, beta 2, Taf7 - taf7 r…
GO:0010556	regulation of macromolecule biosynthetic process	3.91e-05	0.0186	1.99	3212	836	54	28	[Ddx5 - dead (asp-glu-ala-asp) box polypeptide 5, Fos - fbj osteosarcoma oncogene, Cebpa - ccaat/enhancer binding protein (c/ebp), alpha, Ccnl1 - cyclin l1, Icam1 - intercellular adhesion molecule 1, Cst3 - cystatin c, Eif5 - eukaryotic translation initiation factor 5, Fosb - fbj osteosarcoma oncogene b, Taf7 - taf7 rna polymerase ii, tata box binding protein (tbp)-associated factor, Atf3 - activ…
GO:0080090	regulation of primary metabolic process	4.36e-05	0.0198	1.66	3212	1328	54	37	[Ddx5 - dead (asp-glu-ala-asp) box polypeptide 5, Fos - fbj osteosarcoma oncogene, Cebpa - ccaat/enhancer binding protein (c/ebp), alpha, Ccnl1 - cyclin l1, Icam1 - intercellular adhesion molecule 1, Eif5 - eukaryotic translation initiation factor 5, Cst3 - cystatin c, Fosb - fbj osteosarcoma oncogene b, Clk1 - cdc-like kinase 1, Tmem119 - transmembrane protein 119, Taf7 - taf7 rna polymerase ii,…
GO:0070887	cellular response to chemical stimulus	4.71e-05	0.0205	2.48	3212	480	54	20	[Klf4 - kruppel-like factor 4 (gut), Sgk1 - serum/glucocorticoid regulated kinase 1, Mat2a - methionine adenosyltransferase ii, alpha, Fos - fbj osteosarcoma oncogene, Cebpa - ccaat/enhancer binding protein (c/ebp), alpha, Icam1 - intercellular adhesion molecule 1, Zfp36 - zinc finger protein 36, Srsf3 - serine/arginine-rich splicing factor 3, Fosb - fbj osteosarcoma oncogene b, Hspa1a - heat sho…
GO:2000026	regulation of multicellular organismal development	5.32e-05	0.0222	2.46	3212	484	54	20	[Klf4 - kruppel-like factor 4 (gut), Ddx5 - dead (asp-glu-ala-asp) box polypeptide 5, Sgk1 - serum/glucocorticoid regulated kinase 1, Tsc22d3 - tsc22 domain family, member 3, Klf2 - kruppel-like factor 2 (lung), Fos - fbj osteosarcoma oncogene, Glul - glutamate-ammonia ligase (glutamine synthetase), Zfp36 - zinc finger protein 36, Dusp6 - dual specificity phosphatase 6, P2ry12 - purinergic recept…
GO:0060255	regulation of macromolecule metabolic process	5.52e-05	0.0222	1.64	3212	1340	54	37	[Ddx5 - dead (asp-glu-ala-asp) box polypeptide 5, Fos - fbj osteosarcoma oncogene, Cebpa - ccaat/enhancer binding protein (c/ebp), alpha, Ccnl1 - cyclin l1, Icam1 - intercellular adhesion molecule 1, Eif5 - eukaryotic translation initiation factor 5, Cst3 - cystatin c, Fosb - fbj osteosarcoma oncogene b, Clk1 - cdc-like kinase 1, Tmem119 - transmembrane protein 119, Taf7 - taf7 rna polymerase ii,…
GO:0010468	regulation of gene expression	6.27e-05	0.0243	1.86	3212	958	54	30	[Ddx5 - dead (asp-glu-ala-asp) box polypeptide 5, Fos - fbj osteosarcoma oncogene, Cebpa - ccaat/enhancer binding protein (c/ebp), alpha, Ccnl1 - cyclin l1, Icam1 - intercellular adhesion molecule 1, Eif5 - eukaryotic translation initiation factor 5, Fosb - fbj osteosarcoma oncogene b, Clk1 - cdc-like kinase 1, Tmem119 - transmembrane protein 119, Taf7 - taf7 rna polymerase ii, tata box binding p…
GO:0006366	transcription by RNA polymerase II	6.43e-05	0.024	8.3	3212	43	54	6	[Ddx5 - dead (asp-glu-ala-asp) box polypeptide 5, Jun - jun oncogene, Fos - fbj osteosarcoma oncogene, Junb - jun-b oncogene, Fosb - fbj osteosarcoma oncogene b, Taf7 - taf7 rna polymerase ii, tata box binding protein (tbp)-associated factor]
GO:0031328	positive regulation of cellular biosynthetic process	6.58e-05	0.0237	2.42	3212	491	54	20	[Klf4 - kruppel-like factor 4 (gut), Ddx5 - dead (asp-glu-ala-asp) box polypeptide 5, Klf2 - kruppel-like factor 2 (lung), Fos - fbj osteosarcoma oncogene, Ppp1r15a - protein phosphatase 1, regulatory (inhibitor) subunit 15a, Cebpa - ccaat/enhancer binding protein (c/ebp), alpha, Icam1 - intercellular adhesion molecule 1, Cst3 - cystatin c, Fosb - fbj osteosarcoma oncogene b, Adrb2 - adrenergic r…
GO:0048522	positive regulation of cellular process	6.8e-05	0.0237	1.66	3212	1292	54	36	[Ddx5 - dead (asp-glu-ala-asp) box polypeptide 5, Fos - fbj osteosarcoma oncogene, Glul - glutamate-ammonia ligase (glutamine synthetase), Cebpa - ccaat/enhancer binding protein (c/ebp), alpha, Icam1 - intercellular adhesion molecule 1, Cst3 - cystatin c, Fosb - fbj osteosarcoma oncogene b, P2ry12 - purinergic receptor p2y, g-protein coupled 12, Adamts1 - a disintegrin-like and metallopeptidase (…
GO:0009891	positive regulation of biosynthetic process	8.33e-05	0.0281	2.38	3212	499	54	20	[Klf4 - kruppel-like factor 4 (gut), Ddx5 - dead (asp-glu-ala-asp) box polypeptide 5, Klf2 - kruppel-like factor 2 (lung), Fos - fbj osteosarcoma oncogene, Ppp1r15a - protein phosphatase 1, regulatory (inhibitor) subunit 15a, Cebpa - ccaat/enhancer binding protein (c/ebp), alpha, Icam1 - intercellular adhesion molecule 1, Cst3 - cystatin c, Fosb - fbj osteosarcoma oncogene b, Adrb2 - adrenergic r…
GO:0045429	positive regulation of nitric oxide biosynthetic process	8.5e-05	0.0277	15.86	3212	15	54	4	[Klf4 - kruppel-like factor 4 (gut), Klf2 - kruppel-like factor 2 (lung), Hsp90aa1 - heat shock protein 90, alpha (cytosolic), class a member 1, Icam1 - intercellular adhesion molecule 1]
GO:0031323	regulation of cellular metabolic process	8.57e-05	0.0271	1.61	3212	1363	54	37	[Ddx5 - dead (asp-glu-ala-asp) box polypeptide 5, Fos - fbj osteosarcoma oncogene, Cebpa - ccaat/enhancer binding protein (c/ebp), alpha, Ccnl1 - cyclin l1, Icam1 - intercellular adhesion molecule 1, Eif5 - eukaryotic translation initiation factor 5, Cst3 - cystatin c, Fosb - fbj osteosarcoma oncogene b, Clk1 - cdc-like kinase 1, Tmem119 - transmembrane protein 119, Taf7 - taf7 rna polymerase ii,…
GO:0045934	negative regulation of nucleobase-containing compound metabolic process	8.74e-05	0.0269	2.67	3212	379	54	17	[Ddx5 - dead (asp-glu-ala-asp) box polypeptide 5, Klf4 - kruppel-like factor 4 (gut), Tsc22d3 - tsc22 domain family, member 3, Klf2 - kruppel-like factor 2 (lung), Cebpa - ccaat/enhancer binding protein (c/ebp), alpha, Ppp1r15a - protein phosphatase 1, regulatory (inhibitor) subunit 15a, Zfp36 - zinc finger protein 36, Taf7 - taf7 rna polymerase ii, tata box binding protein (tbp)-associated facto…
GO:0071345	cellular response to cytokine stimulus	9.12e-05	0.0272	3.83	3212	171	54	11	[Klf4 - kruppel-like factor 4 (gut), Srsf7 - serine/arginine-rich splicing factor 7, Mat2a - methionine adenosyltransferase ii, alpha, Socs3 - suppressor of cytokine signaling 3, Cebpa - ccaat/enhancer binding protein (c/ebp), alpha, Icam1 - intercellular adhesion molecule 1, Zfp36 - zinc finger protein 36, Srsf3 - serine/arginine-rich splicing factor 3, Egr1 - early growth response 1, Dusp1 - du…
GO:0045892	negative regulation of transcription, DNA-templated	9.14e-05	0.0265	2.93	3212	305	54	15	[Ddx5 - dead (asp-glu-ala-asp) box polypeptide 5, Klf4 - kruppel-like factor 4 (gut), Klf2 - kruppel-like factor 2 (lung), Tsc22d3 - tsc22 domain family, member 3, Cebpa - ccaat/enhancer binding protein (c/ebp), alpha, Ppp1r15a - protein phosphatase 1, regulatory (inhibitor) subunit 15a, Zfp36 - zinc finger protein 36, Taf7 - taf7 rna polymerase ii, tata box binding protein (tbp)-associated facto…
GO:0006355	regulation of transcription, DNA-templated	9.22e-05	0.026	2.1	3212	680	54	24	[Klf4 - kruppel-like factor 4 (gut), Ddx5 - dead (asp-glu-ala-asp) box polypeptide 5, Tsc22d3 - tsc22 domain family, member 3, Klf2 - kruppel-like factor 2 (lung), Fos - fbj osteosarcoma oncogene, Ppp1r15a - protein phosphatase 1, regulatory (inhibitor) subunit 15a, Cebpa - ccaat/enhancer binding protein (c/ebp), alpha, Ccnl1 - cyclin l1, Icam1 - intercellular adhesion molecule 1, Zfp36 - zinc fi…
GO:1902679	negative regulation of RNA biosynthetic process	9.86e-05	0.0271	2.91	3212	307	54	15	[Ddx5 - dead (asp-glu-ala-asp) box polypeptide 5, Klf4 - kruppel-like factor 4 (gut), Klf2 - kruppel-like factor 2 (lung), Tsc22d3 - tsc22 domain family, member 3, Cebpa - ccaat/enhancer binding protein (c/ebp), alpha, Ppp1r15a - protein phosphatase 1, regulatory (inhibitor) subunit 15a, Zfp36 - zinc finger protein 36, Taf7 - taf7 rna polymerase ii, tata box binding protein (tbp)-associated facto…
GO:1903507	negative regulation of nucleic acid-templated transcription	9.86e-05	0.0264	2.91	3212	307	54	15	[Ddx5 - dead (asp-glu-ala-asp) box polypeptide 5, Klf4 - kruppel-like factor 4 (gut), Klf2 - kruppel-like factor 2 (lung), Tsc22d3 - tsc22 domain family, member 3, Cebpa - ccaat/enhancer binding protein (c/ebp), alpha, Ppp1r15a - protein phosphatase 1, regulatory (inhibitor) subunit 15a, Zfp36 - zinc finger protein 36, Taf7 - taf7 rna polymerase ii, tata box binding protein (tbp)-associated facto…
GO:1903506	regulation of nucleic acid-templated transcription	0.000102	0.0266	2.09	3212	684	54	24	[Klf4 - kruppel-like factor 4 (gut), Ddx5 - dead (asp-glu-ala-asp) box polypeptide 5, Tsc22d3 - tsc22 domain family, member 3, Klf2 - kruppel-like factor 2 (lung), Fos - fbj osteosarcoma oncogene, Ppp1r15a - protein phosphatase 1, regulatory (inhibitor) subunit 15a, Cebpa - ccaat/enhancer binding protein (c/ebp), alpha, Ccnl1 - cyclin l1, Icam1 - intercellular adhesion molecule 1, Zfp36 - zinc fi…
GO:0031326	regulation of cellular biosynthetic process	0.000102	0.026	1.9	3212	878	54	28	[Ddx5 - dead (asp-glu-ala-asp) box polypeptide 5, Fos - fbj osteosarcoma oncogene, Cebpa - ccaat/enhancer binding protein (c/ebp), alpha, Ccnl1 - cyclin l1, Icam1 - intercellular adhesion molecule 1, Cst3 - cystatin c, Eif5 - eukaryotic translation initiation factor 5, Fosb - fbj osteosarcoma oncogene b, Taf7 - taf7 rna polymerase ii, tata box binding protein (tbp)-associated factor, Atf3 - activ…
GO:0032774	RNA biosynthetic process	0.000109	0.0271	5.23	3212	91	54	8	[Ddx5 - dead (asp-glu-ala-asp) box polypeptide 5, Klf4 - kruppel-like factor 4 (gut), Jun - jun oncogene, Fos - fbj osteosarcoma oncogene, Cebpa - ccaat/enhancer binding protein (c/ebp), alpha, Junb - jun-b oncogene, Fosb - fbj osteosarcoma oncogene b, Taf7 - taf7 rna polymerase ii, tata box binding protein (tbp)-associated factor]
GO:0010557	positive regulation of macromolecule biosynthetic process	0.000111	0.027	2.42	3212	467	54	19	[Klf4 - kruppel-like factor 4 (gut), Ddx5 - dead (asp-glu-ala-asp) box polypeptide 5, Klf2 - kruppel-like factor 2 (lung), Fos - fbj osteosarcoma oncogene, Cebpa - ccaat/enhancer binding protein (c/ebp), alpha, Ppp1r15a - protein phosphatase 1, regulatory (inhibitor) subunit 15a, Cst3 - cystatin c, Fosb - fbj osteosarcoma oncogene b, Adrb2 - adrenergic receptor, beta 2, Taf7 - taf7 rna polymerase…
GO:1904407	positive regulation of nitric oxide metabolic process	0.000112	0.0266	14.87	3212	16	54	4	[Klf4 - kruppel-like factor 4 (gut), Klf2 - kruppel-like factor 2 (lung), Hsp90aa1 - heat shock protein 90, alpha (cytosolic), class a member 1, Icam1 - intercellular adhesion molecule 1]
GO:2001141	regulation of RNA biosynthetic process	0.000112	0.026	2.07	3212	688	54	24	[Klf4 - kruppel-like factor 4 (gut), Ddx5 - dead (asp-glu-ala-asp) box polypeptide 5, Tsc22d3 - tsc22 domain family, member 3, Klf2 - kruppel-like factor 2 (lung), Fos - fbj osteosarcoma oncogene, Ppp1r15a - protein phosphatase 1, regulatory (inhibitor) subunit 15a, Cebpa - ccaat/enhancer binding protein (c/ebp), alpha, Ccnl1 - cyclin l1, Icam1 - intercellular adhesion molecule 1, Zfp36 - zinc fi…
GO:0001932	regulation of protein phosphorylation	0.000117	0.0265	2.73	3212	349	54	16	[Klf4 - kruppel-like factor 4 (gut), Ppp1r15a - protein phosphatase 1, regulatory (inhibitor) subunit 15a, Ccnl1 - cyclin l1, Icam1 - intercellular adhesion molecule 1, Dusp6 - dual specificity phosphatase 6, Adrb2 - adrenergic receptor, beta 2, Taf7 - taf7 rna polymerase ii, tata box binding protein (tbp)-associated factor, Tmem119 - transmembrane protein 119, Smad7 - smad family member 7, Atf3 …
GO:0042326	negative regulation of phosphorylation	0.000118	0.0263	4.07	3212	146	54	10	[Atf3 - activating transcription factor 3, Klf4 - kruppel-like factor 4 (gut), Jun - jun oncogene, Socs3 - suppressor of cytokine signaling 3, Ppp1r15a - protein phosphatase 1, regulatory (inhibitor) subunit 15a, Dusp6 - dual specificity phosphatase 6, Taf7 - taf7 rna polymerase ii, tata box binding protein (tbp)-associated factor, Dusp1 - dual specificity phosphatase 1, Smad7 - smad family membe…
GO:0051253	negative regulation of RNA metabolic process	0.000125	0.0272	2.71	3212	351	54	16	[Ddx5 - dead (asp-glu-ala-asp) box polypeptide 5, Klf4 - kruppel-like factor 4 (gut), Tsc22d3 - tsc22 domain family, member 3, Klf2 - kruppel-like factor 2 (lung), Cebpa - ccaat/enhancer binding protein (c/ebp), alpha, Ppp1r15a - protein phosphatase 1, regulatory (inhibitor) subunit 15a, Zfp36 - zinc finger protein 36, Taf7 - taf7 rna polymerase ii, tata box binding protein (tbp)-associated facto…
GO:1902680	positive regulation of RNA biosynthetic process	0.000126	0.0268	2.59	3212	390	54	17	[Ddx5 - dead (asp-glu-ala-asp) box polypeptide 5, Klf4 - kruppel-like factor 4 (gut), Klf2 - kruppel-like factor 2 (lung), Fos - fbj osteosarcoma oncogene, Cebpa - ccaat/enhancer binding protein (c/ebp), alpha, Ppp1r15a - protein phosphatase 1, regulatory (inhibitor) subunit 15a, Fosb - fbj osteosarcoma oncogene b, Adrb2 - adrenergic receptor, beta 2, Taf7 - taf7 rna polymerase ii, tata box bindi…
GO:0045893	positive regulation of transcription, DNA-templated	0.000126	0.0263	2.59	3212	390	54	17	[Ddx5 - dead (asp-glu-ala-asp) box polypeptide 5, Klf4 - kruppel-like factor 4 (gut), Klf2 - kruppel-like factor 2 (lung), Fos - fbj osteosarcoma oncogene, Cebpa - ccaat/enhancer binding protein (c/ebp), alpha, Ppp1r15a - protein phosphatase 1, regulatory (inhibitor) subunit 15a, Fosb - fbj osteosarcoma oncogene b, Adrb2 - adrenergic receptor, beta 2, Taf7 - taf7 rna polymerase ii, tata box bindi…
GO:1903508	positive regulation of nucleic acid-templated transcription	0.000126	0.0258	2.59	3212	390	54	17	[Ddx5 - dead (asp-glu-ala-asp) box polypeptide 5, Klf4 - kruppel-like factor 4 (gut), Klf2 - kruppel-like factor 2 (lung), Fos - fbj osteosarcoma oncogene, Cebpa - ccaat/enhancer binding protein (c/ebp), alpha, Ppp1r15a - protein phosphatase 1, regulatory (inhibitor) subunit 15a, Fosb - fbj osteosarcoma oncogene b, Adrb2 - adrenergic receptor, beta 2, Taf7 - taf7 rna polymerase ii, tata box bindi…
GO:0009889	regulation of biosynthetic process	0.000144	0.0289	1.86	3212	894	54	28	[Ddx5 - dead (asp-glu-ala-asp) box polypeptide 5, Fos - fbj osteosarcoma oncogene, Cebpa - ccaat/enhancer binding protein (c/ebp), alpha, Ccnl1 - cyclin l1, Icam1 - intercellular adhesion molecule 1, Cst3 - cystatin c, Eif5 - eukaryotic translation initiation factor 5, Fosb - fbj osteosarcoma oncogene b, Taf7 - taf7 rna polymerase ii, tata box binding protein (tbp)-associated factor, Atf3 - activ…
GO:0050789	regulation of biological process	0.000146	0.0288	1.33	3212	2141	54	48	[Ddx5 - dead (asp-glu-ala-asp) box polypeptide 5, Fos - fbj osteosarcoma oncogene, Glul - glutamate-ammonia ligase (glutamine synthetase), Cebpa - ccaat/enhancer binding protein (c/ebp), alpha, Icam1 - intercellular adhesion molecule 1, Ccnl1 - cyclin l1, Cst3 - cystatin c, Eif5 - eukaryotic translation initiation factor 5, Clk1 - cdc-like kinase 1, Fosb - fbj osteosarcoma oncogene b, P2ry12 - pu…
GO:0044092	negative regulation of molecular function	0.000146	0.0283	3.14	3212	246	54	13	[Klf4 - kruppel-like factor 4 (gut), Ppp1r15a - protein phosphatase 1, regulatory (inhibitor) subunit 15a, Zfp36 - zinc finger protein 36, Dusp6 - dual specificity phosphatase 6, Cst3 - cystatin c, Adrb2 - adrenergic receptor, beta 2, Taf7 - taf7 rna polymerase ii, tata box binding protein (tbp)-associated factor, Smad7 - smad family member 7, Jun - jun oncogene, Gem - gtp binding protein (gene o…
GO:0010941	regulation of cell death	0.000149	0.0283	2.37	3212	477	54	19	[Klf4 - kruppel-like factor 4 (gut), Sgk1 - serum/glucocorticoid regulated kinase 1, Tsc22d3 - tsc22 domain family, member 3, Fos - fbj osteosarcoma oncogene, Icam1 - intercellular adhesion molecule 1, Zfp36 - zinc finger protein 36, Dusp6 - dual specificity phosphatase 6, Cst3 - cystatin c, Adrb2 - adrenergic receptor, beta 2, Rhob - ras homolog gene family, member b, Atf3 - activating transcrip…
GO:0043067	regulation of programmed cell death	0.000151	0.0281	2.46	3212	436	54	18	[Klf4 - kruppel-like factor 4 (gut), Sgk1 - serum/glucocorticoid regulated kinase 1, Tsc22d3 - tsc22 domain family, member 3, Icam1 - intercellular adhesion molecule 1, Zfp36 - zinc finger protein 36, Dusp6 - dual specificity phosphatase 6, Cst3 - cystatin c, Adrb2 - adrenergic receptor, beta 2, Rhob - ras homolog gene family, member b, Atf3 - activating transcription factor 3, Jun - jun oncogene…
GO:0042127	regulation of cell proliferation	0.000152	0.0279	2.55	3212	396	54	17	[Klf4 - kruppel-like factor 4 (gut), Glul - glutamate-ammonia ligase (glutamine synthetase), Cebpa - ccaat/enhancer binding protein (c/ebp), alpha, Zfp36 - zinc finger protein 36, Cst3 - cystatin c, Adrb2 - adrenergic receptor, beta 2, Adamts1 - a disintegrin-like and metallopeptidase (reprolysin type) with thrombospondin type 1 motif, 1, Tmem119 - transmembrane protein 119, Smad7 - smad family m…
GO:0045944	positive regulation of transcription by RNA polymerase II	0.000153	0.0276	2.8	3212	319	54	15	[Klf4 - kruppel-like factor 4 (gut), Klf2 - kruppel-like factor 2 (lung), Fos - fbj osteosarcoma oncogene, Cebpa - ccaat/enhancer binding protein (c/ebp), alpha, Fosb - fbj osteosarcoma oncogene b, Adrb2 - adrenergic receptor, beta 2, Taf7 - taf7 rna polymerase ii, tata box binding protein (tbp)-associated factor, Atf3 - activating transcription factor 3, Jun - jun oncogene, Ddit3 - dna-damage in…
GO:0051094	positive regulation of developmental process	0.000175	0.031	2.64	3212	361	54	16	[Klf4 - kruppel-like factor 4 (gut), Sgk1 - serum/glucocorticoid regulated kinase 1, Fos - fbj osteosarcoma oncogene, Cebpa - ccaat/enhancer binding protein (c/ebp), alpha, Zfp36 - zinc finger protein 36, P2ry12 - purinergic receptor p2y, g-protein coupled 12, Adrb2 - adrenergic receptor, beta 2, Adamts1 - a disintegrin-like and metallopeptidase (reprolysin type) with thrombospondin type 1 motif,…
GO:1903428	positive regulation of reactive oxygen species biosynthetic process	0.000183	0.0319	13.22	3212	18	54	4	[Klf4 - kruppel-like factor 4 (gut), Klf2 - kruppel-like factor 2 (lung), Hsp90aa1 - heat shock protein 90, alpha (cytosolic), class a member 1, Icam1 - intercellular adhesion molecule 1]
GO:0035914	skeletal muscle cell differentiation	0.000183	0.0314	13.22	3212	18	54	4	[Atf3 - activating transcription factor 3, Btg2 - b cell translocation gene 2, anti-proliferative, Fos - fbj osteosarcoma oncogene, Egr1 - early growth response 1]
GO:0043401	steroid hormone mediated signaling pathway	0.000229	0.0387	12.52	3212	19	54	4	[Ddx5 - dead (asp-glu-ala-asp) box polypeptide 5, Sgk1 - serum/glucocorticoid regulated kinase 1, Taf7 - taf7 rna polymerase ii, tata box binding protein (tbp)-associated factor, Dnaja1 - dnaj (hsp40) homolog, subfamily a, member 1]
GO:0006950	response to stress	0.000233	0.0387	2.04	3212	672	54	23	[Klf4 - kruppel-like factor 4 (gut), Sgk1 - serum/glucocorticoid regulated kinase 1, Tsc22d3 - tsc22 domain family, member 3, Klf2 - kruppel-like factor 2 (lung), Fos - fbj osteosarcoma oncogene, Glul - glutamate-ammonia ligase (glutamine synthetase), Ppp1r15a - protein phosphatase 1, regulatory (inhibitor) subunit 15a, Icam1 - intercellular adhesion molecule 1, Zfp36 - zinc finger protein 36, Cs…
GO:2000113	negative regulation of cellular macromolecule biosynthetic process	0.00025	0.0408	2.56	3212	372	54	16	[Ddx5 - dead (asp-glu-ala-asp) box polypeptide 5, Klf4 - kruppel-like factor 4 (gut), Tsc22d3 - tsc22 domain family, member 3, Klf2 - kruppel-like factor 2 (lung), Cebpa - ccaat/enhancer binding protein (c/ebp), alpha, Ppp1r15a - protein phosphatase 1, regulatory (inhibitor) subunit 15a, Zfp36 - zinc finger protein 36, Taf7 - taf7 rna polymerase ii, tata box binding protein (tbp)-associated facto…
GO:0007178	transmembrane receptor protein serine/threonine kinase signaling pathway	0.000282	0.0454	8.26	3212	36	54	5	[Ddx5 - dead (asp-glu-ala-asp) box polypeptide 5, Jun - jun oncogene, Fos - fbj osteosarcoma oncogene, Egr1 - early growth response 1, Smad7 - smad family member 7]
GO:1902895	positive regulation of pri-miRNA transcription by RNA polymerase II	0.000283	0.0448	11.9	3212	20	54	4	[Klf4 - kruppel-like factor 4 (gut), Jun - jun oncogene, Fos - fbj osteosarcoma oncogene, Egr1 - early growth response 1]
GO:0071277	cellular response to calcium ion	0.000283	0.0442	11.9	3212	20	54	4	[Jun - jun oncogene, Fos - fbj osteosarcoma oncogene, Junb - jun-b oncogene, Fosb - fbj osteosarcoma oncogene b]
GO:0010558	negative regulation of macromolecule biosynthetic process	0.000292	0.0449	2.52	3212	377	54	16	[Ddx5 - dead (asp-glu-ala-asp) box polypeptide 5, Klf4 - kruppel-like factor 4 (gut), Tsc22d3 - tsc22 domain family, member 3, Klf2 - kruppel-like factor 2 (lung), Cebpa - ccaat/enhancer binding protein (c/ebp), alpha, Ppp1r15a - protein phosphatase 1, regulatory (inhibitor) subunit 15a, Zfp36 - zinc finger protein 36, Taf7 - taf7 rna polymerase ii, tata box binding protein (tbp)-associated facto…

## Sheet: Glycolytic Mg
GO Term	Description	P-value	FDR q-value	Enrichment	N	B	n	b	Genes
GO:0010955	negative regulation of protein processing	3.5e-07	0.00367	29.53	3225	13	42	5	[Serpine2 - serine (or cysteine) peptidase inhibitor, clade e, member 2, Ctla2a - cytotoxic t lymphocyte-associated protein 2 alpha, Serpine1 - serine (or cysteine) peptidase inhibitor, clade e, member 1, Ctsz - cathepsin z, Cst7 - cystatin f (leukocystatin)]
GO:1903318	negative regulation of protein maturation	3.5e-07	0.00183	29.53	3225	13	42	5	[Serpine2 - serine (or cysteine) peptidase inhibitor, clade e, member 2, Ctla2a - cytotoxic t lymphocyte-associated protein 2 alpha, Serpine1 - serine (or cysteine) peptidase inhibitor, clade e, member 1, Ctsz - cathepsin z, Cst7 - cystatin f (leukocystatin)]
GO:0010757	negative regulation of plasminogen activation	2.06e-06	0.00718	76.79	3225	3	42	3	[Serpine2 - serine (or cysteine) peptidase inhibitor, clade e, member 2, Serpine1 - serine (or cysteine) peptidase inhibitor, clade e, member 1, Ctsz - cathepsin z]
GO:0010755	regulation of plasminogen activation	8.15e-06	0.0213	57.59	3225	4	42	3	[Serpine2 - serine (or cysteine) peptidase inhibitor, clade e, member 2, Serpine1 - serine (or cysteine) peptidase inhibitor, clade e, member 1, Ctsz - cathepsin z]
GO:0070613	regulation of protein processing	8.31e-06	0.0174	16.69	3225	23	42	5	[Serpine2 - serine (or cysteine) peptidase inhibitor, clade e, member 2, Ctla2a - cytotoxic t lymphocyte-associated protein 2 alpha, Serpine1 - serine (or cysteine) peptidase inhibitor, clade e, member 1, Ctsz - cathepsin z, Cst7 - cystatin f (leukocystatin)]
GO:1903317	regulation of protein maturation	8.31e-06	0.0145	16.69	3225	23	42	5	[Serpine2 - serine (or cysteine) peptidase inhibitor, clade e, member 2, Ctla2a - cytotoxic t lymphocyte-associated protein 2 alpha, Serpine1 - serine (or cysteine) peptidase inhibitor, clade e, member 1, Ctsz - cathepsin z, Cst7 - cystatin f (leukocystatin)]
GO:0006757	ATP generation from ADP	1.14e-05	0.0171	25.6	3225	12	42	4	[Pgam1 - phosphoglycerate mutase 1, Pkm - pyruvate kinase, muscle, Aldoa - aldolase a, fructose-bisphosphate, Gapdh - glyceraldehyde-3-phosphate dehydrogenase]
GO:0006096	glycolytic process	1.14e-05	0.015	25.6	3225	12	42	4	[Pgam1 - phosphoglycerate mutase 1, Pkm - pyruvate kinase, muscle, Aldoa - aldolase a, fructose-bisphosphate, Gapdh - glyceraldehyde-3-phosphate dehydrogenase]
GO:0042866	pyruvate biosynthetic process	1.14e-05	0.0133	25.6	3225	12	42	4	[Pgam1 - phosphoglycerate mutase 1, Pkm - pyruvate kinase, muscle, Aldoa - aldolase a, fructose-bisphosphate, Gapdh - glyceraldehyde-3-phosphate dehydrogenase]
GO:0010951	negative regulation of endopeptidase activity	1.44e-05	0.0151	10.71	3225	43	42	6	[Serpine2 - serine (or cysteine) peptidase inhibitor, clade e, member 2, Serpine1 - serine (or cysteine) peptidase inhibitor, clade e, member 1, Timp2 - tissue inhibitor of metalloproteinase 2, Igf1 - insulin-like growth factor 1, Cst7 - cystatin f (leukocystatin), Gapdh - glyceraldehyde-3-phosphate dehydrogenase]
GO:0045861	negative regulation of proteolysis	1.58e-05	0.0151	6.75	3225	91	42	8	[Serpine2 - serine (or cysteine) peptidase inhibitor, clade e, member 2, Ctla2a - cytotoxic t lymphocyte-associated protein 2 alpha, Serpine1 - serine (or cysteine) peptidase inhibitor, clade e, member 1, Timp2 - tissue inhibitor of metalloproteinase 2, Ctsz - cathepsin z, Igf1 - insulin-like growth factor 1, Cst7 - cystatin f (leukocystatin), Gapdh - glyceraldehyde-3-phosphate dehydrogenase]
GO:0006165	nucleoside diphosphate phosphorylation	3.06e-05	0.0267	20.48	3225	15	42	4	[Pgam1 - phosphoglycerate mutase 1, Pkm - pyruvate kinase, muscle, Aldoa - aldolase a, fructose-bisphosphate, Gapdh - glyceraldehyde-3-phosphate dehydrogenase]
GO:0019363	pyridine nucleotide biosynthetic process	3.06e-05	0.0247	20.48	3225	15	42	4	[Pgam1 - phosphoglycerate mutase 1, Pkm - pyruvate kinase, muscle, Aldoa - aldolase a, fructose-bisphosphate, Gapdh - glyceraldehyde-3-phosphate dehydrogenase]
GO:0019359	nicotinamide nucleotide biosynthetic process	3.06e-05	0.0229	20.48	3225	15	42	4	[Pgam1 - phosphoglycerate mutase 1, Pkm - pyruvate kinase, muscle, Aldoa - aldolase a, fructose-bisphosphate, Gapdh - glyceraldehyde-3-phosphate dehydrogenase]
GO:0072525	pyridine-containing compound biosynthetic process	3.06e-05	0.0214	20.48	3225	15	42	4	[Pgam1 - phosphoglycerate mutase 1, Pkm - pyruvate kinase, muscle, Aldoa - aldolase a, fructose-bisphosphate, Gapdh - glyceraldehyde-3-phosphate dehydrogenase]
GO:0046939	nucleotide phosphorylation	3.06e-05	0.02	20.48	3225	15	42	4	[Pgam1 - phosphoglycerate mutase 1, Pkm - pyruvate kinase, muscle, Aldoa - aldolase a, fructose-bisphosphate, Gapdh - glyceraldehyde-3-phosphate dehydrogenase]
GO:0050865	regulation of cell activation	3.5e-05	0.0216	4.63	3225	166	42	10	[Serpine2 - serine (or cysteine) peptidase inhibitor, clade e, member 2, Lgals3 - lectin, galactose binding, soluble 3, Cd9 - cd9 antigen, Ctla2a - cytotoxic t lymphocyte-associated protein 2 alpha, Lyst - lysosomal trafficking regulator, Igf1 - insulin-like growth factor 1, Trem2 - triggering receptor expressed on myeloid cells 2, Cst7 - cystatin f (leukocystatin), Gpnmb - glycoprotein (transmem…
GO:0010466	negative regulation of peptidase activity	3.51e-05	0.0204	9.21	3225	50	42	6	[Serpine2 - serine (or cysteine) peptidase inhibitor, clade e, member 2, Serpine1 - serine (or cysteine) peptidase inhibitor, clade e, member 1, Timp2 - tissue inhibitor of metalloproteinase 2, Igf1 - insulin-like growth factor 1, Cst7 - cystatin f (leukocystatin), Gapdh - glyceraldehyde-3-phosphate dehydrogenase]
GO:0046031	ADP metabolic process	4.04e-05	0.0223	19.2	3225	16	42	4	[Pgam1 - phosphoglycerate mutase 1, Pkm - pyruvate kinase, muscle, Aldoa - aldolase a, fructose-bisphosphate, Gapdh - glyceraldehyde-3-phosphate dehydrogenase]
GO:0009179	purine ribonucleoside diphosphate metabolic process	4.04e-05	0.0212	19.2	3225	16	42	4	[Pgam1 - phosphoglycerate mutase 1, Pkm - pyruvate kinase, muscle, Aldoa - aldolase a, fructose-bisphosphate, Gapdh - glyceraldehyde-3-phosphate dehydrogenase]
GO:0009135	purine nucleoside diphosphate metabolic process	4.04e-05	0.0202	19.2	3225	16	42	4	[Pgam1 - phosphoglycerate mutase 1, Pkm - pyruvate kinase, muscle, Aldoa - aldolase a, fructose-bisphosphate, Gapdh - glyceraldehyde-3-phosphate dehydrogenase]
GO:1901135	carbohydrate derivative metabolic process	4.15e-05	0.0198	5.12	3225	135	42	9	[Pgam1 - phosphoglycerate mutase 1, Fam20c - family with sequence similarity 20, member c, Chst2 - carbohydrate sulfotransferase 2, Igf1 - insulin-like growth factor 1, Hif1a - hypoxia inducible factor 1, alpha subunit, Ctsl - cathepsin l, Pkm - pyruvate kinase, muscle, Aldoa - aldolase a, fructose-bisphosphate, Gapdh - glyceraldehyde-3-phosphate dehydrogenase]
GO:0009185	ribonucleoside diphosphate metabolic process	5.24e-05	0.0239	18.07	3225	17	42	4	[Pgam1 - phosphoglycerate mutase 1, Pkm - pyruvate kinase, muscle, Aldoa - aldolase a, fructose-bisphosphate, Gapdh - glyceraldehyde-3-phosphate dehydrogenase]
GO:0006090	pyruvate metabolic process	6.67e-05	0.0291	17.06	3225	18	42	4	[Pgam1 - phosphoglycerate mutase 1, Pkm - pyruvate kinase, muscle, Aldoa - aldolase a, fructose-bisphosphate, Gapdh - glyceraldehyde-3-phosphate dehydrogenase]
GO:0009888	tissue development	8.23e-05	0.0345	5.39	3225	114	42	8	[Serpine2 - serine (or cysteine) peptidase inhibitor, clade e, member 2, Fam20c - family with sequence similarity 20, member c, Ctsb - cathepsin b, Spp1 - secreted phosphoprotein 1, Igf1 - insulin-like growth factor 1, Ctsl - cathepsin l, Pkm - pyruvate kinase, muscle, Csf1 - colony stimulating factor 1 (macrophage)]
GO:0009132	nucleoside diphosphate metabolic process	8.37e-05	0.0337	16.17	3225	19	42	4	[Pgam1 - phosphoglycerate mutase 1, Pkm - pyruvate kinase, muscle, Aldoa - aldolase a, fructose-bisphosphate, Gapdh - glyceraldehyde-3-phosphate dehydrogenase]
GO:0051239	regulation of multicellular organismal process	8.66e-05	0.0336	2.21	3225	731	42	21	[Lgals3 - lectin, galactose binding, soluble 3, Ctla2a - cytotoxic t lymphocyte-associated protein 2 alpha, Fabp5 - fatty acid binding protein 5, epidermal, Trem2 - triggering receptor expressed on myeloid cells 2, Hif1a - hypoxia inducible factor 1, alpha subunit, Cst7 - cystatin f (leukocystatin), Pkm - pyruvate kinase, muscle, Serpine2 - serine (or cysteine) peptidase inhibitor, clade e, membe…
GO:0150077	regulation of neuroinflammatory response	0.00011	0.0412	28.79	3225	8	42	3	[Igf1 - insulin-like growth factor 1, Trem2 - triggering receptor expressed on myeloid cells 2, Cst7 - cystatin f (leukocystatin)]
GO:0001906	cell killing	0.000127	0.0458	14.63	3225	21	42	4	[Prdx1 - peroxiredoxin 1, Lgals3 - lectin, galactose binding, soluble 3, Lyst - lysosomal trafficking regulator, Gapdh - glyceraldehyde-3-phosphate dehydrogenase]
GO:0051186	cofactor metabolic process	0.000127	0.0444	5.97	3225	90	42	7	[Slc7a11 - solute carrier family 7 (cationic amino acid transporter, y+ system), member 11, Prdx1 - peroxiredoxin 1, Pgam1 - phosphoglycerate mutase 1, Gpx3 - glutathione peroxidase 3, Pkm - pyruvate kinase, muscle, Aldoa - aldolase a, fructose-bisphosphate, Gapdh - glyceraldehyde-3-phosphate dehydrogenase]
GO:0046034	ATP metabolic process	0.000138	0.0466	9.6	3225	40	42	5	[Pgam1 - phosphoglycerate mutase 1, Fam20c - family with sequence similarity 20, member c, Pkm - pyruvate kinase, muscle, Aldoa - aldolase a, fructose-bisphosphate, Gapdh - glyceraldehyde-3-phosphate dehydrogenase]

## Sheet: IFN Mg
GO Term	Description	P-value	FDR q-value	Enrichment	N	B	n	b	Genes
GO:0051607	defense response to virus	2.85e-30	2.98e-26	17.84	3249	68	75	28	[Oasl1 - 2'-5' oligoadenylate synthetase-like 1, Slfn8 - schlafen 8, Tlr3 - toll-like receptor 3, Ifih1 - interferon induced with helicase c domain 1, Bst2 - bone marrow stromal cell antigen 2, Trim30a - tripartite motif-containing 30a, Ddx58 - dead (asp-glu-ala-asp) box polypeptide 58, Eif2ak2 - eukaryotic translation initiation factor 2-alpha kinase 2, Pml - promyelocytic leukemia, Ifit1 - inte…
GO:0009615	response to virus	3.11e-29	1.63e-25	14.44	3249	90	75	30	[Slfn8 - schlafen 8, Oasl1 - 2'-5' oligoadenylate synthetase-like 1, Tlr3 - toll-like receptor 3, Ifih1 - interferon induced with helicase c domain 1, Bst2 - bone marrow stromal cell antigen 2, Trim30a - tripartite motif-containing 30a, Ddx58 - dead (asp-glu-ala-asp) box polypeptide 58, Eif2ak2 - eukaryotic translation initiation factor 2-alpha kinase 2, Ifit1 - interferon-induced protein with te…
GO:0051707	response to other organism	6.7e-29	2.34e-25	8.9	3249	185	75	38	[Gbp7 - guanylate binding protein 7, Sp110 - sp110 nuclear body protein, Oasl1 - 2'-5' oligoadenylate synthetase-like 1, Slfn8 - schlafen 8, Tlr3 - toll-like receptor 3, Ifih1 - interferon induced with helicase c domain 1, Bst2 - bone marrow stromal cell antigen 2, Trim30a - tripartite motif-containing 30a, Ddx58 - dead (asp-glu-ala-asp) box polypeptide 58, Eif2ak2 - eukaryotic translation initia…
GO:0006952	defense response	4.75e-27	1.24e-23	6.42	3249	290	75	43	[Sp110 - sp110 nuclear body protein, Gbp7 - guanylate binding protein 7, Oasl1 - 2'-5' oligoadenylate synthetase-like 1, Slfn8 - schlafen 8, Tlr3 - toll-like receptor 3, Ifih1 - interferon induced with helicase c domain 1, Bst2 - bone marrow stromal cell antigen 2, Trim30a - tripartite motif-containing 30a, Trim30d - tripartite motif-containing 30d, Ddx58 - dead (asp-glu-ala-asp) box polypeptide …
GO:0098542	defense response to other organism	1.1e-26	2.3e-23	10.75	3249	129	75	32	[Gbp7 - guanylate binding protein 7, Slfn8 - schlafen 8, Oasl1 - 2'-5' oligoadenylate synthetase-like 1, Tlr3 - toll-like receptor 3, Ifih1 - interferon induced with helicase c domain 1, Bst2 - bone marrow stromal cell antigen 2, Trim30a - tripartite motif-containing 30a, Ddx58 - dead (asp-glu-ala-asp) box polypeptide 58, Eif2ak2 - eukaryotic translation initiation factor 2-alpha kinase 2, Pml - …
GO:0043207	response to external biotic stimulus	6.18e-26	1.08e-22	6.85	3249	253	75	40	[Sp110 - sp110 nuclear body protein, Gbp7 - guanylate binding protein 7, Oasl1 - 2'-5' oligoadenylate synthetase-like 1, Slfn8 - schlafen 8, Tlr3 - toll-like receptor 3, Ifih1 - interferon induced with helicase c domain 1, Bst2 - bone marrow stromal cell antigen 2, Trim30a - tripartite motif-containing 30a, Ddx58 - dead (asp-glu-ala-asp) box polypeptide 58, Eif2ak2 - eukaryotic translation initia…
GO:0009607	response to biotic stimulus	4.02e-25	6.01e-22	6.54	3249	265	75	40	[Sp110 - sp110 nuclear body protein, Gbp7 - guanylate binding protein 7, Oasl1 - 2'-5' oligoadenylate synthetase-like 1, Slfn8 - schlafen 8, Tlr3 - toll-like receptor 3, Ifih1 - interferon induced with helicase c domain 1, Bst2 - bone marrow stromal cell antigen 2, Trim30a - tripartite motif-containing 30a, Ddx58 - dead (asp-glu-ala-asp) box polypeptide 58, Eif2ak2 - eukaryotic translation initia…
GO:0051704	multi-organism process	1.68e-23	2.2e-20	5.95	3249	291	75	40	[Sp110 - sp110 nuclear body protein, Gbp7 - guanylate binding protein 7, Slfn8 - schlafen 8, Oasl1 - 2'-5' oligoadenylate synthetase-like 1, Tlr3 - toll-like receptor 3, Ifih1 - interferon induced with helicase c domain 1, Bst2 - bone marrow stromal cell antigen 2, Trim30a - tripartite motif-containing 30a, Ddx58 - dead (asp-glu-ala-asp) box polypeptide 58, Eif2ak2 - eukaryotic translation initia…
GO:0002252	immune effector process	1.6e-22	1.86e-19	8.55	3249	157	75	31	[Oasl1 - 2'-5' oligoadenylate synthetase-like 1, Slfn8 - schlafen 8, Tlr3 - toll-like receptor 3, Ifih1 - interferon induced with helicase c domain 1, Bst2 - bone marrow stromal cell antigen 2, Trim30a - tripartite motif-containing 30a, Ddx58 - dead (asp-glu-ala-asp) box polypeptide 58, Fgl2 - fibrinogen-like protein 2, Eif2ak2 - eukaryotic translation initiation factor 2-alpha kinase 2, Ifi35 - …
GO:0002376	immune system process	6.08e-22	6.36e-19	4.26	3249	478	75	47	[Sp110 - sp110 nuclear body protein, Pik3ap1 - phosphoinositide-3-kinase adaptor protein 1, Oasl1 - 2'-5' oligoadenylate synthetase-like 1, Slfn8 - schlafen 8, Tlr3 - toll-like receptor 3, Ifih1 - interferon induced with helicase c domain 1, Bst2 - bone marrow stromal cell antigen 2, Trim30a - tripartite motif-containing 30a, Trim30d - tripartite motif-containing 30d, Ddx58 - dead (asp-glu-ala-as…
GO:0009605	response to external stimulus	3.45e-20	3.28e-17	4.89	3249	354	75	40	[Sp110 - sp110 nuclear body protein, Gbp7 - guanylate binding protein 7, Slfn8 - schlafen 8, Oasl1 - 2'-5' oligoadenylate synthetase-like 1, Tlr3 - toll-like receptor 3, Ifih1 - interferon induced with helicase c domain 1, Bst2 - bone marrow stromal cell antigen 2, Trim30a - tripartite motif-containing 30a, Ddx58 - dead (asp-glu-ala-asp) box polypeptide 58, Eif2ak2 - eukaryotic translation initia…
GO:0045087	innate immune response	1.14e-18	9.94e-16	8.01	3249	146	75	27	[Sp110 - sp110 nuclear body protein, Oasl1 - 2'-5' oligoadenylate synthetase-like 1, Tlr3 - toll-like receptor 3, Ifih1 - interferon induced with helicase c domain 1, Bst2 - bone marrow stromal cell antigen 2, Trim30d - tripartite motif-containing 30d, Trim30a - tripartite motif-containing 30a, Ddx58 - dead (asp-glu-ala-asp) box polypeptide 58, Eif2ak2 - eukaryotic translation initiation factor 2…
GO:0006955	immune response	1.58e-18	1.27e-15	5.81	3249	246	75	33	[Sp110 - sp110 nuclear body protein, Oasl1 - 2'-5' oligoadenylate synthetase-like 1, Tlr3 - toll-like receptor 3, Ifih1 - interferon induced with helicase c domain 1, Bst2 - bone marrow stromal cell antigen 2, Trim30d - tripartite motif-containing 30d, Trim30a - tripartite motif-containing 30a, Ddx58 - dead (asp-glu-ala-asp) box polypeptide 58, Eif2ak2 - eukaryotic translation initiation factor 2…
GO:0031347	regulation of defense response	5.02e-16	3.75e-13	6.06	3249	200	75	28	[Pik3ap1 - phosphoinositide-3-kinase adaptor protein 1, Tlr3 - toll-like receptor 3, Trafd1 - traf type zinc finger domain containing 1, Ifih1 - interferon induced with helicase c domain 1, Trim30a - tripartite motif-containing 30a, Ddx58 - dead (asp-glu-ala-asp) box polypeptide 58, Fgl2 - fibrinogen-like protein 2, Ifi35 - interferon-induced protein 35, Pml - promyelocytic leukemia, Ifi204 - int…
GO:0045088	regulation of innate immune response	6.13e-15	4.28e-12	8.42	3249	108	75	21	[Zbp1 - z-dna binding protein 1, Pik3ap1 - phosphoinositide-3-kinase adaptor protein 1, Tlr3 - toll-like receptor 3, Lgals9 - lectin, galactose binding, soluble 9, Trafd1 - traf type zinc finger domain containing 1, Ifih1 - interferon induced with helicase c domain 1, Pyhin1 - pyrin and hin domain family, member 1, Trim30a - tripartite motif-containing 30a, Ddx58 - dead (asp-glu-ala-asp) box poly…
GO:0006950	response to stress	8.09e-15	5.29e-12	2.91	3249	700	75	47	[Sp110 - sp110 nuclear body protein, Gbp7 - guanylate binding protein 7, Oasl1 - 2'-5' oligoadenylate synthetase-like 1, Slfn8 - schlafen 8, Tlr3 - toll-like receptor 3, Ifih1 - interferon induced with helicase c domain 1, Bst2 - bone marrow stromal cell antigen 2, Trim30a - tripartite motif-containing 30a, Trim30d - tripartite motif-containing 30d, Ddx58 - dead (asp-glu-ala-asp) box polypeptide …
GO:0043900	regulation of multi-organism process	1.61e-14	9.89e-12	7.02	3249	142	75	23	[Oasl1 - 2'-5' oligoadenylate synthetase-like 1, Lgals9 - lectin, galactose binding, soluble 9, Bst2 - bone marrow stromal cell antigen 2, Trim30d - tripartite motif-containing 30d, Trim30a - tripartite motif-containing 30a, Ly6e - lymphocyte antigen 6 complex, locus e, Trim12a - tripartite motif-containing 12a, Ddx58 - dead (asp-glu-ala-asp) box polypeptide 58, Fgl2 - fibrinogen-like protein 2, …
GO:0045089	positive regulation of innate immune response	7.54e-13	4.38e-10	9.21	3249	80	75	17	[Zbp1 - z-dna binding protein 1, Pik3ap1 - phosphoinositide-3-kinase adaptor protein 1, Tlr3 - toll-like receptor 3, Lgals9 - lectin, galactose binding, soluble 9, Ifih1 - interferon induced with helicase c domain 1, Pyhin1 - pyrin and hin domain family, member 1, Ddx58 - dead (asp-glu-ala-asp) box polypeptide 58, Dhx58 - dexh (asp-glu-x-his) box polypeptide 58, Ifi35 - interferon-induced protein…
GO:0002682	regulation of immune system process	8.97e-13	4.94e-10	3.65	3249	404	75	34	[Pik3ap1 - phosphoinositide-3-kinase adaptor protein 1, Tlr3 - toll-like receptor 3, Trafd1 - traf type zinc finger domain containing 1, Ifih1 - interferon induced with helicase c domain 1, Trim30a - tripartite motif-containing 30a, Ddx58 - dead (asp-glu-ala-asp) box polypeptide 58, Fgl2 - fibrinogen-like protein 2, Eif2ak2 - eukaryotic translation initiation factor 2-alpha kinase 2, Ifi35 - inte…
GO:0043901	negative regulation of multi-organism process	1.19e-12	6.24e-10	11.01	3249	59	75	15	[Oasl1 - 2'-5' oligoadenylate synthetase-like 1, Bst2 - bone marrow stromal cell antigen 2, Ly6e - lymphocyte antigen 6 complex, locus e, Dhx58 - dexh (asp-glu-x-his) box polypeptide 58, Fgl2 - fibrinogen-like protein 2, Eif2ak2 - eukaryotic translation initiation factor 2-alpha kinase 2, Pml - promyelocytic leukemia, Isg15 - isg15 ubiquitin-like modifier, Oasl2 - 2'-5' oligoadenylate synthetase-…
GO:0048525	negative regulation of viral process	1.91e-12	9.53e-10	13.74	3249	41	75	13	[Oasl1 - 2'-5' oligoadenylate synthetase-like 1, Bst2 - bone marrow stromal cell antigen 2, Ly6e - lymphocyte antigen 6 complex, locus e, Eif2ak2 - eukaryotic translation initiation factor 2-alpha kinase 2, Pml - promyelocytic leukemia, Isg15 - isg15 ubiquitin-like modifier, Oasl2 - 2'-5' oligoadenylate synthetase-like 2, Ccl4 - chemokine (c-c motif) ligand 4, Isg20 - interferon-stimulated protei…
GO:0031349	positive regulation of defense response	4.64e-12	2.21e-09	7.03	3249	117	75	19	[Zbp1 - z-dna binding protein 1, Pik3ap1 - phosphoinositide-3-kinase adaptor protein 1, Tlr3 - toll-like receptor 3, Lgals9 - lectin, galactose binding, soluble 9, Ifih1 - interferon induced with helicase c domain 1, Pyhin1 - pyrin and hin domain family, member 1, Ddx58 - dead (asp-glu-ala-asp) box polypeptide 58, Dhx58 - dexh (asp-glu-x-his) box polypeptide 58, Ifi35 - interferon-induced protein…
GO:0035456	response to interferon-beta	6.7e-12	3.05e-09	20.63	3249	21	75	10	[Ifit1 - interferon-induced protein with tetratricopeptide repeats 1, Igtp - interferon gamma induced gtpase, Ifi204 - interferon activated gene 204, Irgm1 - immunity-related gtpase family m member 1, Pyhin1 - pyrin and hin domain family, member 1, Bst2 - bone marrow stromal cell antigen 2, Xaf1 - xiap associated factor 1, Ifit3 - interferon-induced protein with tetratricopeptide repeats 3, Gbp2 …
GO:0050896	response to stimulus	1.91e-11	8.32e-09	2.1	3249	1116	75	54	[Gbp7 - guanylate binding protein 7, Sp110 - sp110 nuclear body protein, Tlr3 - toll-like receptor 3, Ifih1 - interferon induced with helicase c domain 1, Ddx58 - dead (asp-glu-ala-asp) box polypeptide 58, Igtp - interferon gamma induced gtpase, Rtp4 - receptor transporter protein 4, Fcgr1 - fc receptor, igg, high affinity i, Rsad2 - radical s-adenosyl methionine domain containing 2, Ascc3 - acti…
GO:1903900	regulation of viral life cycle	2.05e-11	8.59e-09	10.28	3249	59	75	14	[Oasl1 - 2'-5' oligoadenylate synthetase-like 1, Bst2 - bone marrow stromal cell antigen 2, Trim30a - tripartite motif-containing 30a, Trim30d - tripartite motif-containing 30d, Ly6e - lymphocyte antigen 6 complex, locus e, Trim12a - tripartite motif-containing 12a, Eif2ak2 - eukaryotic translation initiation factor 2-alpha kinase 2, Pml - promyelocytic leukemia, Isg15 - isg15 ubiquitin-like modi…
GO:0050792	regulation of viral process	2.35e-11	9.45e-09	8.25	3249	84	75	16	[Oasl1 - 2'-5' oligoadenylate synthetase-like 1, Bst2 - bone marrow stromal cell antigen 2, Trim30d - tripartite motif-containing 30d, Trim30a - tripartite motif-containing 30a, Ly6e - lymphocyte antigen 6 complex, locus e, Trim12a - tripartite motif-containing 12a, Eif2ak2 - eukaryotic translation initiation factor 2-alpha kinase 2, Pml - promyelocytic leukemia, Isg15 - isg15 ubiquitin-like modi…
GO:1903901	negative regulation of viral life cycle	2.74e-11	1.06e-08	15.37	3249	31	75	11	[Pml - promyelocytic leukemia, Isg15 - isg15 ubiquitin-like modifier, Oasl1 - 2'-5' oligoadenylate synthetase-like 1, Oasl2 - 2'-5' oligoadenylate synthetase-like 2, Bst2 - bone marrow stromal cell antigen 2, Ly6e - lymphocyte antigen 6 complex, locus e, Tnf - tumor necrosis factor, Isg20 - interferon-stimulated protein, Eif2ak2 - eukaryotic translation initiation factor 2-alpha kinase 2, Rsad2 -…
GO:0043903	regulation of symbiosis, encompassing mutualism through parasitism	4.96e-11	1.85e-08	7.88	3249	88	75	16	[Oasl1 - 2'-5' oligoadenylate synthetase-like 1, Bst2 - bone marrow stromal cell antigen 2, Trim30a - tripartite motif-containing 30a, Trim30d - tripartite motif-containing 30d, Ly6e - lymphocyte antigen 6 complex, locus e, Trim12a - tripartite motif-containing 12a, Eif2ak2 - eukaryotic translation initiation factor 2-alpha kinase 2, Pml - promyelocytic leukemia, Isg15 - isg15 ubiquitin-like modi…
GO:0009617	response to bacterium	5.94e-11	2.14e-08	7.79	3249	89	75	16	[Sp110 - sp110 nuclear body protein, Gbp7 - guanylate binding protein 7, Usp18 - ubiquitin specific peptidase 18, Trim30a - tripartite motif-containing 30a, Ifit3 - interferon-induced protein with tetratricopeptide repeats 3, Dhx58 - dexh (asp-glu-x-his) box polypeptide 58, Gbp2 - guanylate binding protein 2, Ifit1 - interferon-induced protein with tetratricopeptide repeats 1, Isg15 - isg15 ubiqu…
GO:0045071	negative regulation of viral genome replication	1.57e-10	5.46e-08	19.49	3249	20	75	9	[Isg15 - isg15 ubiquitin-like modifier, Oasl1 - 2'-5' oligoadenylate synthetase-like 1, Oasl2 - 2'-5' oligoadenylate synthetase-like 2, Bst2 - bone marrow stromal cell antigen 2, Tnf - tumor necrosis factor, Isg20 - interferon-stimulated protein, Eif2ak2 - eukaryotic translation initiation factor 2-alpha kinase 2, Rsad2 - radical s-adenosyl methionine domain containing 2, Ccl5 - chemokine (c-c mo…
GO:0050776	regulation of immune response	3.07e-10	1.04e-07	4.24	3249	245	75	24	[Pik3ap1 - phosphoinositide-3-kinase adaptor protein 1, Zbp1 - z-dna binding protein 1, Tlr3 - toll-like receptor 3, Trafd1 - traf type zinc finger domain containing 1, Lgals9 - lectin, galactose binding, soluble 9, Ifih1 - interferon induced with helicase c domain 1, Pyhin1 - pyrin and hin domain family, member 1, Trim30a - tripartite motif-containing 30a, Ddx58 - dead (asp-glu-ala-asp) box poly…
GO:0035458	cellular response to interferon-beta	6.13e-10	2.01e-07	21.66	3249	16	75	8	[Ifit1 - interferon-induced protein with tetratricopeptide repeats 1, Igtp - interferon gamma induced gtpase, Ifi204 - interferon activated gene 204, Irgm1 - immunity-related gtpase family m member 1, Pyhin1 - pyrin and hin domain family, member 1, Ifit3 - interferon-induced protein with tetratricopeptide repeats 3, Gbp2 - guanylate binding protein 2, Stat1 - signal transducer and activator of tr…
GO:0002684	positive regulation of immune system process	1.28e-09	4.07e-07	3.8	3249	285	75	25	[Pik3ap1 - phosphoinositide-3-kinase adaptor protein 1, Tlr3 - toll-like receptor 3, Ifih1 - interferon induced with helicase c domain 1, Ddx58 - dead (asp-glu-ala-asp) box polypeptide 58, Ifi35 - interferon-induced protein 35, Isg15 - isg15 ubiquitin-like modifier, Ifi204 - interferon activated gene 204, Fcgr1 - fc receptor, igg, high affinity i, Irgm1 - immunity-related gtpase family m member 1…
GO:0080134	regulation of response to stress	7.8e-09	2.4e-06	3.04	3249	413	75	29	[Pik3ap1 - phosphoinositide-3-kinase adaptor protein 1, Tlr3 - toll-like receptor 3, Trafd1 - traf type zinc finger domain containing 1, Ifih1 - interferon induced with helicase c domain 1, Trim30a - tripartite motif-containing 30a, Ddx58 - dead (asp-glu-ala-asp) box polypeptide 58, Eif2ak2 - eukaryotic translation initiation factor 2-alpha kinase 2, Fgl2 - fibrinogen-like protein 2, Ifi35 - inte…
GO:0050688	regulation of defense response to virus	1.11e-08	3.31e-06	13	3249	30	75	9	[Parp9 - poly (adp-ribose) polymerase family, member 9, Pml - promyelocytic leukemia, Ddx60 - dead (asp-glu-ala-asp) box polypeptide 60, Ddx58 - dead (asp-glu-ala-asp) box polypeptide 58, Dhx58 - dexh (asp-glu-x-his) box polypeptide 58, Fgl2 - fibrinogen-like protein 2, Stat1 - signal transducer and activator of transcription 1, Ccl5 - chemokine (c-c motif) ligand 5, Dtx3l - deltex 3-like (drosop…
GO:0032101	regulation of response to external stimulus	1.21e-08	3.51e-06	4.06	3249	224	75	21	[Pik3ap1 - phosphoinositide-3-kinase adaptor protein 1, Zbp1 - z-dna binding protein 1, Usp18 - ubiquitin specific peptidase 18, Tlr3 - toll-like receptor 3, Lgals9 - lectin, galactose binding, soluble 9, Ccl12 - chemokine (c-c motif) ligand 12, Ddx58 - dead (asp-glu-ala-asp) box polypeptide 58, Fgl2 - fibrinogen-like protein 2, Dhx58 - dexh (asp-glu-x-his) box polypeptide 58, Ifi35 - interferon-…
GO:0050778	positive regulation of immune response	5.21e-08	1.47e-05	4.38	3249	178	75	18	[Zbp1 - z-dna binding protein 1, Pik3ap1 - phosphoinositide-3-kinase adaptor protein 1, Tlr3 - toll-like receptor 3, Lgals9 - lectin, galactose binding, soluble 9, Ifih1 - interferon induced with helicase c domain 1, Pyhin1 - pyrin and hin domain family, member 1, Ddx58 - dead (asp-glu-ala-asp) box polypeptide 58, Dhx58 - dexh (asp-glu-x-his) box polypeptide 58, Ifi35 - interferon-induced protein…
GO:0045069	regulation of viral genome replication	6.52e-08	1.8e-05	10.83	3249	36	75	9	[Isg15 - isg15 ubiquitin-like modifier, Oasl1 - 2'-5' oligoadenylate synthetase-like 1, Oasl2 - 2'-5' oligoadenylate synthetase-like 2, Bst2 - bone marrow stromal cell antigen 2, Tnf - tumor necrosis factor, Isg20 - interferon-stimulated protein, Eif2ak2 - eukaryotic translation initiation factor 2-alpha kinase 2, Rsad2 - radical s-adenosyl methionine domain containing 2, Ccl5 - chemokine (c-c mo…
GO:0060760	positive regulation of response to cytokine stimulus	8.62e-08	2.31e-05	12.84	3249	27	75	8	[Parp9 - poly (adp-ribose) polymerase family, member 9, Zbp1 - z-dna binding protein 1, Irgm1 - immunity-related gtpase family m member 1, Ifih1 - interferon induced with helicase c domain 1, Ddx58 - dead (asp-glu-ala-asp) box polypeptide 58, Csf1 - colony stimulating factor 1 (macrophage), Irf7 - interferon regulatory factor 7, Parp14 - poly (adp-ribose) polymerase family, member 14]
GO:0002831	regulation of response to biotic stimulus	9.31e-08	2.44e-05	8.84	3249	49	75	10	[Parp9 - poly (adp-ribose) polymerase family, member 9, Pml - promyelocytic leukemia, Lgals9 - lectin, galactose binding, soluble 9, Ddx60 - dead (asp-glu-ala-asp) box polypeptide 60, Ddx58 - dead (asp-glu-ala-asp) box polypeptide 58, Fgl2 - fibrinogen-like protein 2, Dhx58 - dexh (asp-glu-x-his) box polypeptide 58, Ccl5 - chemokine (c-c motif) ligand 5, Stat1 - signal transducer and activator of…
GO:0002230	positive regulation of defense response to virus by host	1.02e-07	2.62e-05	21.66	3249	12	75	6	[Pml - promyelocytic leukemia, Parp9 - poly (adp-ribose) polymerase family, member 9, Ddx58 - dead (asp-glu-ala-asp) box polypeptide 58, Ccl5 - chemokine (c-c motif) ligand 5, Stat1 - signal transducer and activator of transcription 1, Dtx3l - deltex 3-like (drosophila)]
GO:0002697	regulation of immune effector process	1.42e-07	3.54e-05	5	3249	130	75	15	[Tlr3 - toll-like receptor 3, Lgals9 - lectin, galactose binding, soluble 9, Ddx58 - dead (asp-glu-ala-asp) box polypeptide 58, Dhx58 - dexh (asp-glu-x-his) box polypeptide 58, Fgl2 - fibrinogen-like protein 2, Parp9 - poly (adp-ribose) polymerase family, member 9, Pml - promyelocytic leukemia, Tap1 - transporter 1, atp-binding cassette, sub-family b (mdr/tap), Fcgr1 - fc receptor, igg, high affi…
GO:0035455	response to interferon-alpha	1.87e-07	4.55e-05	19.99	3249	13	75	6	[Ifit1 - interferon-induced protein with tetratricopeptide repeats 1, Ifi204 - interferon activated gene 204, Bst2 - bone marrow stromal cell antigen 2, Eif2ak2 - eukaryotic translation initiation factor 2-alpha kinase 2, Ifit3 - interferon-induced protein with tetratricopeptide repeats 3, Ifit2 - interferon-induced protein with tetratricopeptide repeats 2]
GO:0002218	activation of innate immune response	6.34e-07	0.000151	8.48	3249	46	75	9	[Zbp1 - z-dna binding protein 1, Pik3ap1 - phosphoinositide-3-kinase adaptor protein 1, Ifi204 - interferon activated gene 204, Tlr3 - toll-like receptor 3, Lgals9 - lectin, galactose binding, soluble 9, Ifih1 - interferon induced with helicase c domain 1, Pyhin1 - pyrin and hin domain family, member 1, Tnf - tumor necrosis factor, Ddx58 - dead (asp-glu-ala-asp) box polypeptide 58]
GO:0048584	positive regulation of response to stimulus	6.49e-07	0.000151	2.39	3249	563	75	31	[Pik3ap1 - phosphoinositide-3-kinase adaptor protein 1, Tlr3 - toll-like receptor 3, Ifih1 - interferon induced with helicase c domain 1, Trim30d - tripartite motif-containing 30d, Trim30a - tripartite motif-containing 30a, Ddx58 - dead (asp-glu-ala-asp) box polypeptide 58, Eif2ak2 - eukaryotic translation initiation factor 2-alpha kinase 2, Ifi35 - interferon-induced protein 35, Pml - promyelocy…
GO:0034121	regulation of toll-like receptor signaling pathway	6.66e-07	0.000151	12.64	3249	24	75	7	[Ifi35 - interferon-induced protein 35, Pik3ap1 - phosphoinositide-3-kinase adaptor protein 1, Tlr3 - toll-like receptor 3, Peli1 - pellino 1, Trim30a - tripartite motif-containing 30a, Rsad2 - radical s-adenosyl methionine domain containing 2, Irf7 - interferon regulatory factor 7]
GO:0050691	regulation of defense response to virus by host	8.25e-07	0.000184	16.24	3249	16	75	6	[Pml - promyelocytic leukemia, Parp9 - poly (adp-ribose) polymerase family, member 9, Ddx58 - dead (asp-glu-ala-asp) box polypeptide 58, Ccl5 - chemokine (c-c motif) ligand 5, Stat1 - signal transducer and activator of transcription 1, Dtx3l - deltex 3-like (drosophila)]
GO:0001819	positive regulation of cytokine production	1.13e-06	0.000247	4.28	3249	152	75	15	[Tlr3 - toll-like receptor 3, Lgals9 - lectin, galactose binding, soluble 9, Ifih1 - interferon induced with helicase c domain 1, Ddx58 - dead (asp-glu-ala-asp) box polypeptide 58, Dhx58 - dexh (asp-glu-x-his) box polypeptide 58, Eif2ak2 - eukaryotic translation initiation factor 2-alpha kinase 2, Ifi204 - interferon activated gene 204, Peli1 - pellino 1, Ddx60 - dead (asp-glu-ala-asp) box polype…
GO:0034097	response to cytokine	1.43e-06	0.000306	3.53	3249	221	75	18	[Gbp7 - guanylate binding protein 7, Bst2 - bone marrow stromal cell antigen 2, Ccl12 - chemokine (c-c motif) ligand 12, Pyhin1 - pyrin and hin domain family, member 1, Eif2ak2 - eukaryotic translation initiation factor 2-alpha kinase 2, Ifit3 - interferon-induced protein with tetratricopeptide repeats 3, Gbp2 - guanylate binding protein 2, Ifit2 - interferon-induced protein with tetratricopeptid…
GO:0001817	regulation of cytokine production	2.27e-06	0.000475	3.42	3249	228	75	18	[Tlr3 - toll-like receptor 3, Lgals9 - lectin, galactose binding, soluble 9, Ifih1 - interferon induced with helicase c domain 1, Trim30a - tripartite motif-containing 30a, Ddx58 - dead (asp-glu-ala-asp) box polypeptide 58, Eif2ak2 - eukaryotic translation initiation factor 2-alpha kinase 2, Dhx58 - dexh (asp-glu-x-his) box polypeptide 58, Pml - promyelocytic leukemia, Isg15 - isg15 ubiquitin-lik…
GO:0032103	positive regulation of response to external stimulus	3.65e-06	0.000748	4.9	3249	106	75	12	[Ifi35 - interferon-induced protein 35, Zbp1 - z-dna binding protein 1, Tlr3 - toll-like receptor 3, Fcgr1 - fc receptor, igg, high affinity i, Lgals9 - lectin, galactose binding, soluble 9, Cxcl10 - chemokine (c-x-c motif) ligand 10, Ddx60 - dead (asp-glu-ala-asp) box polypeptide 60, Ccl4 - chemokine (c-c motif) ligand 4, Tnf - tumor necrosis factor, Dhx58 - dexh (asp-glu-x-his) box polypeptide …
GO:0010033	response to organic substance	4.31e-06	0.000867	2.24	3249	580	75	30	[Gbp7 - guanylate binding protein 7, Tlr3 - toll-like receptor 3, Ifih1 - interferon induced with helicase c domain 1, Bst2 - bone marrow stromal cell antigen 2, Ddx58 - dead (asp-glu-ala-asp) box polypeptide 58, Eif2ak2 - eukaryotic translation initiation factor 2-alpha kinase 2, Pml - promyelocytic leukemia, Ifit1 - interferon-induced protein with tetratricopeptide repeats 1, Isg15 - isg15 ubiq…
GO:0060759	regulation of response to cytokine stimulus	5.99e-06	0.00118	7.7	3249	45	75	8	[Parp9 - poly (adp-ribose) polymerase family, member 9, Zbp1 - z-dna binding protein 1, Irgm1 - immunity-related gtpase family m member 1, Ifih1 - interferon induced with helicase c domain 1, Ddx58 - dead (asp-glu-ala-asp) box polypeptide 58, Csf1 - colony stimulating factor 1 (macrophage), Irf7 - interferon regulatory factor 7, Parp14 - poly (adp-ribose) polymerase family, member 14]
GO:0009967	positive regulation of signal transduction	6.2e-06	0.0012	2.56	3249	406	75	24	[Zbp1 - z-dna binding protein 1, Pik3ap1 - phosphoinositide-3-kinase adaptor protein 1, Tlr3 - toll-like receptor 3, Lgals9 - lectin, galactose binding, soluble 9, Ccl12 - chemokine (c-c motif) ligand 12, Trim30a - tripartite motif-containing 30a, Trim30d - tripartite motif-containing 30d, Trim12a - tripartite motif-containing 12a, Dhx58 - dexh (asp-glu-x-his) box polypeptide 58, Eif2ak2 - eukary…
GO:0034123	positive regulation of toll-like receptor signaling pathway	6.39e-06	0.00122	16.66	3249	13	75	5	[Ifi35 - interferon-induced protein 35, Pik3ap1 - phosphoinositide-3-kinase adaptor protein 1, Tlr3 - toll-like receptor 3, Peli1 - pellino 1, Rsad2 - radical s-adenosyl methionine domain containing 2]
GO:0001961	positive regulation of cytokine-mediated signaling pathway	9.14e-06	0.00171	11.3	3249	23	75	6	[Parp9 - poly (adp-ribose) polymerase family, member 9, Zbp1 - z-dna binding protein 1, Irgm1 - immunity-related gtpase family m member 1, Csf1 - colony stimulating factor 1 (macrophage), Irf7 - interferon regulatory factor 7, Parp14 - poly (adp-ribose) polymerase family, member 14]
GO:0032727	positive regulation of interferon-alpha production	9.76e-06	0.00179	15.47	3249	14	75	5	[Tlr3 - toll-like receptor 3, Ifih1 - interferon induced with helicase c domain 1, Ddx58 - dead (asp-glu-ala-asp) box polypeptide 58, Irf7 - interferon regulatory factor 7, Stat1 - signal transducer and activator of transcription 1]
GO:2000501	regulation of natural killer cell chemotaxis	1.18e-05	0.00213	43.32	3249	3	75	3	[Ccl12 - chemokine (c-c motif) ligand 12, Ccl4 - chemokine (c-c motif) ligand 4, Ccl5 - chemokine (c-c motif) ligand 5]
GO:0032647	regulation of interferon-alpha production	1.44e-05	0.00255	14.44	3249	15	75	5	[Tlr3 - toll-like receptor 3, Ifih1 - interferon induced with helicase c domain 1, Ddx58 - dead (asp-glu-ala-asp) box polypeptide 58, Stat1 - signal transducer and activator of transcription 1, Irf7 - interferon regulatory factor 7]
GO:1901623	regulation of lymphocyte chemotaxis	1.71e-05	0.00298	21.66	3249	8	75	4	[Cxcl10 - chemokine (c-x-c motif) ligand 10, Ccl12 - chemokine (c-c motif) ligand 12, Ccl4 - chemokine (c-c motif) ligand 4, Ccl5 - chemokine (c-c motif) ligand 5]
GO:0035457	cellular response to interferon-alpha	1.71e-05	0.00294	21.66	3249	8	75	4	[Ifit1 - interferon-induced protein with tetratricopeptide repeats 1, Ifi204 - interferon activated gene 204, Ifit3 - interferon-induced protein with tetratricopeptide repeats 3, Ifit2 - interferon-induced protein with tetratricopeptide repeats 2]
GO:0010647	positive regulation of cell communication	2.52e-05	0.00426	2.36	3249	440	75	24	[Zbp1 - z-dna binding protein 1, Pik3ap1 - phosphoinositide-3-kinase adaptor protein 1, Tlr3 - toll-like receptor 3, Lgals9 - lectin, galactose binding, soluble 9, Ccl12 - chemokine (c-c motif) ligand 12, Trim30a - tripartite motif-containing 30a, Trim30d - tripartite motif-containing 30d, Trim12a - tripartite motif-containing 12a, Dhx58 - dexh (asp-glu-x-his) box polypeptide 58, Eif2ak2 - eukary…
GO:0034341	response to interferon-gamma	2.81e-05	0.00467	6.3	3249	55	75	8	[Gbp7 - guanylate binding protein 7, Irgm1 - immunity-related gtpase family m member 1, Bst2 - bone marrow stromal cell antigen 2, Ccl12 - chemokine (c-c motif) ligand 12, Ccl4 - chemokine (c-c motif) ligand 4, Gbp2 - guanylate binding protein 2, Ccl5 - chemokine (c-c motif) ligand 5, Stat1 - signal transducer and activator of transcription 1]
GO:0023056	positive regulation of signaling	2.95e-05	0.00482	2.34	3249	444	75	24	[Zbp1 - z-dna binding protein 1, Pik3ap1 - phosphoinositide-3-kinase adaptor protein 1, Tlr3 - toll-like receptor 3, Lgals9 - lectin, galactose binding, soluble 9, Ccl12 - chemokine (c-c motif) ligand 12, Trim30a - tripartite motif-containing 30a, Trim30d - tripartite motif-containing 30d, Trim12a - tripartite motif-containing 12a, Dhx58 - dexh (asp-glu-x-his) box polypeptide 58, Eif2ak2 - eukary…
GO:0048583	regulation of response to stimulus	3.45e-05	0.00556	1.78	3249	926	75	38	[Pik3ap1 - phosphoinositide-3-kinase adaptor protein 1, Tlr3 - toll-like receptor 3, Trafd1 - traf type zinc finger domain containing 1, Ifih1 - interferon induced with helicase c domain 1, Trim30d - tripartite motif-containing 30d, Trim30a - tripartite motif-containing 30a, Ddx58 - dead (asp-glu-ala-asp) box polypeptide 58, Fgl2 - fibrinogen-like protein 2, Eif2ak2 - eukaryotic translation initi…
GO:0042221	response to chemical	3.46e-05	0.00549	1.99	3249	675	75	31	[Gbp7 - guanylate binding protein 7, Tlr3 - toll-like receptor 3, Ifih1 - interferon induced with helicase c domain 1, Bst2 - bone marrow stromal cell antigen 2, Ddx58 - dead (asp-glu-ala-asp) box polypeptide 58, Eif2ak2 - eukaryotic translation initiation factor 2-alpha kinase 2, Pml - promyelocytic leukemia, Ifit1 - interferon-induced protein with tetratricopeptide repeats 1, Isg15 - isg15 ubiq…
GO:0071345	cellular response to cytokine stimulus	4.68e-05	0.00732	3.35	3249	181	75	14	[Gbp7 - guanylate binding protein 7, Pyhin1 - pyrin and hin domain family, member 1, Ccl12 - chemokine (c-c motif) ligand 12, Gbp2 - guanylate binding protein 2, Ifit3 - interferon-induced protein with tetratricopeptide repeats 3, Ifit2 - interferon-induced protein with tetratricopeptide repeats 2, Ifit1 - interferon-induced protein with tetratricopeptide repeats 1, Pml - promyelocytic leukemia, …
GO:0032481	positive regulation of type I interferon production	4.73e-05	0.00728	8.66	3249	30	75	6	[Tlr3 - toll-like receptor 3, Ifih1 - interferon induced with helicase c domain 1, Ddx58 - dead (asp-glu-ala-asp) box polypeptide 58, Dhx58 - dexh (asp-glu-x-his) box polypeptide 58, Stat1 - signal transducer and activator of transcription 1, Irf7 - interferon regulatory factor 7]
GO:0043331	response to dsRNA	5.18e-05	0.00786	11.4	3249	19	75	5	[Tlr3 - toll-like receptor 3, Peli1 - pellino 1, Ifih1 - interferon induced with helicase c domain 1, Ddx58 - dead (asp-glu-ala-asp) box polypeptide 58, Stat1 - signal transducer and activator of transcription 1]
GO:0032728	positive regulation of interferon-beta production	5.18e-05	0.00774	11.4	3249	19	75	5	[Tlr3 - toll-like receptor 3, Ifih1 - interferon induced with helicase c domain 1, Ddx58 - dead (asp-glu-ala-asp) box polypeptide 58, Dhx58 - dexh (asp-glu-x-his) box polypeptide 58, Irf7 - interferon regulatory factor 7]
GO:0002221	pattern recognition receptor signaling pathway	5.76e-05	0.00849	8.38	3249	31	75	6	[Pik3ap1 - phosphoinositide-3-kinase adaptor protein 1, Tlr3 - toll-like receptor 3, Lgals9 - lectin, galactose binding, soluble 9, Ifih1 - interferon induced with helicase c domain 1, Tnf - tumor necrosis factor, Ddx58 - dead (asp-glu-ala-asp) box polypeptide 58]
GO:0045824	negative regulation of innate immune response	6.78e-05	0.00986	10.83	3249	20	75	5	[Tap1 - transporter 1, atp-binding cassette, sub-family b (mdr/tap), Lgals9 - lectin, galactose binding, soluble 9, Trafd1 - traf type zinc finger domain containing 1, Dhx58 - dexh (asp-glu-x-his) box polypeptide 58, Parp14 - poly (adp-ribose) polymerase family, member 14]
GO:2000401	regulation of lymphocyte migration	6.78e-05	0.00972	10.83	3249	20	75	5	[Cxcl10 - chemokine (c-x-c motif) ligand 10, Lgals9 - lectin, galactose binding, soluble 9, Ccl12 - chemokine (c-c motif) ligand 12, Ccl4 - chemokine (c-c motif) ligand 4, Ccl5 - chemokine (c-c motif) ligand 5]
GO:0071346	cellular response to interferon-gamma	6.85e-05	0.00969	6.59	3249	46	75	7	[Gbp7 - guanylate binding protein 7, Irgm1 - immunity-related gtpase family m member 1, Ccl12 - chemokine (c-c motif) ligand 12, Ccl4 - chemokine (c-c motif) ligand 4, Gbp2 - guanylate binding protein 2, Stat1 - signal transducer and activator of transcription 1, Ccl5 - chemokine (c-c motif) ligand 5]
GO:0002758	innate immune response-activating signal transduction	6.96e-05	0.00971	8.12	3249	32	75	6	[Pik3ap1 - phosphoinositide-3-kinase adaptor protein 1, Tlr3 - toll-like receptor 3, Lgals9 - lectin, galactose binding, soluble 9, Ifih1 - interferon induced with helicase c domain 1, Tnf - tumor necrosis factor, Ddx58 - dead (asp-glu-ala-asp) box polypeptide 58]
GO:0050777	negative regulation of immune response	9.08e-05	0.0125	6.32	3249	48	75	7	[Tap1 - transporter 1, atp-binding cassette, sub-family b (mdr/tap), Lgals9 - lectin, galactose binding, soluble 9, Trafd1 - traf type zinc finger domain containing 1, Tnf - tumor necrosis factor, Dhx58 - dexh (asp-glu-x-his) box polypeptide 58, Fgl2 - fibrinogen-like protein 2, Parp14 - poly (adp-ribose) polymerase family, member 14]
GO:0071310	cellular response to organic substance	9.35e-05	0.0127	2.3	3249	414	75	22	[Gbp7 - guanylate binding protein 7, Tlr3 - toll-like receptor 3, Ifih1 - interferon induced with helicase c domain 1, Ccl12 - chemokine (c-c motif) ligand 12, Pyhin1 - pyrin and hin domain family, member 1, Ddx58 - dead (asp-glu-ala-asp) box polypeptide 58, Gbp2 - guanylate binding protein 2, Ifit3 - interferon-induced protein with tetratricopeptide repeats 3, Ifit2 - interferon-induced protein …
GO:0060334	regulation of interferon-gamma-mediated signaling pathway	0.000114	0.0153	25.99	3249	5	75	3	[Parp9 - poly (adp-ribose) polymerase family, member 9, Irgm1 - immunity-related gtpase family m member 1, Parp14 - poly (adp-ribose) polymerase family, member 14]
GO:0060330	regulation of response to interferon-gamma	0.000114	0.0152	25.99	3249	5	75	3	[Parp9 - poly (adp-ribose) polymerase family, member 9, Irgm1 - immunity-related gtpase family m member 1, Parp14 - poly (adp-ribose) polymerase family, member 14]
GO:1902533	positive regulation of intracellular signal transduction	0.000152	0.02	2.62	3249	281	75	17	[Pik3ap1 - phosphoinositide-3-kinase adaptor protein 1, Tlr3 - toll-like receptor 3, Ccl12 - chemokine (c-c motif) ligand 12, Trim30a - tripartite motif-containing 30a, Trim30d - tripartite motif-containing 30d, Trim12a - tripartite motif-containing 12a, Eif2ak2 - eukaryotic translation initiation factor 2-alpha kinase 2, Dhx58 - dexh (asp-glu-x-his) box polypeptide 58, Ifi35 - interferon-induced…
GO:2000403	positive regulation of lymphocyte migration	0.00016	0.0207	13.33	3249	13	75	4	[Cxcl10 - chemokine (c-x-c motif) ligand 10, Lgals9 - lectin, galactose binding, soluble 9, Ccl4 - chemokine (c-c motif) ligand 4, Ccl5 - chemokine (c-c motif) ligand 5]
GO:0042531	positive regulation of tyrosine phosphorylation of STAT protein	0.00016	0.0204	13.33	3249	13	75	4	[Parp9 - poly (adp-ribose) polymerase family, member 9, Tnf - tumor necrosis factor, Ccl5 - chemokine (c-c motif) ligand 5, Parp14 - poly (adp-ribose) polymerase family, member 14]
GO:0048247	lymphocyte chemotaxis	0.00016	0.0202	13.33	3249	13	75	4	[Cxcl10 - chemokine (c-x-c motif) ligand 10, Ccl12 - chemokine (c-c motif) ligand 12, Ccl4 - chemokine (c-c motif) ligand 4, Ccl5 - chemokine (c-c motif) ligand 5]
GO:0019221	cytokine-mediated signaling pathway	0.000165	0.0205	4.38	3249	89	75	9	[Cxcl10 - chemokine (c-x-c motif) ligand 10, Ccl12 - chemokine (c-c motif) ligand 12, Ccl4 - chemokine (c-c motif) ligand 4, Tnf - tumor necrosis factor, Stat2 - signal transducer and activator of transcription 2, Irf7 - interferon regulatory factor 7, Csf1 - colony stimulating factor 1 (macrophage), Ccl5 - chemokine (c-c motif) ligand 5, Stat1 - signal transducer and activator of transcription 1]
GO:0002683	negative regulation of immune system process	0.000199	0.0245	3.56	3249	134	75	11	[Tap1 - transporter 1, atp-binding cassette, sub-family b (mdr/tap), Pik3ap1 - phosphoinositide-3-kinase adaptor protein 1, Peli1 - pellino 1, Lgals9 - lectin, galactose binding, soluble 9, Trafd1 - traf type zinc finger domain containing 1, Ccl12 - chemokine (c-c motif) ligand 12, Trim30a - tripartite motif-containing 30a, Tnf - tumor necrosis factor, Fgl2 - fibrinogen-like protein 2, Dhx58 - de…
GO:0032479	regulation of type I interferon production	0.00022	0.0268	6.66	3249	39	75	6	[Tlr3 - toll-like receptor 3, Ifih1 - interferon induced with helicase c domain 1, Ddx58 - dead (asp-glu-ala-asp) box polypeptide 58, Dhx58 - dexh (asp-glu-x-his) box polypeptide 58, Stat1 - signal transducer and activator of transcription 1, Irf7 - interferon regulatory factor 7]
GO:0001959	regulation of cytokine-mediated signaling pathway	0.00022	0.0265	6.66	3249	39	75	6	[Parp9 - poly (adp-ribose) polymerase family, member 9, Zbp1 - z-dna binding protein 1, Irgm1 - immunity-related gtpase family m member 1, Csf1 - colony stimulating factor 1 (macrophage), Irf7 - interferon regulatory factor 7, Parp14 - poly (adp-ribose) polymerase family, member 14]
GO:0072677	eosinophil migration	0.000225	0.0268	21.66	3249	6	75	3	[Ccl12 - chemokine (c-c motif) ligand 12, Ccl4 - chemokine (c-c motif) ligand 4, Ccl5 - chemokine (c-c motif) ligand 5]
GO:0048245	eosinophil chemotaxis	0.000225	0.0265	21.66	3249	6	75	3	[Ccl12 - chemokine (c-c motif) ligand 12, Ccl4 - chemokine (c-c motif) ligand 4, Ccl5 - chemokine (c-c motif) ligand 5]
GO:0032648	regulation of interferon-beta production	0.000258	0.03	8.33	3249	26	75	5	[Tlr3 - toll-like receptor 3, Ifih1 - interferon induced with helicase c domain 1, Ddx58 - dead (asp-glu-ala-asp) box polypeptide 58, Dhx58 - dexh (asp-glu-x-his) box polypeptide 58, Irf7 - interferon regulatory factor 7]
GO:0002253	activation of immune response	0.000272	0.0313	4.1	3249	95	75	9	[Zbp1 - z-dna binding protein 1, Pik3ap1 - phosphoinositide-3-kinase adaptor protein 1, Ifi204 - interferon activated gene 204, Tlr3 - toll-like receptor 3, Lgals9 - lectin, galactose binding, soluble 9, Ifih1 - interferon induced with helicase c domain 1, Pyhin1 - pyrin and hin domain family, member 1, Tnf - tumor necrosis factor, Ddx58 - dead (asp-glu-ala-asp) box polypeptide 58]
GO:0014070	response to organic cyclic compound	0.000275	0.0313	3.43	3249	139	75	11	[Usp18 - ubiquitin specific peptidase 18, Tlr3 - toll-like receptor 3, Peli1 - pellino 1, Ifih1 - interferon induced with helicase c domain 1, Ccl12 - chemokine (c-c motif) ligand 12, Tnf - tumor necrosis factor, Ddx58 - dead (asp-glu-ala-asp) box polypeptide 58, Eif2ak2 - eukaryotic translation initiation factor 2-alpha kinase 2, Ifit3 - interferon-induced protein with tetratricopeptide repeats …
GO:0043123	positive regulation of I-kappaB kinase/NF-kappaB signaling	0.000293	0.033	6.34	3249	41	75	6	[Tlr3 - toll-like receptor 3, Peli1 - pellino 1, Trim30d - tripartite motif-containing 30d, Trim30a - tripartite motif-containing 30a, Trim12a - tripartite motif-containing 12a, Tnf - tumor necrosis factor]
GO:0043330	response to exogenous dsRNA	0.000295	0.0328	11.55	3249	15	75	4	[Tlr3 - toll-like receptor 3, Ifih1 - interferon induced with helicase c domain 1, Ddx58 - dead (asp-glu-ala-asp) box polypeptide 58, Stat1 - signal transducer and activator of transcription 1]
GO:0046596	regulation of viral entry into host cell	0.000295	0.0325	11.55	3249	15	75	4	[Trim30a - tripartite motif-containing 30a, Trim30d - tripartite motif-containing 30d, Ly6e - lymphocyte antigen 6 complex, locus e, Trim12a - tripartite motif-containing 12a]
GO:0032722	positive regulation of chemokine production	0.000311	0.0339	8.02	3249	27	75	5	[Tlr3 - toll-like receptor 3, Lgals9 - lectin, galactose binding, soluble 9, Tnf - tumor necrosis factor, Eif2ak2 - eukaryotic translation initiation factor 2-alpha kinase 2, Ccl5 - chemokine (c-c motif) ligand 5]
GO:0043122	regulation of I-kappaB kinase/NF-kappaB signaling	0.000343	0.0371	5.14	3249	59	75	7	[Tlr3 - toll-like receptor 3, Peli1 - pellino 1, Trim30d - tripartite motif-containing 30d, Trim30a - tripartite motif-containing 30a, Trim12a - tripartite motif-containing 12a, Tnf - tumor necrosis factor, Stat1 - signal transducer and activator of transcription 1]
GO:0034138	toll-like receptor 3 signaling pathway	0.000387	0.0413	18.57	3249	7	75	3	[Tlr3 - toll-like receptor 3, Lgals9 - lectin, galactose binding, soluble 9, Tnf - tumor necrosis factor]

## Sheet: Lyve1+ Mac
GO Term	Description	P-value	FDR q-value	Enrichment	N	B	n	b	Genes
GO:0070098	chemokine-mediated signaling pathway	1.14e-12	1.2e-08	31.6	3223	17	54	9	[Cxcl2 - chemokine (c-x-c motif) ligand 2, Ccl2 - chemokine (c-c motif) ligand 2, Cxcl1 - chemokine (c-x-c motif) ligand 1, Ccl24 - chemokine (c-c motif) ligand 24, Ccl12 - chemokine (c-c motif) ligand 12, Ccl3 - chemokine (c-c motif) ligand 3, Ccl7 - chemokine (c-c motif) ligand 7, Pf4 - platelet factor 4, Ccr1 - chemokine (c-c motif) receptor 1]
GO:0043410	positive regulation of MAPK cascade	1.36e-11	7.11e-08	7.63	3223	133	54	17	[Ccl2 - chemokine (c-c motif) ligand 2, Fcgr2b - fc receptor, igg, low affinity iib, C5ar1 - complement component 5a receptor 1, Ccl24 - chemokine (c-c motif) ligand 24, Ccl12 - chemokine (c-c motif) ligand 12, Sash1 - sam and sh3 domain containing 1, Apoe - apolipoprotein e, Cd74 - cd74 antigen (invariant polypeptide of major histocompatibility complex, class ii antigen-associated), Gas6 - growt…
GO:0030595	leukocyte chemotaxis	3.86e-11	1.35e-07	15.27	3223	43	54	11	[Ccl2 - chemokine (c-c motif) ligand 2, Cxcl2 - chemokine (c-x-c motif) ligand 2, Gas6 - growth arrest specific 6, Cxcl1 - chemokine (c-x-c motif) ligand 1, C5ar1 - complement component 5a receptor 1, Ccl24 - chemokine (c-c motif) ligand 24, Ccl12 - chemokine (c-c motif) ligand 12, Ccl3 - chemokine (c-c motif) ligand 3, Ccl7 - chemokine (c-c motif) ligand 7, Pf4 - platelet factor 4, Ccr1 - chemok…
GO:0001934	positive regulation of protein phosphorylation	3.88e-11	1.01e-07	5.29	3223	237	54	21	[Ccl2 - chemokine (c-c motif) ligand 2, C5ar1 - complement component 5a receptor 1, Fcgr2b - fc receptor, igg, low affinity iib, Ccl24 - chemokine (c-c motif) ligand 24, Ccl12 - chemokine (c-c motif) ligand 12, Stap1 - signal transducing adaptor family member 1, Sash1 - sam and sh3 domain containing 1, Apoe - apolipoprotein e, Cd74 - cd74 antigen (invariant polypeptide of major histocompatibility…
GO:0060326	cell chemotaxis	6.79e-11	1.42e-07	12.35	3223	58	54	12	[Cxcl2 - chemokine (c-x-c motif) ligand 2, Ccl2 - chemokine (c-c motif) ligand 2, Gas6 - growth arrest specific 6, Cxcl1 - chemokine (c-x-c motif) ligand 1, C5ar1 - complement component 5a receptor 1, Ccl24 - chemokine (c-c motif) ligand 24, Hbegf - heparin-binding egf-like growth factor, Ccl12 - chemokine (c-c motif) ligand 12, Ccl3 - chemokine (c-c motif) ligand 3, Ccl7 - chemokine (c-c motif) …
GO:0042327	positive regulation of phosphorylation	1.37e-10	2.39e-07	4.95	3223	253	54	21	[Ccl2 - chemokine (c-c motif) ligand 2, C5ar1 - complement component 5a receptor 1, Fcgr2b - fc receptor, igg, low affinity iib, Ccl24 - chemokine (c-c motif) ligand 24, Ccl12 - chemokine (c-c motif) ligand 12, Stap1 - signal transducing adaptor family member 1, Sash1 - sam and sh3 domain containing 1, Apoe - apolipoprotein e, Cd74 - cd74 antigen (invariant polypeptide of major histocompatibility…
GO:0006954	inflammatory response	2.09e-10	3.12e-07	7.79	3223	115	54	15	[Ccl2 - chemokine (c-c motif) ligand 2, Cxcl1 - chemokine (c-x-c motif) ligand 1, C5ar1 - complement component 5a receptor 1, Ccl24 - chemokine (c-c motif) ligand 24, Ccl12 - chemokine (c-c motif) ligand 12, Cd163 - cd163 antigen, Cxcl2 - chemokine (c-x-c motif) ligand 2, Stab1 - stabilin 1, Ccl3 - chemokine (c-c motif) ligand 3, Bmp2 - bone morphogenetic protein 2, Ccl7 - chemokine (c-c motif) l…
GO:0030593	neutrophil chemotaxis	4.04e-10	5.29e-07	18.52	3223	29	54	9	[Ccl2 - chemokine (c-c motif) ligand 2, Cxcl2 - chemokine (c-x-c motif) ligand 2, Cxcl1 - chemokine (c-x-c motif) ligand 1, C5ar1 - complement component 5a receptor 1, Ccl24 - chemokine (c-c motif) ligand 24, Ccl12 - chemokine (c-c motif) ligand 12, Ccl3 - chemokine (c-c motif) ligand 3, Ccl7 - chemokine (c-c motif) ligand 7, Pf4 - platelet factor 4]
GO:0010562	positive regulation of phosphorus metabolic process	5.08e-10	5.92e-07	4.63	3223	271	54	21	[Ccl2 - chemokine (c-c motif) ligand 2, C5ar1 - complement component 5a receptor 1, Fcgr2b - fc receptor, igg, low affinity iib, Ccl24 - chemokine (c-c motif) ligand 24, Ccl12 - chemokine (c-c motif) ligand 12, Stap1 - signal transducing adaptor family member 1, Sash1 - sam and sh3 domain containing 1, Apoe - apolipoprotein e, Cd74 - cd74 antigen (invariant polypeptide of major histocompatibility…
GO:0045937	positive regulation of phosphate metabolic process	5.08e-10	5.32e-07	4.63	3223	271	54	21	[Ccl2 - chemokine (c-c motif) ligand 2, C5ar1 - complement component 5a receptor 1, Fcgr2b - fc receptor, igg, low affinity iib, Ccl24 - chemokine (c-c motif) ligand 24, Ccl12 - chemokine (c-c motif) ligand 12, Stap1 - signal transducing adaptor family member 1, Sash1 - sam and sh3 domain containing 1, Apoe - apolipoprotein e, Cd74 - cd74 antigen (invariant polypeptide of major histocompatibility…
GO:0071621	granulocyte chemotaxis	5.7e-10	5.43e-07	17.91	3223	30	54	9	[Ccl2 - chemokine (c-c motif) ligand 2, Cxcl2 - chemokine (c-x-c motif) ligand 2, Cxcl1 - chemokine (c-x-c motif) ligand 1, C5ar1 - complement component 5a receptor 1, Ccl24 - chemokine (c-c motif) ligand 24, Ccl12 - chemokine (c-c motif) ligand 12, Ccl3 - chemokine (c-c motif) ligand 3, Ccl7 - chemokine (c-c motif) ligand 7, Pf4 - platelet factor 4]
GO:1990266	neutrophil migration	5.7e-10	4.98e-07	17.91	3223	30	54	9	[Ccl2 - chemokine (c-c motif) ligand 2, Cxcl2 - chemokine (c-x-c motif) ligand 2, Cxcl1 - chemokine (c-x-c motif) ligand 1, C5ar1 - complement component 5a receptor 1, Ccl24 - chemokine (c-c motif) ligand 24, Ccl12 - chemokine (c-c motif) ligand 12, Ccl3 - chemokine (c-c motif) ligand 3, Ccl7 - chemokine (c-c motif) ligand 7, Pf4 - platelet factor 4]
GO:0070374	positive regulation of ERK1 and ERK2 cascade	1.04e-09	8.38e-07	11.52	3223	57	54	11	[Ccl2 - chemokine (c-c motif) ligand 2, Cd74 - cd74 antigen (invariant polypeptide of major histocompatibility complex, class ii antigen-associated), Apoe - apolipoprotein e, Gas6 - growth arrest specific 6, C5ar1 - complement component 5a receptor 1, Ccl24 - chemokine (c-c motif) ligand 24, Ccl12 - chemokine (c-c motif) ligand 12, Ccl3 - chemokine (c-c motif) ligand 3, Bmp2 - bone morphogenetic …
GO:0097530	granulocyte migration	1.09e-09	8.15e-07	16.79	3223	32	54	9	[Ccl2 - chemokine (c-c motif) ligand 2, Cxcl2 - chemokine (c-x-c motif) ligand 2, Cxcl1 - chemokine (c-x-c motif) ligand 1, C5ar1 - complement component 5a receptor 1, Ccl24 - chemokine (c-c motif) ligand 24, Ccl12 - chemokine (c-c motif) ligand 12, Ccl3 - chemokine (c-c motif) ligand 3, Ccl7 - chemokine (c-c motif) ligand 7, Pf4 - platelet factor 4]
GO:0050900	leukocyte migration	3.22e-09	2.25e-06	10.42	3223	63	54	11	[Cxcl2 - chemokine (c-x-c motif) ligand 2, Ccl2 - chemokine (c-c motif) ligand 2, Gas6 - growth arrest specific 6, Cxcl1 - chemokine (c-x-c motif) ligand 1, C5ar1 - complement component 5a receptor 1, Ccl24 - chemokine (c-c motif) ligand 24, Ccl12 - chemokine (c-c motif) ligand 12, Ccl3 - chemokine (c-c motif) ligand 3, Ccl7 - chemokine (c-c motif) ligand 7, Pf4 - platelet factor 4, Ccr1 - chemok…
GO:0070372	regulation of ERK1 and ERK2 cascade	4.06e-09	2.66e-06	8.84	3223	81	54	12	[Ccl2 - chemokine (c-c motif) ligand 2, Cd74 - cd74 antigen (invariant polypeptide of major histocompatibility complex, class ii antigen-associated), Apoe - apolipoprotein e, Gas6 - growth arrest specific 6, C5ar1 - complement component 5a receptor 1, Ccl24 - chemokine (c-c motif) ligand 24, Ccl12 - chemokine (c-c motif) ligand 12, Ccl3 - chemokine (c-c motif) ligand 3, Bmp2 - bone morphogenetic …
GO:0043408	regulation of MAPK cascade	4.24e-09	2.61e-06	5.34	3223	190	54	17	[Ccl2 - chemokine (c-c motif) ligand 2, Fcgr2b - fc receptor, igg, low affinity iib, C5ar1 - complement component 5a receptor 1, Ccl24 - chemokine (c-c motif) ligand 24, Ccl12 - chemokine (c-c motif) ligand 12, Sash1 - sam and sh3 domain containing 1, Apoe - apolipoprotein e, Cd74 - cd74 antigen (invariant polypeptide of major histocompatibility complex, class ii antigen-associated), Gas6 - growt…
GO:0006935	chemotaxis	5.42e-09	3.16e-06	8.63	3223	83	54	12	[Cxcl2 - chemokine (c-x-c motif) ligand 2, Ccl2 - chemokine (c-c motif) ligand 2, Gas6 - growth arrest specific 6, Cxcl1 - chemokine (c-x-c motif) ligand 1, C5ar1 - complement component 5a receptor 1, Ccl24 - chemokine (c-c motif) ligand 24, Hbegf - heparin-binding egf-like growth factor, Ccl12 - chemokine (c-c motif) ligand 12, Ccl3 - chemokine (c-c motif) ligand 3, Ccl7 - chemokine (c-c motif) …
GO:0042330	taxis	7.19e-09	3.96e-06	8.43	3223	85	54	12	[Cxcl2 - chemokine (c-x-c motif) ligand 2, Ccl2 - chemokine (c-c motif) ligand 2, Gas6 - growth arrest specific 6, Cxcl1 - chemokine (c-x-c motif) ligand 1, C5ar1 - complement component 5a receptor 1, Ccl24 - chemokine (c-c motif) ligand 24, Hbegf - heparin-binding egf-like growth factor, Ccl12 - chemokine (c-c motif) ligand 12, Ccl3 - chemokine (c-c motif) ligand 3, Ccl7 - chemokine (c-c motif) …
GO:0031401	positive regulation of protein modification process	7.91e-09	4.14e-06	3.99	3223	314	54	21	[Ccl2 - chemokine (c-c motif) ligand 2, C5ar1 - complement component 5a receptor 1, Fcgr2b - fc receptor, igg, low affinity iib, Ccl24 - chemokine (c-c motif) ligand 24, Ccl12 - chemokine (c-c motif) ligand 12, Stap1 - signal transducing adaptor family member 1, Sash1 - sam and sh3 domain containing 1, Apoe - apolipoprotein e, Cd74 - cd74 antigen (invariant polypeptide of major histocompatibility…
GO:0097529	myeloid leukocyte migration	9.59e-09	4.78e-06	13.43	3223	40	54	9	[Ccl2 - chemokine (c-c motif) ligand 2, Cxcl2 - chemokine (c-x-c motif) ligand 2, Cxcl1 - chemokine (c-x-c motif) ligand 1, C5ar1 - complement component 5a receptor 1, Ccl24 - chemokine (c-c motif) ligand 24, Ccl12 - chemokine (c-c motif) ligand 12, Ccl3 - chemokine (c-c motif) ligand 3, Ccl7 - chemokine (c-c motif) ligand 7, Pf4 - platelet factor 4]
GO:0007166	cell surface receptor signaling pathway	1.4e-08	6.67e-06	3.68	3223	357	54	22	[Fcrls - fc receptor-like s, scavenger receptor, Ccl2 - chemokine (c-c motif) ligand 2, Cxcl1 - chemokine (c-x-c motif) ligand 1, Fcgr2b - fc receptor, igg, low affinity iib, C5ar1 - complement component 5a receptor 1, Ccl24 - chemokine (c-c motif) ligand 24, Ccl12 - chemokine (c-c motif) ligand 12, Cited2 - cbp/p300-interacting transactivator, with glu/asp-rich carboxy-terminal domain, 2, Stap1 …
GO:0048247	lymphocyte chemotaxis	1.43e-08	6.49e-06	29.84	3223	12	54	6	[Ccl2 - chemokine (c-c motif) ligand 2, Gas6 - growth arrest specific 6, Ccl24 - chemokine (c-c motif) ligand 24, Ccl12 - chemokine (c-c motif) ligand 12, Ccl3 - chemokine (c-c motif) ligand 3, Ccl7 - chemokine (c-c motif) ligand 7]
GO:1902533	positive regulation of intracellular signal transduction	3.78e-08	1.65e-05	4.08	3223	278	54	19	[Ccl2 - chemokine (c-c motif) ligand 2, C5ar1 - complement component 5a receptor 1, Fcgr2b - fc receptor, igg, low affinity iib, Ccl24 - chemokine (c-c motif) ligand 24, Ccl12 - chemokine (c-c motif) ligand 12, Sash1 - sam and sh3 domain containing 1, Apoe - apolipoprotein e, Cd74 - cd74 antigen (invariant polypeptide of major histocompatibility complex, class ii antigen-associated), Igfbp4 - ins…
GO:0001932	regulation of protein phosphorylation	6.55e-08	2.74e-05	3.55	3223	353	54	21	[Ccl2 - chemokine (c-c motif) ligand 2, C5ar1 - complement component 5a receptor 1, Fcgr2b - fc receptor, igg, low affinity iib, Ccl24 - chemokine (c-c motif) ligand 24, Ccl12 - chemokine (c-c motif) ligand 12, Stap1 - signal transducing adaptor family member 1, Sash1 - sam and sh3 domain containing 1, Apoe - apolipoprotein e, Cd74 - cd74 antigen (invariant polypeptide of major histocompatibility…
GO:0042325	regulation of phosphorylation	9.23e-08	3.72e-05	3.32	3223	395	54	22	[Ccl2 - chemokine (c-c motif) ligand 2, Fcgr2b - fc receptor, igg, low affinity iib, C5ar1 - complement component 5a receptor 1, Ccl24 - chemokine (c-c motif) ligand 24, Ccl12 - chemokine (c-c motif) ligand 12, Stap1 - signal transducing adaptor family member 1, Sash1 - sam and sh3 domain containing 1, Apoe - apolipoprotein e, Cd74 - cd74 antigen (invariant polypeptide of major histocompatibility…
GO:0010647	positive regulation of cell communication	9.92e-08	3.85e-05	3.17	3223	433	54	23	[Ccl2 - chemokine (c-c motif) ligand 2, Fcgr2b - fc receptor, igg, low affinity iib, C5ar1 - complement component 5a receptor 1, Ccl24 - chemokine (c-c motif) ligand 24, Ccl12 - chemokine (c-c motif) ligand 12, Ctsc - cathepsin c, Cited2 - cbp/p300-interacting transactivator, with glu/asp-rich carboxy-terminal domain, 2, Stap1 - signal transducing adaptor family member 1, Sash1 - sam and sh3 doma…
GO:0009967	positive regulation of signal transduction	1.06e-07	3.97e-05	3.3	3223	398	54	22	[Ccl2 - chemokine (c-c motif) ligand 2, Fcgr2b - fc receptor, igg, low affinity iib, C5ar1 - complement component 5a receptor 1, Ccl24 - chemokine (c-c motif) ligand 24, Ctsc - cathepsin c, Ccl12 - chemokine (c-c motif) ligand 12, Cited2 - cbp/p300-interacting transactivator, with glu/asp-rich carboxy-terminal domain, 2, Stap1 - signal transducing adaptor family member 1, Sash1 - sam and sh3 doma…
GO:0019220	regulation of phosphate metabolic process	1.13e-07	4.09e-05	3.15	3223	436	54	23	[Ccl2 - chemokine (c-c motif) ligand 2, Fcgr2b - fc receptor, igg, low affinity iib, C5ar1 - complement component 5a receptor 1, Ccl24 - chemokine (c-c motif) ligand 24, Ccl12 - chemokine (c-c motif) ligand 12, Stap1 - signal transducing adaptor family member 1, Sash1 - sam and sh3 domain containing 1, Apoe - apolipoprotein e, Cd74 - cd74 antigen (invariant polypeptide of major histocompatibility…
GO:0051174	regulation of phosphorus metabolic process	1.13e-07	3.95e-05	3.15	3223	436	54	23	[Ccl2 - chemokine (c-c motif) ligand 2, Fcgr2b - fc receptor, igg, low affinity iib, C5ar1 - complement component 5a receptor 1, Ccl24 - chemokine (c-c motif) ligand 24, Ccl12 - chemokine (c-c motif) ligand 12, Stap1 - signal transducing adaptor family member 1, Sash1 - sam and sh3 domain containing 1, Apoe - apolipoprotein e, Cd74 - cd74 antigen (invariant polypeptide of major histocompatibility…
GO:0023056	positive regulation of signaling	1.18e-07	3.99e-05	3.14	3223	437	54	23	[Ccl2 - chemokine (c-c motif) ligand 2, Fcgr2b - fc receptor, igg, low affinity iib, C5ar1 - complement component 5a receptor 1, Ccl24 - chemokine (c-c motif) ligand 24, Ccl12 - chemokine (c-c motif) ligand 12, Ctsc - cathepsin c, Cited2 - cbp/p300-interacting transactivator, with glu/asp-rich carboxy-terminal domain, 2, Stap1 - signal transducing adaptor family member 1, Sash1 - sam and sh3 doma…
GO:0006952	defense response	1.22e-07	3.98e-05	4.02	3223	267	54	18	[Ccl2 - chemokine (c-c motif) ligand 2, Cxcl1 - chemokine (c-x-c motif) ligand 1, C5ar1 - complement component 5a receptor 1, Fcgr2b - fc receptor, igg, low affinity iib, Ccl24 - chemokine (c-c motif) ligand 24, Ccl12 - chemokine (c-c motif) ligand 12, Cd163 - cd163 antigen, Cd74 - cd74 antigen (invariant polypeptide of major histocompatibility complex, class ii antigen-associated), Cxcl2 - chemo…
GO:0051247	positive regulation of protein metabolic process	1.24e-07	3.93e-05	3.01	3223	476	54	24	[Ccl2 - chemokine (c-c motif) ligand 2, Wwp1 - ww domain containing e3 ubiquitin protein ligase 1, Fcgr2b - fc receptor, igg, low affinity iib, C5ar1 - complement component 5a receptor 1, Ccl24 - chemokine (c-c motif) ligand 24, Ccl12 - chemokine (c-c motif) ligand 12, Ctsc - cathepsin c, Stap1 - signal transducing adaptor family member 1, Sash1 - sam and sh3 domain containing 1, Apoe - apolipopr…
GO:0050896	response to stimulus	1.71e-07	5.27e-05	2.02	3223	1092	54	37	[Mrc1 - mannose receptor, c type 1, Ccl24 - chemokine (c-c motif) ligand 24, Ctsc - cathepsin c, Cd163 - cd163 antigen, Cd38 - cd38 antigen, Cd74 - cd74 antigen (invariant polypeptide of major histocompatibility complex, class ii antigen-associated), Apoe - apolipoprotein e, Cxcl2 - chemokine (c-x-c motif) ligand 2, Ifi203 - interferon activated gene 203, Stab1 - stabilin 1, Ier3 - immediate earl…
GO:0032101	regulation of response to external stimulus	1.8e-07	5.4e-05	4.46	3223	214	54	16	[Ccl2 - chemokine (c-c motif) ligand 2, Cxcl1 - chemokine (c-x-c motif) ligand 1, C5ar1 - complement component 5a receptor 1, Fcgr2b - fc receptor, igg, low affinity iib, Ccl24 - chemokine (c-c motif) ligand 24, Ctsc - cathepsin c, Ccl12 - chemokine (c-c motif) ligand 12, Stap1 - signal transducing adaptor family member 1, Sash1 - sam and sh3 domain containing 1, Plau - plasminogen activator, uro…
GO:0051707	response to other organism	2.47e-07	7.17e-05	5.1	3223	164	54	14	[Ccl2 - chemokine (c-c motif) ligand 2, Cxcl1 - chemokine (c-x-c motif) ligand 1, C5ar1 - complement component 5a receptor 1, Fcgr2b - fc receptor, igg, low affinity iib, Stap1 - signal transducing adaptor family member 1, Cxcl2 - chemokine (c-x-c motif) ligand 2, Stab1 - stabilin 1, Ier3 - immediate early response 3, Bmp2 - bone morphogenetic protein 2, Bank1 - b cell scaffold protein with ankyr…
GO:0072676	lymphocyte migration	2.65e-07	7.51e-05	19.9	3223	18	54	6	[Ccl2 - chemokine (c-c motif) ligand 2, Gas6 - growth arrest specific 6, Ccl24 - chemokine (c-c motif) ligand 24, Ccl12 - chemokine (c-c motif) ligand 12, Ccl3 - chemokine (c-c motif) ligand 3, Ccl7 - chemokine (c-c motif) ligand 7]
GO:0016477	cell migration	4.64e-07	0.000128	4.48	3223	200	54	15	[Ccl2 - chemokine (c-c motif) ligand 2, Cxcl1 - chemokine (c-x-c motif) ligand 1, C5ar1 - complement component 5a receptor 1, Ccl24 - chemokine (c-c motif) ligand 24, Ccl12 - chemokine (c-c motif) ligand 12, Nr4a2 - nuclear receptor subfamily 4, group a, member 2, Cxcl2 - chemokine (c-x-c motif) ligand 2, Plau - plasminogen activator, urokinase, Gas6 - growth arrest specific 6, Hbegf - heparin-bi…
GO:0048584	positive regulation of response to stimulus	5.16e-07	0.000139	2.7	3223	553	54	25	[Ccl24 - chemokine (c-c motif) ligand 24, Ctsc - cathepsin c, Sash1 - sam and sh3 domain containing 1, Cd38 - cd38 antigen, Apoe - apolipoprotein e, Cd74 - cd74 antigen (invariant polypeptide of major histocompatibility complex, class ii antigen-associated), Ifi203 - interferon activated gene 203, Bmp2 - bone morphogenetic protein 2, Dab2 - disabled 2, mitogen-responsive phosphoprotein, Ccl3 - ch…
GO:0032103	positive regulation of response to external stimulus	5.17e-07	0.000135	6.5	3223	101	54	11	[Ccl2 - chemokine (c-c motif) ligand 2, Cd74 - cd74 antigen (invariant polypeptide of major histocompatibility complex, class ii antigen-associated), Gas6 - growth arrest specific 6, Cxcl1 - chemokine (c-x-c motif) ligand 1, C5ar1 - complement component 5a receptor 1, Ccl24 - chemokine (c-c motif) ligand 24, Ctsc - cathepsin c, Ccl3 - chemokine (c-c motif) ligand 3, Stap1 - signal transducing ada…
GO:0009617	response to bacterium	6.28e-07	0.000161	7.28	3223	82	54	10	[Ccl2 - chemokine (c-c motif) ligand 2, Stab1 - stabilin 1, Fcgr2b - fc receptor, igg, low affinity iib, C5ar1 - complement component 5a receptor 1, Bmp2 - bone morphogenetic protein 2, Bank1 - b cell scaffold protein with ankyrin repeats 1, Lyz2 - lysozyme 2, Stap1 - signal transducing adaptor family member 1, Cd14 - cd14 antigen, P2rx7 - purinergic receptor p2x, ligand-gated ion channel, 7]
GO:0040011	locomotion	7.03e-07	0.000175	4.05	3223	236	54	16	[Ccl2 - chemokine (c-c motif) ligand 2, Cxcl1 - chemokine (c-x-c motif) ligand 1, C5ar1 - complement component 5a receptor 1, Ccl24 - chemokine (c-c motif) ligand 24, Ccl12 - chemokine (c-c motif) ligand 12, Nr4a2 - nuclear receptor subfamily 4, group a, member 2, Cxcl2 - chemokine (c-x-c motif) ligand 2, Plau - plasminogen activator, urokinase, Gas6 - growth arrest specific 6, Rcan1 - regulator …
GO:0032270	positive regulation of cellular protein metabolic process	7.62e-07	0.000186	2.96	3223	444	54	22	[Ccl2 - chemokine (c-c motif) ligand 2, Fcgr2b - fc receptor, igg, low affinity iib, C5ar1 - complement component 5a receptor 1, Ccl24 - chemokine (c-c motif) ligand 24, Ccl12 - chemokine (c-c motif) ligand 12, Ctsc - cathepsin c, Stap1 - signal transducing adaptor family member 1, Sash1 - sam and sh3 domain containing 1, Apoe - apolipoprotein e, Cd74 - cd74 antigen (invariant polypeptide of majo…
GO:0048870	cell motility	8.79e-07	0.000209	4.26	3223	210	54	15	[Ccl2 - chemokine (c-c motif) ligand 2, Cxcl1 - chemokine (c-x-c motif) ligand 1, C5ar1 - complement component 5a receptor 1, Ccl24 - chemokine (c-c motif) ligand 24, Ccl12 - chemokine (c-c motif) ligand 12, Nr4a2 - nuclear receptor subfamily 4, group a, member 2, Cxcl2 - chemokine (c-x-c motif) ligand 2, Plau - plasminogen activator, urokinase, Gas6 - growth arrest specific 6, Hbegf - heparin-bi…
GO:0072677	eosinophil migration	1.03e-06	0.00024	39.79	3223	6	54	4	[Ccl2 - chemokine (c-c motif) ligand 2, Ccl24 - chemokine (c-c motif) ligand 24, Ccl12 - chemokine (c-c motif) ligand 12, Ccl7 - chemokine (c-c motif) ligand 7]
GO:0048245	eosinophil chemotaxis	1.03e-06	0.000235	39.79	3223	6	54	4	[Ccl2 - chemokine (c-c motif) ligand 2, Ccl24 - chemokine (c-c motif) ligand 24, Ccl12 - chemokine (c-c motif) ligand 12, Ccl7 - chemokine (c-c motif) ligand 7]
GO:0019221	cytokine-mediated signaling pathway	1.1e-06	0.000246	6.86	3223	87	54	10	[Cxcl2 - chemokine (c-x-c motif) ligand 2, Ccl2 - chemokine (c-c motif) ligand 2, Cd74 - cd74 antigen (invariant polypeptide of major histocompatibility complex, class ii antigen-associated), Cxcl1 - chemokine (c-x-c motif) ligand 1, Ccl24 - chemokine (c-c motif) ligand 24, Ccl12 - chemokine (c-c motif) ligand 12, Ccl3 - chemokine (c-c motif) ligand 3, Ccl7 - chemokine (c-c motif) ligand 7, Ccr1 …
GO:0002684	positive regulation of immune system process	1.13e-06	0.000247	3.68	3223	276	54	17	[Ccl2 - chemokine (c-c motif) ligand 2, Cxcl1 - chemokine (c-x-c motif) ligand 1, C5ar1 - complement component 5a receptor 1, Fcgr2b - fc receptor, igg, low affinity iib, Ccl24 - chemokine (c-c motif) ligand 24, Ctsc - cathepsin c, Ccl12 - chemokine (c-c motif) ligand 12, Stap1 - signal transducing adaptor family member 1, Cd38 - cd38 antigen, Cd74 - cd74 antigen (invariant polypeptide of major h…
GO:0002548	monocyte chemotaxis	1.27e-06	0.000272	22.96	3223	13	54	5	[Ccl2 - chemokine (c-c motif) ligand 2, Ccl24 - chemokine (c-c motif) ligand 24, Ccl12 - chemokine (c-c motif) ligand 12, Ccl3 - chemokine (c-c motif) ligand 3, Ccl7 - chemokine (c-c motif) ligand 7]
GO:0006950	response to stress	1.85e-06	0.000388	2.38	3223	678	54	27	[Ccl24 - chemokine (c-c motif) ligand 24, Cd163 - cd163 antigen, Cd38 - cd38 antigen, Cd74 - cd74 antigen (invariant polypeptide of major histocompatibility complex, class ii antigen-associated), Apoe - apolipoprotein e, Cxcl2 - chemokine (c-x-c motif) ligand 2, Stab1 - stabilin 1, Ier3 - immediate early response 3, Bmp2 - bone morphogenetic protein 2, Ccl3 - chemokine (c-c motif) ligand 3, Ccl7 …
GO:0002688	regulation of leukocyte chemotaxis	2.11e-06	0.000432	10.99	3223	38	54	7	[Ccl2 - chemokine (c-c motif) ligand 2, Cd74 - cd74 antigen (invariant polypeptide of major histocompatibility complex, class ii antigen-associated), Gas6 - growth arrest specific 6, C5ar1 - complement component 5a receptor 1, Ccl12 - chemokine (c-c motif) ligand 12, Stap1 - signal transducing adaptor family member 1, Ccr1 - chemokine (c-c motif) receptor 1]
GO:0002682	regulation of immune system process	2.11e-06	0.000425	3.03	3223	394	54	20	[Ccl2 - chemokine (c-c motif) ligand 2, Cxcl1 - chemokine (c-x-c motif) ligand 1, Fcgr2b - fc receptor, igg, low affinity iib, C5ar1 - complement component 5a receptor 1, Ccl24 - chemokine (c-c motif) ligand 24, Ctsc - cathepsin c, Ccl12 - chemokine (c-c motif) ligand 12, Stap1 - signal transducing adaptor family member 1, Cd38 - cd38 antigen, Apoe - apolipoprotein e, Cd74 - cd74 antigen (invaria…
GO:0009966	regulation of signal transduction	2.22e-06	0.000439	2.36	3223	684	54	27	[Ccl24 - chemokine (c-c motif) ligand 24, Ctsc - cathepsin c, Sash1 - sam and sh3 domain containing 1, Apoe - apolipoprotein e, Cd74 - cd74 antigen (invariant polypeptide of major histocompatibility complex, class ii antigen-associated), Ier3 - immediate early response 3, Bmp2 - bone morphogenetic protein 2, Dab2 - disabled 2, mitogen-responsive phosphoprotein, Ccl3 - chemokine (c-c motif) ligand…
GO:0051173	positive regulation of nitrogen compound metabolic process	2.3e-06	0.000446	2.17	3223	826	54	30	[Ets2 - e26 avian leukemia oncogene 2, 3' domain, Ccl24 - chemokine (c-c motif) ligand 24, Ctsc - cathepsin c, Sash1 - sam and sh3 domain containing 1, Cd38 - cd38 antigen, Cd74 - cd74 antigen (invariant polypeptide of major histocompatibility complex, class ii antigen-associated), Apoe - apolipoprotein e, Ier3 - immediate early response 3, Bmp2 - bone morphogenetic protein 2, Ccl3 - chemokine (c…
GO:0009893	positive regulation of metabolic process	2.45e-06	0.000466	2.06	3223	928	54	32	[Ccl24 - chemokine (c-c motif) ligand 24, Ets2 - e26 avian leukemia oncogene 2, 3' domain, Ctsc - cathepsin c, Sash1 - sam and sh3 domain containing 1, Cd38 - cd38 antigen, Cd74 - cd74 antigen (invariant polypeptide of major histocompatibility complex, class ii antigen-associated), Apoe - apolipoprotein e, Ier3 - immediate early response 3, Bmp2 - bone morphogenetic protein 2, Ccl3 - chemokine (c…
GO:0031399	regulation of protein modification process	2.87e-06	0.000537	2.74	3223	479	54	22	[Ccl2 - chemokine (c-c motif) ligand 2, Fcgr2b - fc receptor, igg, low affinity iib, C5ar1 - complement component 5a receptor 1, Ccl24 - chemokine (c-c motif) ligand 24, Ccl12 - chemokine (c-c motif) ligand 12, Stap1 - signal transducing adaptor family member 1, Sash1 - sam and sh3 domain containing 1, Apoe - apolipoprotein e, Cd74 - cd74 antigen (invariant polypeptide of major histocompatibility…
GO:0071674	mononuclear cell migration	2.89e-06	0.000532	19.9	3223	15	54	5	[Ccl2 - chemokine (c-c motif) ligand 2, Ccl24 - chemokine (c-c motif) ligand 24, Ccl12 - chemokine (c-c motif) ligand 12, Ccl3 - chemokine (c-c motif) ligand 3, Ccl7 - chemokine (c-c motif) ligand 7]
GO:0043207	response to external biotic stimulus	2.99e-06	0.00054	3.88	3223	231	54	15	[Ccl2 - chemokine (c-c motif) ligand 2, Mrc1 - mannose receptor, c type 1, Cxcl1 - chemokine (c-x-c motif) ligand 1, C5ar1 - complement component 5a receptor 1, Fcgr2b - fc receptor, igg, low affinity iib, Stap1 - signal transducing adaptor family member 1, Cxcl2 - chemokine (c-x-c motif) ligand 2, Stab1 - stabilin 1, Ier3 - immediate early response 3, Bmp2 - bone morphogenetic protein 2, Bank1 -…
GO:0071310	cellular response to organic substance	3.03e-06	0.000538	2.96	3223	403	54	20	[Ccl2 - chemokine (c-c motif) ligand 2, Ehd1 - eh-domain containing 1, Mrc1 - mannose receptor, c type 1, Cxcl1 - chemokine (c-x-c motif) ligand 1, Fcgr2b - fc receptor, igg, low affinity iib, Ccl24 - chemokine (c-c motif) ligand 24, Ccl12 - chemokine (c-c motif) ligand 12, Stap1 - signal transducing adaptor family member 1, Nr4a2 - nuclear receptor subfamily 4, group a, member 2, Cxcl2 - chemoki…
GO:0030334	regulation of cell migration	3.2e-06	0.000559	3.62	3223	264	54	16	[Ccl2 - chemokine (c-c motif) ligand 2, C5ar1 - complement component 5a receptor 1, Ccl24 - chemokine (c-c motif) ligand 24, Ccl12 - chemokine (c-c motif) ligand 12, Cited2 - cbp/p300-interacting transactivator, with glu/asp-rich carboxy-terminal domain, 2, Stap1 - signal transducing adaptor family member 1, Sash1 - sam and sh3 domain containing 1, Cd74 - cd74 antigen (invariant polypeptide of ma…
GO:0009605	response to external stimulus	3.4e-06	0.000585	3.23	3223	333	54	18	[Ccl2 - chemokine (c-c motif) ligand 2, Mrc1 - mannose receptor, c type 1, Cxcl1 - chemokine (c-x-c motif) ligand 1, C5ar1 - complement component 5a receptor 1, Fcgr2b - fc receptor, igg, low affinity iib, Stap1 - signal transducing adaptor family member 1, Nr4a2 - nuclear receptor subfamily 4, group a, member 2, Cxcl2 - chemokine (c-x-c motif) ligand 2, Apoe - apolipoprotein e, Gas6 - growth arr…
GO:0010033	response to organic substance	3.49e-06	0.000589	2.53	3223	567	54	24	[Ccl2 - chemokine (c-c motif) ligand 2, Ehd1 - eh-domain containing 1, Mrc1 - mannose receptor, c type 1, Cxcl1 - chemokine (c-x-c motif) ligand 1, Fcgr2b - fc receptor, igg, low affinity iib, C5ar1 - complement component 5a receptor 1, Ccl24 - chemokine (c-c motif) ligand 24, Ctsc - cathepsin c, Ccl12 - chemokine (c-c motif) ligand 12, Stap1 - signal transducing adaptor family member 1, Nr4a2 - …
GO:2000026	regulation of multicellular organismal development	3.81e-06	0.000634	2.7	3223	487	54	22	[Ccl2 - chemokine (c-c motif) ligand 2, Ehd1 - eh-domain containing 1, Cxcl1 - chemokine (c-x-c motif) ligand 1, C5ar1 - complement component 5a receptor 1, Ccl24 - chemokine (c-c motif) ligand 24, Ctsc - cathepsin c, Cited2 - cbp/p300-interacting transactivator, with glu/asp-rich carboxy-terminal domain, 2, Stap1 - signal transducing adaptor family member 1, Sash1 - sam and sh3 domain containing…
GO:0002237	response to molecule of bacterial origin	4.05e-06	0.000662	5.97	3223	100	54	10	[Cxcl2 - chemokine (c-x-c motif) ligand 2, Ccl2 - chemokine (c-c motif) ligand 2, Mrc1 - mannose receptor, c type 1, Cxcl1 - chemokine (c-x-c motif) ligand 1, Fcgr2b - fc receptor, igg, low affinity iib, C5ar1 - complement component 5a receptor 1, Stap1 - signal transducing adaptor family member 1, Cd14 - cd14 antigen, Pf4 - platelet factor 4, P2rx7 - purinergic receptor p2x, ligand-gated ion cha…
GO:0051704	multi-organism process	4.11e-06	0.000663	3.55	3223	269	54	16	[Ccl2 - chemokine (c-c motif) ligand 2, Cxcl1 - chemokine (c-x-c motif) ligand 1, C5ar1 - complement component 5a receptor 1, Fcgr2b - fc receptor, igg, low affinity iib, Stap1 - signal transducing adaptor family member 1, Cxcl2 - chemokine (c-x-c motif) ligand 2, Apoe - apolipoprotein e, Gas6 - growth arrest specific 6, Stab1 - stabilin 1, Ier3 - immediate early response 3, Bmp2 - bone morphogen…
GO:0010646	regulation of cell communication	4.19e-06	0.000665	2.22	3223	752	54	28	[Ccl24 - chemokine (c-c motif) ligand 24, Ctsc - cathepsin c, Sash1 - sam and sh3 domain containing 1, Cd38 - cd38 antigen, Apoe - apolipoprotein e, Cd74 - cd74 antigen (invariant polypeptide of major histocompatibility complex, class ii antigen-associated), Ier3 - immediate early response 3, Bmp2 - bone morphogenetic protein 2, Dab2 - disabled 2, mitogen-responsive phosphoprotein, Ccl3 - chemoki…
GO:0023051	regulation of signaling	4.95e-06	0.000774	2.2	3223	758	54	28	[Ccl24 - chemokine (c-c motif) ligand 24, Ctsc - cathepsin c, Sash1 - sam and sh3 domain containing 1, Cd38 - cd38 antigen, Apoe - apolipoprotein e, Cd74 - cd74 antigen (invariant polypeptide of major histocompatibility complex, class ii antigen-associated), Ier3 - immediate early response 3, Bmp2 - bone morphogenetic protein 2, Dab2 - disabled 2, mitogen-responsive phosphoprotein, Ccl3 - chemoki…
GO:0010604	positive regulation of macromolecule metabolic process	5.13e-06	0.00079	2.09	3223	856	54	30	[Ets2 - e26 avian leukemia oncogene 2, 3' domain, Ccl24 - chemokine (c-c motif) ligand 24, Ctsc - cathepsin c, Sash1 - sam and sh3 domain containing 1, Cd38 - cd38 antigen, Cd74 - cd74 antigen (invariant polypeptide of major histocompatibility complex, class ii antigen-associated), Apoe - apolipoprotein e, Ier3 - immediate early response 3, Bmp2 - bone morphogenetic protein 2, Ccl3 - chemokine (c…
GO:0007186	G protein-coupled receptor signaling pathway	5.42e-06	0.000823	6.63	3223	81	54	9	[Ccl2 - chemokine (c-c motif) ligand 2, Apoe - apolipoprotein e, C5ar1 - complement component 5a receptor 1, Ccl24 - chemokine (c-c motif) ligand 24, Ccl12 - chemokine (c-c motif) ligand 12, Ccl3 - chemokine (c-c motif) ligand 3, Ccl7 - chemokine (c-c motif) ligand 7, Pf4 - platelet factor 4, Ccr1 - chemokine (c-c motif) receptor 1]
GO:2000145	regulation of cell motility	5.5e-06	0.000823	3.47	3223	275	54	16	[Ccl2 - chemokine (c-c motif) ligand 2, C5ar1 - complement component 5a receptor 1, Ccl24 - chemokine (c-c motif) ligand 24, Ccl12 - chemokine (c-c motif) ligand 12, Cited2 - cbp/p300-interacting transactivator, with glu/asp-rich carboxy-terminal domain, 2, Stap1 - signal transducing adaptor family member 1, Sash1 - sam and sh3 domain containing 1, Cd74 - cd74 antigen (invariant polypeptide of ma…
GO:0009607	response to biotic stimulus	5.66e-06	0.000835	3.68	3223	243	54	15	[Ccl2 - chemokine (c-c motif) ligand 2, Mrc1 - mannose receptor, c type 1, Cxcl1 - chemokine (c-x-c motif) ligand 1, C5ar1 - complement component 5a receptor 1, Fcgr2b - fc receptor, igg, low affinity iib, Stap1 - signal transducing adaptor family member 1, Cxcl2 - chemokine (c-x-c motif) ligand 2, Stab1 - stabilin 1, Ier3 - immediate early response 3, Bmp2 - bone morphogenetic protein 2, Bank1 -…
GO:0051241	negative regulation of multicellular organismal process	5.77e-06	0.000839	3.27	3223	310	54	17	[Ccl2 - chemokine (c-c motif) ligand 2, Fcgr2b - fc receptor, igg, low affinity iib, Ctsc - cathepsin c, Cited2 - cbp/p300-interacting transactivator, with glu/asp-rich carboxy-terminal domain, 2, Stap1 - signal transducing adaptor family member 1, Cd38 - cd38 antigen, Cd74 - cd74 antigen (invariant polypeptide of major histocompatibility complex, class ii antigen-associated), Apoe - apolipoprote…
GO:0031325	positive regulation of cellular metabolic process	5.99e-06	0.00086	2.08	3223	862	54	30	[Ets2 - e26 avian leukemia oncogene 2, 3' domain, Ccl24 - chemokine (c-c motif) ligand 24, Ctsc - cathepsin c, Sash1 - sam and sh3 domain containing 1, Cd38 - cd38 antigen, Cd74 - cd74 antigen (invariant polypeptide of major histocompatibility complex, class ii antigen-associated), Apoe - apolipoprotein e, Bmp2 - bone morphogenetic protein 2, Ccl3 - chemokine (c-c motif) ligand 3, Dab2 - disabled…
GO:0006874	cellular calcium ion homeostasis	6.65e-06	0.000942	6.47	3223	83	54	9	[Cxcl2 - chemokine (c-x-c motif) ligand 2, Ccl2 - chemokine (c-c motif) ligand 2, Apoe - apolipoprotein e, Cxcl1 - chemokine (c-x-c motif) ligand 1, C5ar1 - complement component 5a receptor 1, Ccl3 - chemokine (c-c motif) ligand 3, Ccr1 - chemokine (c-c motif) receptor 1, Cd38 - cd38 antigen, P2rx7 - purinergic receptor p2x, ligand-gated ion channel, 7]
GO:0051239	regulation of multicellular organismal process	8.34e-06	0.00116	2.21	3223	730	54	27	[Ccl24 - chemokine (c-c motif) ligand 24, Ctsc - cathepsin c, Sash1 - sam and sh3 domain containing 1, Cd38 - cd38 antigen, Apoe - apolipoprotein e, Cd74 - cd74 antigen (invariant polypeptide of major histocompatibility complex, class ii antigen-associated), Stab1 - stabilin 1, Bmp2 - bone morphogenetic protein 2, Dab2 - disabled 2, mitogen-responsive phosphoprotein, Ccl3 - chemokine (c-c motif) …
GO:0055074	calcium ion homeostasis	8.96e-06	0.00123	6.25	3223	86	54	9	[Cxcl2 - chemokine (c-x-c motif) ligand 2, Ccl2 - chemokine (c-c motif) ligand 2, Apoe - apolipoprotein e, Cxcl1 - chemokine (c-x-c motif) ligand 1, C5ar1 - complement component 5a receptor 1, Ccl3 - chemokine (c-c motif) ligand 3, Ccr1 - chemokine (c-c motif) receptor 1, Cd38 - cd38 antigen, P2rx7 - purinergic receptor p2x, ligand-gated ion channel, 7]
GO:0055082	cellular chemical homeostasis	9.42e-06	0.00128	4.42	3223	162	54	12	[Cxcl2 - chemokine (c-x-c motif) ligand 2, Ccl2 - chemokine (c-c motif) ligand 2, Apoe - apolipoprotein e, Gas6 - growth arrest specific 6, Cxcl1 - chemokine (c-x-c motif) ligand 1, Cp - ceruloplasmin, Gm6377 - predicted gene 6377, C5ar1 - complement component 5a receptor 1, Ccl3 - chemokine (c-c motif) ligand 3, Cd38 - cd38 antigen, Ccr1 - chemokine (c-c motif) receptor 1, P2rx7 - purinergic rec…
GO:0051270	regulation of cellular component movement	1.05e-05	0.00141	3.3	3223	289	54	16	[Ccl2 - chemokine (c-c motif) ligand 2, C5ar1 - complement component 5a receptor 1, Ccl24 - chemokine (c-c motif) ligand 24, Ccl12 - chemokine (c-c motif) ligand 12, Cited2 - cbp/p300-interacting transactivator, with glu/asp-rich carboxy-terminal domain, 2, Stap1 - signal transducing adaptor family member 1, Sash1 - sam and sh3 domain containing 1, Cd74 - cd74 antigen (invariant polypeptide of ma…
GO:0072503	cellular divalent inorganic cation homeostasis	1.08e-05	0.00144	6.1	3223	88	54	9	[Cxcl2 - chemokine (c-x-c motif) ligand 2, Ccl2 - chemokine (c-c motif) ligand 2, Apoe - apolipoprotein e, Cxcl1 - chemokine (c-x-c motif) ligand 1, C5ar1 - complement component 5a receptor 1, Ccl3 - chemokine (c-c motif) ligand 3, Ccr1 - chemokine (c-c motif) receptor 1, Cd38 - cd38 antigen, P2rx7 - purinergic receptor p2x, ligand-gated ion channel, 7]
GO:0071219	cellular response to molecule of bacterial origin	1.24e-05	0.00163	7.02	3223	68	54	8	[Cxcl2 - chemokine (c-x-c motif) ligand 2, Ccl2 - chemokine (c-c motif) ligand 2, Mrc1 - mannose receptor, c type 1, Cxcl1 - chemokine (c-x-c motif) ligand 1, Fcgr2b - fc receptor, igg, low affinity iib, Stap1 - signal transducing adaptor family member 1, Cd14 - cd14 antigen, Pf4 - platelet factor 4]
GO:0007204	positive regulation of cytosolic calcium ion concentration	1.24e-05	0.00161	8.53	3223	49	54	7	[Cxcl2 - chemokine (c-x-c motif) ligand 2, Cxcl1 - chemokine (c-x-c motif) ligand 1, C5ar1 - complement component 5a receptor 1, Ccl3 - chemokine (c-c motif) ligand 3, Ccr1 - chemokine (c-c motif) receptor 1, Cd38 - cd38 antigen, P2rx7 - purinergic receptor p2x, ligand-gated ion channel, 7]
GO:0040012	regulation of locomotion	1.31e-05	0.00168	3.25	3223	294	54	16	[Ccl2 - chemokine (c-c motif) ligand 2, C5ar1 - complement component 5a receptor 1, Ccl24 - chemokine (c-c motif) ligand 24, Ccl12 - chemokine (c-c motif) ligand 12, Cited2 - cbp/p300-interacting transactivator, with glu/asp-rich carboxy-terminal domain, 2, Stap1 - signal transducing adaptor family member 1, Sash1 - sam and sh3 domain containing 1, Cd74 - cd74 antigen (invariant polypeptide of ma…
GO:0030003	cellular cation homeostasis	1.35e-05	0.0017	4.69	3223	140	54	11	[Cxcl2 - chemokine (c-x-c motif) ligand 2, Ccl2 - chemokine (c-c motif) ligand 2, Apoe - apolipoprotein e, Cp - ceruloplasmin, Cxcl1 - chemokine (c-x-c motif) ligand 1, Gm6377 - predicted gene 6377, C5ar1 - complement component 5a receptor 1, Ccl3 - chemokine (c-c motif) ligand 3, Cd38 - cd38 antigen, Ccr1 - chemokine (c-c motif) receptor 1, P2rx7 - purinergic receptor p2x, ligand-gated ion chann…
GO:0072507	divalent inorganic cation homeostasis	1.57e-05	0.00195	5.84	3223	92	54	9	[Cxcl2 - chemokine (c-x-c motif) ligand 2, Ccl2 - chemokine (c-c motif) ligand 2, Apoe - apolipoprotein e, Cxcl1 - chemokine (c-x-c motif) ligand 1, C5ar1 - complement component 5a receptor 1, Ccl3 - chemokine (c-c motif) ligand 3, Ccr1 - chemokine (c-c motif) receptor 1, Cd38 - cd38 antigen, P2rx7 - purinergic receptor p2x, ligand-gated ion channel, 7]
GO:0006873	cellular ion homeostasis	1.65e-05	0.00204	4.59	3223	143	54	11	[Cxcl2 - chemokine (c-x-c motif) ligand 2, Ccl2 - chemokine (c-c motif) ligand 2, Apoe - apolipoprotein e, Cp - ceruloplasmin, Cxcl1 - chemokine (c-x-c motif) ligand 1, Gm6377 - predicted gene 6377, C5ar1 - complement component 5a receptor 1, Ccl3 - chemokine (c-c motif) ligand 3, Cd38 - cd38 antigen, Ccr1 - chemokine (c-c motif) receptor 1, P2rx7 - purinergic receptor p2x, ligand-gated ion chann…
GO:0042221	response to chemical	1.67e-05	0.00203	2.25	3223	663	54	25	[Mrc1 - mannose receptor, c type 1, Ccl24 - chemokine (c-c motif) ligand 24, Ctsc - cathepsin c, Cd38 - cd38 antigen, Cd74 - cd74 antigen (invariant polypeptide of major histocompatibility complex, class ii antigen-associated), Cxcl2 - chemokine (c-x-c motif) ligand 2, Ifi203 - interferon activated gene 203, Bmp2 - bone morphogenetic protein 2, Dab2 - disabled 2, mitogen-responsive phosphoprotein…
GO:0006875	cellular metal ion homeostasis	1.68e-05	0.00202	5.1	3223	117	54	10	[Cxcl2 - chemokine (c-x-c motif) ligand 2, Ccl2 - chemokine (c-c motif) ligand 2, Apoe - apolipoprotein e, Cxcl1 - chemokine (c-x-c motif) ligand 1, Cp - ceruloplasmin, C5ar1 - complement component 5a receptor 1, Ccl3 - chemokine (c-c motif) ligand 3, Cd38 - cd38 antigen, Ccr1 - chemokine (c-c motif) receptor 1, P2rx7 - purinergic receptor p2x, ligand-gated ion channel, 7]
GO:0002685	regulation of leukocyte migration	1.72e-05	0.00205	6.73	3223	71	54	8	[Ccl2 - chemokine (c-c motif) ligand 2, Cd74 - cd74 antigen (invariant polypeptide of major histocompatibility complex, class ii antigen-associated), Gas6 - growth arrest specific 6, C5ar1 - complement component 5a receptor 1, Ccl24 - chemokine (c-c motif) ligand 24, Ccl12 - chemokine (c-c motif) ligand 12, Stap1 - signal transducing adaptor family member 1, Ccr1 - chemokine (c-c motif) receptor …
GO:1902531	regulation of intracellular signal transduction	1.75e-05	0.00206	2.65	3223	451	54	20	[Ccl2 - chemokine (c-c motif) ligand 2, Fcgr2b - fc receptor, igg, low affinity iib, C5ar1 - complement component 5a receptor 1, Ccl24 - chemokine (c-c motif) ligand 24, Ccl12 - chemokine (c-c motif) ligand 12, Sash1 - sam and sh3 domain containing 1, Apoe - apolipoprotein e, Cd74 - cd74 antigen (invariant polypeptide of major histocompatibility complex, class ii antigen-associated), Gas6 - growt…
GO:0071347	cellular response to interleukin-1	1.82e-05	0.00211	14.21	3223	21	54	5	[Ccl2 - chemokine (c-c motif) ligand 2, Ccl24 - chemokine (c-c motif) ligand 24, Ccl12 - chemokine (c-c motif) ligand 12, Ccl3 - chemokine (c-c motif) ligand 3, Ccl7 - chemokine (c-c motif) ligand 7]
GO:0001906	cell killing	1.82e-05	0.00209	14.21	3223	21	54	5	[Cxcl2 - chemokine (c-x-c motif) ligand 2, Ccl2 - chemokine (c-c motif) ligand 2, Cxcl1 - chemokine (c-x-c motif) ligand 1, Ctsc - cathepsin c, Pf4 - platelet factor 4]
GO:0034341	response to interferon-gamma	1.86e-05	0.00212	8.03	3223	52	54	7	[Ccl2 - chemokine (c-c motif) ligand 2, Cd74 - cd74 antigen (invariant polypeptide of major histocompatibility complex, class ii antigen-associated), Mrc1 - mannose receptor, c type 1, Ccl24 - chemokine (c-c motif) ligand 24, Ccl12 - chemokine (c-c motif) ligand 12, Ccl3 - chemokine (c-c motif) ligand 3, Ccl7 - chemokine (c-c motif) ligand 7]
GO:0002687	positive regulation of leukocyte migration	1.86e-05	0.0021	8.03	3223	52	54	7	[Ccl2 - chemokine (c-c motif) ligand 2, Cd74 - cd74 antigen (invariant polypeptide of major histocompatibility complex, class ii antigen-associated), Gas6 - growth arrest specific 6, C5ar1 - complement component 5a receptor 1, Ccl24 - chemokine (c-c motif) ligand 24, Ccl12 - chemokine (c-c motif) ligand 12, Ccr1 - chemokine (c-c motif) receptor 1]
GO:0002376	immune system process	2.07e-05	0.00231	2.62	3223	456	54	20	[Ccl2 - chemokine (c-c motif) ligand 2, Cxcl1 - chemokine (c-x-c motif) ligand 1, Wwp1 - ww domain containing e3 ubiquitin protein ligase 1, Fcgr2b - fc receptor, igg, low affinity iib, C5ar1 - complement component 5a receptor 1, Ccl24 - chemokine (c-c motif) ligand 24, Ctsc - cathepsin c, Ccl12 - chemokine (c-c motif) ligand 12, Cd38 - cd38 antigen, Cd74 - cd74 antigen (invariant polypeptide of …
GO:0030335	positive regulation of cell migration	2.09e-05	0.0023	4.09	3223	175	54	12	[Ccl2 - chemokine (c-c motif) ligand 2, Cd74 - cd74 antigen (invariant polypeptide of major histocompatibility complex, class ii antigen-associated), Plau - plasminogen activator, urokinase, Gas6 - growth arrest specific 6, C5ar1 - complement component 5a receptor 1, Ccl24 - chemokine (c-c motif) ligand 24, Ccl12 - chemokine (c-c motif) ligand 12, Hbegf - heparin-binding egf-like growth factor, B…
GO:0044364	disruption of cells of other organism	2.13e-05	0.00233	21.7	3223	11	54	4	[Ccl2 - chemokine (c-c motif) ligand 2, Cxcl2 - chemokine (c-x-c motif) ligand 2, Cxcl1 - chemokine (c-x-c motif) ligand 1, Pf4 - platelet factor 4]
GO:0031640	killing of cells of other organism	2.13e-05	0.0023	21.7	3223	11	54	4	[Cxcl2 - chemokine (c-x-c motif) ligand 2, Ccl2 - chemokine (c-c motif) ligand 2, Cxcl1 - chemokine (c-x-c motif) ligand 1, Pf4 - platelet factor 4]
GO:0050793	regulation of developmental process	2.14e-05	0.00229	2.28	3223	627	54	24	[Ccl2 - chemokine (c-c motif) ligand 2, Ehd1 - eh-domain containing 1, Cxcl1 - chemokine (c-x-c motif) ligand 1, C5ar1 - complement component 5a receptor 1, Ccl24 - chemokine (c-c motif) ligand 24, Ccl12 - chemokine (c-c motif) ligand 12, Ctsc - cathepsin c, Cited2 - cbp/p300-interacting transactivator, with glu/asp-rich carboxy-terminal domain, 2, Stap1 - signal transducing adaptor family member…
GO:0048583	regulation of response to stimulus	2.26e-05	0.00239	1.95	3223	916	54	30	[Ccl24 - chemokine (c-c motif) ligand 24, Ctsc - cathepsin c, Sash1 - sam and sh3 domain containing 1, Cd38 - cd38 antigen, Cd74 - cd74 antigen (invariant polypeptide of major histocompatibility complex, class ii antigen-associated), Apoe - apolipoprotein e, Ifi203 - interferon activated gene 203, Ier3 - immediate early response 3, Bmp2 - bone morphogenetic protein 2, Ccl3 - chemokine (c-c motif)…
GO:0043085	positive regulation of catalytic activity	2.28e-05	0.00239	3.11	3223	307	54	16	[Ccl2 - chemokine (c-c motif) ligand 2, Ccl24 - chemokine (c-c motif) ligand 24, Ccl12 - chemokine (c-c motif) ligand 12, Stap1 - signal transducing adaptor family member 1, Sash1 - sam and sh3 domain containing 1, Nr4a2 - nuclear receptor subfamily 4, group a, member 2, Cd74 - cd74 antigen (invariant polypeptide of major histocompatibility complex, class ii antigen-associated), Apoe - apolipopro…
GO:0006928	movement of cell or subcellular component	2.47e-05	0.00256	3.27	3223	274	54	15	[Ccl2 - chemokine (c-c motif) ligand 2, Cxcl1 - chemokine (c-x-c motif) ligand 1, C5ar1 - complement component 5a receptor 1, Ccl24 - chemokine (c-c motif) ligand 24, Ccl12 - chemokine (c-c motif) ligand 12, Nr4a2 - nuclear receptor subfamily 4, group a, member 2, Cxcl2 - chemokine (c-x-c motif) ligand 2, Plau - plasminogen activator, urokinase, Gas6 - growth arrest specific 6, Hbegf - heparin-bi…
GO:0022603	regulation of anatomical structure morphogenesis	2.47e-05	0.00254	3.27	3223	274	54	15	[Ccl2 - chemokine (c-c motif) ligand 2, Ehd1 - eh-domain containing 1, C5ar1 - complement component 5a receptor 1, Ccl24 - chemokine (c-c motif) ligand 24, Ccl12 - chemokine (c-c motif) ligand 12, Cited2 - cbp/p300-interacting transactivator, with glu/asp-rich carboxy-terminal domain, 2, Sash1 - sam and sh3 domain containing 1, Apoe - apolipoprotein e, Plau - plasminogen activator, urokinase, Sta…
GO:0051050	positive regulation of transport	2.47e-05	0.00251	3.27	3223	274	54	15	[Ccl2 - chemokine (c-c motif) ligand 2, Ehd1 - eh-domain containing 1, Cxcl1 - chemokine (c-x-c motif) ligand 1, Fcgr2b - fc receptor, igg, low affinity iib, Ccl12 - chemokine (c-c motif) ligand 12, Stap1 - signal transducing adaptor family member 1, Cd38 - cd38 antigen, Apoe - apolipoprotein e, Gas6 - growth arrest specific 6, Dab2 - disabled 2, mitogen-responsive phosphoprotein, Bmp2 - bone mor…
GO:2000147	positive regulation of cell motility	2.48e-05	0.0025	4.02	3223	178	54	12	[Ccl2 - chemokine (c-c motif) ligand 2, Cd74 - cd74 antigen (invariant polypeptide of major histocompatibility complex, class ii antigen-associated), Plau - plasminogen activator, urokinase, Gas6 - growth arrest specific 6, C5ar1 - complement component 5a receptor 1, Ccl24 - chemokine (c-c motif) ligand 24, Ccl12 - chemokine (c-c motif) ligand 12, Hbegf - heparin-binding egf-like growth factor, B…
GO:0051272	positive regulation of cellular component movement	2.78e-05	0.00277	3.98	3223	180	54	12	[Ccl2 - chemokine (c-c motif) ligand 2, Cd74 - cd74 antigen (invariant polypeptide of major histocompatibility complex, class ii antigen-associated), Plau - plasminogen activator, urokinase, Gas6 - growth arrest specific 6, C5ar1 - complement component 5a receptor 1, Ccl24 - chemokine (c-c motif) ligand 24, Ccl12 - chemokine (c-c motif) ligand 12, Hbegf - heparin-binding egf-like growth factor, B…
GO:0055080	cation homeostasis	2.95e-05	0.00292	4.32	3223	152	54	11	[Cxcl2 - chemokine (c-x-c motif) ligand 2, Ccl2 - chemokine (c-c motif) ligand 2, Apoe - apolipoprotein e, Cp - ceruloplasmin, Cxcl1 - chemokine (c-x-c motif) ligand 1, Gm6377 - predicted gene 6377, C5ar1 - complement component 5a receptor 1, Ccl3 - chemokine (c-c motif) ligand 3, Cd38 - cd38 antigen, Ccr1 - chemokine (c-c motif) receptor 1, P2rx7 - purinergic receptor p2x, ligand-gated ion chann…
GO:0051240	positive regulation of multicellular organismal process	2.97e-05	0.00291	2.56	3223	467	54	20	[Ccl2 - chemokine (c-c motif) ligand 2, Ehd1 - eh-domain containing 1, Cxcl1 - chemokine (c-x-c motif) ligand 1, C5ar1 - complement component 5a receptor 1, Ccl24 - chemokine (c-c motif) ligand 24, Cited2 - cbp/p300-interacting transactivator, with glu/asp-rich carboxy-terminal domain, 2, Sash1 - sam and sh3 domain containing 1, Cd38 - cd38 antigen, Apoe - apolipoprotein e, Plau - plasminogen act…
GO:0051480	regulation of cytosolic calcium ion concentration	3.07e-05	0.00298	7.46	3223	56	54	7	[Cxcl2 - chemokine (c-x-c motif) ligand 2, Cxcl1 - chemokine (c-x-c motif) ligand 1, C5ar1 - complement component 5a receptor 1, Ccl3 - chemokine (c-c motif) ligand 3, Ccr1 - chemokine (c-c motif) receptor 1, Cd38 - cd38 antigen, P2rx7 - purinergic receptor p2x, ligand-gated ion channel, 7]
GO:0098771	inorganic ion homeostasis	3.55e-05	0.00341	4.24	3223	155	54	11	[Cxcl2 - chemokine (c-x-c motif) ligand 2, Ccl2 - chemokine (c-c motif) ligand 2, Apoe - apolipoprotein e, Cxcl1 - chemokine (c-x-c motif) ligand 1, Cp - ceruloplasmin, Gm6377 - predicted gene 6377, C5ar1 - complement component 5a receptor 1, Ccl3 - chemokine (c-c motif) ligand 3, Cd38 - cd38 antigen, Ccr1 - chemokine (c-c motif) receptor 1, P2rx7 - purinergic receptor p2x, ligand-gated ion chann…
GO:0050920	regulation of chemotaxis	3.87e-05	0.00369	7.2	3223	58	54	7	[Ccl2 - chemokine (c-c motif) ligand 2, Cd74 - cd74 antigen (invariant polypeptide of major histocompatibility complex, class ii antigen-associated), Gas6 - growth arrest specific 6, C5ar1 - complement component 5a receptor 1, Ccl12 - chemokine (c-c motif) ligand 12, Stap1 - signal transducing adaptor family member 1, Ccr1 - chemokine (c-c motif) receptor 1]
GO:0055065	metal ion homeostasis	3.97e-05	0.00375	4.63	3223	129	54	10	[Cxcl2 - chemokine (c-x-c motif) ligand 2, Ccl2 - chemokine (c-c motif) ligand 2, Apoe - apolipoprotein e, Cxcl1 - chemokine (c-x-c motif) ligand 1, Cp - ceruloplasmin, C5ar1 - complement component 5a receptor 1, Ccl3 - chemokine (c-c motif) ligand 3, Cd38 - cd38 antigen, Ccr1 - chemokine (c-c motif) receptor 1, P2rx7 - purinergic receptor p2x, ligand-gated ion channel, 7]
GO:0040017	positive regulation of locomotion	4.3e-05	0.00402	3.81	3223	188	54	12	[Ccl2 - chemokine (c-c motif) ligand 2, Cd74 - cd74 antigen (invariant polypeptide of major histocompatibility complex, class ii antigen-associated), Plau - plasminogen activator, urokinase, Gas6 - growth arrest specific 6, C5ar1 - complement component 5a receptor 1, Ccl24 - chemokine (c-c motif) ligand 24, Ccl12 - chemokine (c-c motif) ligand 12, Hbegf - heparin-binding egf-like growth factor, B…
GO:0031347	regulation of defense response	4.53e-05	0.0042	3.79	3223	189	54	12	[Cd74 - cd74 antigen (invariant polypeptide of major histocompatibility complex, class ii antigen-associated), Apoe - apolipoprotein e, Ifi203 - interferon activated gene 203, Cxcl1 - chemokine (c-x-c motif) ligand 1, Fcgr2b - fc receptor, igg, low affinity iib, Ccl24 - chemokine (c-c motif) ligand 24, Ier3 - immediate early response 3, Ctsc - cathepsin c, Ccl3 - chemokine (c-c motif) ligand 3, S…
GO:0071216	cellular response to biotic stimulus	4.58e-05	0.00421	5.89	3223	81	54	8	[Cxcl2 - chemokine (c-x-c motif) ligand 2, Ccl2 - chemokine (c-c motif) ligand 2, Mrc1 - mannose receptor, c type 1, Cxcl1 - chemokine (c-x-c motif) ligand 1, Fcgr2b - fc receptor, igg, low affinity iib, Stap1 - signal transducing adaptor family member 1, Cd14 - cd14 antigen, Pf4 - platelet factor 4]
GO:0050790	regulation of catalytic activity	4.91e-05	0.00448	2.47	3223	483	54	20	[Ccl2 - chemokine (c-c motif) ligand 2, C5ar1 - complement component 5a receptor 1, Ccl24 - chemokine (c-c motif) ligand 24, Ccl12 - chemokine (c-c motif) ligand 12, Stap1 - signal transducing adaptor family member 1, Sash1 - sam and sh3 domain containing 1, Nr4a2 - nuclear receptor subfamily 4, group a, member 2, Rasgef1b - rasgef domain family, member 1b, Apoe - apolipoprotein e, Cd74 - cd74 an…
GO:0070887	cellular response to chemical stimulus	5.07e-05	0.00458	2.47	3223	484	54	20	[Ccl2 - chemokine (c-c motif) ligand 2, Ehd1 - eh-domain containing 1, Mrc1 - mannose receptor, c type 1, Cxcl1 - chemokine (c-x-c motif) ligand 1, Fcgr2b - fc receptor, igg, low affinity iib, Ccl24 - chemokine (c-c motif) ligand 24, Ccl12 - chemokine (c-c motif) ligand 12, Stap1 - signal transducing adaptor family member 1, Nr4a2 - nuclear receptor subfamily 4, group a, member 2, Cxcl2 - chemoki…
GO:0080134	regulation of response to stress	5.21e-05	0.00466	2.66	3223	404	54	18	[Ccl2 - chemokine (c-c motif) ligand 2, Cxcl1 - chemokine (c-x-c motif) ligand 1, Fcgr2b - fc receptor, igg, low affinity iib, Ccl24 - chemokine (c-c motif) ligand 24, Ctsc - cathepsin c, Stap1 - signal transducing adaptor family member 1, Sash1 - sam and sh3 domain containing 1, Apoe - apolipoprotein e, Plau - plasminogen activator, urokinase, Cd74 - cd74 antigen (invariant polypeptide of major …
GO:0050678	regulation of epithelial cell proliferation	5.47e-05	0.00485	5.75	3223	83	54	8	[Plau - plasminogen activator, urokinase, Ccl2 - chemokine (c-c motif) ligand 2, Apoe - apolipoprotein e, C5ar1 - complement component 5a receptor 1, Ccl24 - chemokine (c-c motif) ligand 24, Ccl12 - chemokine (c-c motif) ligand 12, Bmp2 - bone morphogenetic protein 2, Dab2 - disabled 2, mitogen-responsive phosphoprotein]
GO:0045860	positive regulation of protein kinase activity	5.74e-05	0.00506	4.97	3223	108	54	9	[Cd74 - cd74 antigen (invariant polypeptide of major histocompatibility complex, class ii antigen-associated), Gas6 - growth arrest specific 6, Hbegf - heparin-binding egf-like growth factor, Bmp2 - bone morphogenetic protein 2, Dab2 - disabled 2, mitogen-responsive phosphoprotein, Stap1 - signal transducing adaptor family member 1, Sash1 - sam and sh3 domain containing 1, Sdc4 - syndecan 4, P2rx…
GO:0007165	signal transduction	6.03e-05	0.00527	2.1	3223	712	54	25	[Ccl24 - chemokine (c-c motif) ligand 24, Cd38 - cd38 antigen, Cd74 - cd74 antigen (invariant polypeptide of major histocompatibility complex, class ii antigen-associated), Apoe - apolipoprotein e, Cxcl2 - chemokine (c-x-c motif) ligand 2, Ier3 - immediate early response 3, Bmp2 - bone morphogenetic protein 2, Dab2 - disabled 2, mitogen-responsive phosphoprotein, Ccl3 - chemokine (c-c motif) liga…
GO:0061844	antimicrobial humoral immune response mediated by antimicrobial peptide	6.23e-05	0.00539	17.05	3223	14	54	4	[Cxcl2 - chemokine (c-x-c motif) ligand 2, Ccl2 - chemokine (c-c motif) ligand 2, Cxcl1 - chemokine (c-x-c motif) ligand 1, Pf4 - platelet factor 4]
GO:0071346	cellular response to interferon-gamma	6.31e-05	0.00542	8.33	3223	43	54	6	[Ccl2 - chemokine (c-c motif) ligand 2, Mrc1 - mannose receptor, c type 1, Ccl24 - chemokine (c-c motif) ligand 24, Ccl12 - chemokine (c-c motif) ligand 12, Ccl3 - chemokine (c-c motif) ligand 3, Ccl7 - chemokine (c-c motif) ligand 7]
GO:0006955	immune response	6.43e-05	0.00548	3.4	3223	228	54	13	[Ccl2 - chemokine (c-c motif) ligand 2, Cxcl1 - chemokine (c-x-c motif) ligand 1, Fcgr2b - fc receptor, igg, low affinity iib, Ccl24 - chemokine (c-c motif) ligand 24, Ctsc - cathepsin c, Ccl12 - chemokine (c-c motif) ligand 12, Cd74 - cd74 antigen (invariant polypeptide of major histocompatibility complex, class ii antigen-associated), Cxcl2 - chemokine (c-x-c motif) ligand 2, Ccl3 - chemokine (…
GO:0071222	cellular response to lipopolysaccharide	6.68e-05	0.00565	6.63	3223	63	54	7	[Cxcl2 - chemokine (c-x-c motif) ligand 2, Ccl2 - chemokine (c-c motif) ligand 2, Mrc1 - mannose receptor, c type 1, Cxcl1 - chemokine (c-x-c motif) ligand 1, Stap1 - signal transducing adaptor family member 1, Cd14 - cd14 antigen, Pf4 - platelet factor 4]
GO:0050801	ion homeostasis	6.73e-05	0.00564	3.96	3223	166	54	11	[Cxcl2 - chemokine (c-x-c motif) ligand 2, Ccl2 - chemokine (c-c motif) ligand 2, Apoe - apolipoprotein e, Cxcl1 - chemokine (c-x-c motif) ligand 1, Cp - ceruloplasmin, Gm6377 - predicted gene 6377, C5ar1 - complement component 5a receptor 1, Ccl3 - chemokine (c-c motif) ligand 3, Cd38 - cd38 antigen, Ccr1 - chemokine (c-c motif) receptor 1, P2rx7 - purinergic receptor p2x, ligand-gated ion chann…
GO:0051246	regulation of protein metabolic process	6.88e-05	0.00572	2.03	3223	765	54	26	[Ccl24 - chemokine (c-c motif) ligand 24, Ctsc - cathepsin c, Sash1 - sam and sh3 domain containing 1, Apoe - apolipoprotein e, Cd74 - cd74 antigen (invariant polypeptide of major histocompatibility complex, class ii antigen-associated), Ier3 - immediate early response 3, Bmp2 - bone morphogenetic protein 2, Dab2 - disabled 2, mitogen-responsive phosphoprotein, Ccl3 - chemokine (c-c motif) ligand…
GO:0034612	response to tumor necrosis factor	7.21e-05	0.00595	8.14	3223	44	54	6	[Ccl2 - chemokine (c-c motif) ligand 2, Ccl24 - chemokine (c-c motif) ligand 24, Ccl12 - chemokine (c-c motif) ligand 12, Ccl3 - chemokine (c-c motif) ligand 3, Cd14 - cd14 antigen, Ccl7 - chemokine (c-c motif) ligand 7]
GO:0019725	cellular homeostasis	7.56e-05	0.00619	3.6	3223	199	54	12	[Apoe - apolipoprotein e, Cxcl2 - chemokine (c-x-c motif) ligand 2, Ccl2 - chemokine (c-c motif) ligand 2, Gas6 - growth arrest specific 6, Cp - ceruloplasmin, Cxcl1 - chemokine (c-x-c motif) ligand 1, Gm6377 - predicted gene 6377, C5ar1 - complement component 5a receptor 1, Ccl3 - chemokine (c-c motif) ligand 3, Ccr1 - chemokine (c-c motif) receptor 1, Cd38 - cd38 antigen, P2rx7 - purinergic rec…
GO:0048878	chemical homeostasis	7.72e-05	0.00627	3.34	3223	232	54	13	[Ccl2 - chemokine (c-c motif) ligand 2, Ehd1 - eh-domain containing 1, Cxcl1 - chemokine (c-x-c motif) ligand 1, Cp - ceruloplasmin, C5ar1 - complement component 5a receptor 1, Gm6377 - predicted gene 6377, Cd38 - cd38 antigen, Cxcl2 - chemokine (c-x-c motif) ligand 2, Apoe - apolipoprotein e, Gas6 - growth arrest specific 6, Ccl3 - chemokine (c-c motif) ligand 3, Ccr1 - chemokine (c-c motif) rec…
GO:0045859	regulation of protein kinase activity	8.38e-05	0.00676	3.86	3223	170	54	11	[Cd74 - cd74 antigen (invariant polypeptide of major histocompatibility complex, class ii antigen-associated), Apoe - apolipoprotein e, Gas6 - growth arrest specific 6, C5ar1 - complement component 5a receptor 1, Hbegf - heparin-binding egf-like growth factor, Bmp2 - bone morphogenetic protein 2, Dab2 - disabled 2, mitogen-responsive phosphoprotein, Stap1 - signal transducing adaptor family membe…
GO:0070555	response to interleukin-1	9.57e-05	0.00765	10.29	3223	29	54	5	[Ccl2 - chemokine (c-c motif) ligand 2, Ccl24 - chemokine (c-c motif) ligand 24, Ccl12 - chemokine (c-c motif) ligand 12, Ccl3 - chemokine (c-c motif) ligand 3, Ccl7 - chemokine (c-c motif) ligand 7]
GO:0032496	response to lipopolysaccharide	0.000106	0.00843	5.25	3223	91	54	8	[Cxcl2 - chemokine (c-x-c motif) ligand 2, Ccl2 - chemokine (c-c motif) ligand 2, Mrc1 - mannose receptor, c type 1, Cxcl1 - chemokine (c-x-c motif) ligand 1, Stap1 - signal transducing adaptor family member 1, Cd14 - cd14 antigen, Pf4 - platelet factor 4, P2rx7 - purinergic receptor p2x, ligand-gated ion channel, 7]
GO:0033674	positive regulation of kinase activity	0.000115	0.0091	4.55	3223	118	54	9	[Cd74 - cd74 antigen (invariant polypeptide of major histocompatibility complex, class ii antigen-associated), Gas6 - growth arrest specific 6, Hbegf - heparin-binding egf-like growth factor, Bmp2 - bone morphogenetic protein 2, Dab2 - disabled 2, mitogen-responsive phosphoprotein, Stap1 - signal transducing adaptor family member 1, Sash1 - sam and sh3 domain containing 1, Sdc4 - syndecan 4, P2rx…
GO:0002690	positive regulation of leukocyte chemotaxis	0.000134	0.0104	9.63	3223	31	54	5	[Ccl2 - chemokine (c-c motif) ligand 2, Cd74 - cd74 antigen (invariant polypeptide of major histocompatibility complex, class ii antigen-associated), Gas6 - growth arrest specific 6, C5ar1 - complement component 5a receptor 1, Ccr1 - chemokine (c-c motif) receptor 1]
GO:0050731	positive regulation of peptidyl-tyrosine phosphorylation	0.000134	0.0104	7.31	3223	49	54	6	[Cd74 - cd74 antigen (invariant polypeptide of major histocompatibility complex, class ii antigen-associated), Gas6 - growth arrest specific 6, Hbegf - heparin-binding egf-like growth factor, Bank1 - b cell scaffold protein with ankyrin repeats 1, Stap1 - signal transducing adaptor family member 1, Ehd4 - eh-domain containing 4]
GO:0051093	negative regulation of developmental process	0.000136	0.0105	3.17	3223	245	54	13	[Ccl2 - chemokine (c-c motif) ligand 2, Ctsc - cathepsin c, Cited2 - cbp/p300-interacting transactivator, with glu/asp-rich carboxy-terminal domain, 2, Stap1 - signal transducing adaptor family member 1, Cd38 - cd38 antigen, Cd74 - cd74 antigen (invariant polypeptide of major histocompatibility complex, class ii antigen-associated), Apoe - apolipoprotein e, Gas6 - growth arrest specific 6, Stab1 …
GO:0032879	regulation of localization	0.000141	0.0108	2.05	3223	700	54	24	[Ccl2 - chemokine (c-c motif) ligand 2, Ehd1 - eh-domain containing 1, Cxcl1 - chemokine (c-x-c motif) ligand 1, Fcgr2b - fc receptor, igg, low affinity iib, C5ar1 - complement component 5a receptor 1, Ccl24 - chemokine (c-c motif) ligand 24, Ccl12 - chemokine (c-c motif) ligand 12, Cited2 - cbp/p300-interacting transactivator, with glu/asp-rich carboxy-terminal domain, 2, Stap1 - signal transduc…
GO:0019730	antimicrobial humoral response	0.000143	0.0108	14.04	3223	17	54	4	[Cxcl2 - chemokine (c-x-c motif) ligand 2, Ccl2 - chemokine (c-c motif) ligand 2, Cxcl1 - chemokine (c-x-c motif) ligand 1, Pf4 - platelet factor 4]
GO:0042127	regulation of cell proliferation	0.000166	0.0125	2.54	3223	400	54	17	[Ccl2 - chemokine (c-c motif) ligand 2, Cxcl1 - chemokine (c-x-c motif) ligand 1, Fcgr2b - fc receptor, igg, low affinity iib, C5ar1 - complement component 5a receptor 1, Ccl24 - chemokine (c-c motif) ligand 24, Ccl12 - chemokine (c-c motif) ligand 12, Cited2 - cbp/p300-interacting transactivator, with glu/asp-rich carboxy-terminal domain, 2, Cd38 - cd38 antigen, Apoe - apolipoprotein e, Plau - p…
GO:0045807	positive regulation of endocytosis	0.000173	0.0129	5.72	3223	73	54	7	[Ccl2 - chemokine (c-c motif) ligand 2, Apoe - apolipoprotein e, Gas6 - growth arrest specific 6, Fcgr2b - fc receptor, igg, low affinity iib, Dab2 - disabled 2, mitogen-responsive phosphoprotein, Stap1 - signal transducing adaptor family member 1, Cd14 - cd14 antigen]
GO:0032268	regulation of cellular protein metabolic process	0.000201	0.0149	2	3223	715	54	24	[Ccl2 - chemokine (c-c motif) ligand 2, Fcgr2b - fc receptor, igg, low affinity iib, C5ar1 - complement component 5a receptor 1, Ccl24 - chemokine (c-c motif) ligand 24, Ccl12 - chemokine (c-c motif) ligand 12, Ctsc - cathepsin c, Stap1 - signal transducing adaptor family member 1, Sash1 - sam and sh3 domain containing 1, Cd74 - cd74 antigen (invariant polypeptide of major histocompatibility comp…
GO:0043549	regulation of kinase activity	0.000218	0.0161	3.47	3223	189	54	11	[Cd74 - cd74 antigen (invariant polypeptide of major histocompatibility complex, class ii antigen-associated), Apoe - apolipoprotein e, Gas6 - growth arrest specific 6, C5ar1 - complement component 5a receptor 1, Hbegf - heparin-binding egf-like growth factor, Bmp2 - bone morphogenetic protein 2, Dab2 - disabled 2, mitogen-responsive phosphoprotein, Stap1 - signal transducing adaptor family membe…
GO:0048246	macrophage chemotaxis	0.000235	0.0172	22.38	3223	8	54	3	[Ccl2 - chemokine (c-c motif) ligand 2, Ccl12 - chemokine (c-c motif) ligand 12, Ccl3 - chemokine (c-c motif) ligand 3]
GO:1905517	macrophage migration	0.000235	0.0171	22.38	3223	8	54	3	[Ccl2 - chemokine (c-c motif) ligand 2, Ccl12 - chemokine (c-c motif) ligand 12, Ccl3 - chemokine (c-c motif) ligand 3]
GO:0001936	regulation of endothelial cell proliferation	0.000278	0.0201	8.29	3223	36	54	5	[Ccl2 - chemokine (c-c motif) ligand 2, Apoe - apolipoprotein e, Ccl24 - chemokine (c-c motif) ligand 24, Ccl12 - chemokine (c-c motif) ligand 12, Bmp2 - bone morphogenetic protein 2]
GO:0050865	regulation of cell activation	0.000288	0.0206	3.66	3223	163	54	10	[Ccl2 - chemokine (c-c motif) ligand 2, Cd74 - cd74 antigen (invariant polypeptide of major histocompatibility complex, class ii antigen-associated), Apoe - apolipoprotein e, Gas6 - growth arrest specific 6, Fcgr2b - fc receptor, igg, low affinity iib, Ctsc - cathepsin c, Bank1 - b cell scaffold protein with ankyrin repeats 1, Stap1 - signal transducing adaptor family member 1, Cd38 - cd38 antige…
GO:0044093	positive regulation of molecular function	0.000303	0.0216	2.42	3223	420	54	17	[Ccl2 - chemokine (c-c motif) ligand 2, Fcgr2b - fc receptor, igg, low affinity iib, Ccl24 - chemokine (c-c motif) ligand 24, Ccl12 - chemokine (c-c motif) ligand 12, Stap1 - signal transducing adaptor family member 1, Sash1 - sam and sh3 domain containing 1, Nr4a2 - nuclear receptor subfamily 4, group a, member 2, Apoe - apolipoprotein e, Cd74 - cd74 antigen (invariant polypeptide of major histo…
GO:0051049	regulation of transport	0.000314	0.0222	2.32	3223	463	54	18	[Ccl2 - chemokine (c-c motif) ligand 2, Ehd1 - eh-domain containing 1, Cxcl1 - chemokine (c-x-c motif) ligand 1, Fcgr2b - fc receptor, igg, low affinity iib, Ccl12 - chemokine (c-c motif) ligand 12, Stap1 - signal transducing adaptor family member 1, Cd38 - cd38 antigen, Apoe - apolipoprotein e, Cd74 - cd74 antigen (invariant polypeptide of major histocompatibility complex, class ii antigen-assoc…
GO:0071356	cellular response to tumor necrosis factor	0.000317	0.0223	8.07	3223	37	54	5	[Ccl2 - chemokine (c-c motif) ligand 2, Ccl24 - chemokine (c-c motif) ligand 24, Ccl12 - chemokine (c-c motif) ligand 12, Ccl3 - chemokine (c-c motif) ligand 3, Ccl7 - chemokine (c-c motif) ligand 7]
GO:0065009	regulation of molecular function	0.000375	0.0262	2.03	3223	648	54	22	[Ccl2 - chemokine (c-c motif) ligand 2, Fcgr2b - fc receptor, igg, low affinity iib, C5ar1 - complement component 5a receptor 1, Ccl24 - chemokine (c-c motif) ligand 24, Ccl12 - chemokine (c-c motif) ligand 12, Stap1 - signal transducing adaptor family member 1, Sash1 - sam and sh3 domain containing 1, Nr4a2 - nuclear receptor subfamily 4, group a, member 2, Rasgef1b - rasgef domain family, membe…
GO:0031349	positive regulation of defense response	0.000377	0.0261	4.38	3223	109	54	8	[Cd74 - cd74 antigen (invariant polypeptide of major histocompatibility complex, class ii antigen-associated), Ifi203 - interferon activated gene 203, Cxcl1 - chemokine (c-x-c motif) ligand 1, Ccl24 - chemokine (c-c motif) ligand 24, Ctsc - cathepsin c, Ccl3 - chemokine (c-c motif) ligand 3, Stap1 - signal transducing adaptor family member 1, Cd14 - cd14 antigen]
GO:0030100	regulation of endocytosis	0.000401	0.0276	4.34	3223	110	54	8	[Ccl2 - chemokine (c-c motif) ligand 2, Apoe - apolipoprotein e, Gas6 - growth arrest specific 6, Fcgr2b - fc receptor, igg, low affinity iib, Dab2 - disabled 2, mitogen-responsive phosphoprotein, Stap1 - signal transducing adaptor family member 1, Ehd4 - eh-domain containing 4, Cd14 - cd14 antigen]
GO:0070167	regulation of biomineral tissue development	0.000412	0.0282	10.85	3223	22	54	4	[Gas6 - growth arrest specific 6, Bmp2 - bone morphogenetic protein 2, Ccr1 - chemokine (c-c motif) receptor 1, P2rx7 - purinergic receptor p2x, ligand-gated ion channel, 7]
GO:0035821	modification of morphology or physiology of other organism	0.000461	0.0314	7.46	3223	40	54	5	[Ccl2 - chemokine (c-c motif) ligand 2, Apoe - apolipoprotein e, Cxcl2 - chemokine (c-x-c motif) ligand 2, Cxcl1 - chemokine (c-x-c motif) ligand 1, Pf4 - platelet factor 4]
GO:0008347	glial cell migration	0.000491	0.0332	17.91	3223	10	54	3	[Ccl2 - chemokine (c-c motif) ligand 2, Ccl12 - chemokine (c-c motif) ligand 12, Ccl3 - chemokine (c-c motif) ligand 3]
GO:0006897	endocytosis	0.000499	0.0335	3.76	3223	143	54	9	[Apoe - apolipoprotein e, Ehd1 - eh-domain containing 1, Gas6 - growth arrest specific 6, Mrc1 - mannose receptor, c type 1, Fcgr2b - fc receptor, igg, low affinity iib, Snx2 - sorting nexin 2, Dab2 - disabled 2, mitogen-responsive phosphoprotein, Ehd4 - eh-domain containing 4, Cd14 - cd14 antigen]
GO:1901700	response to oxygen-containing compound	0.000502	0.0335	2.64	3223	317	54	14	[Ccl2 - chemokine (c-c motif) ligand 2, Mrc1 - mannose receptor, c type 1, Cxcl1 - chemokine (c-x-c motif) ligand 1, C5ar1 - complement component 5a receptor 1, Fcgr2b - fc receptor, igg, low affinity iib, Stap1 - signal transducing adaptor family member 1, Nr4a2 - nuclear receptor subfamily 4, group a, member 2, Cd38 - cd38 antigen, Cxcl2 - chemokine (c-x-c motif) ligand 2, Gas6 - growth arrest …
GO:0048585	negative regulation of response to stimulus	0.00051	0.0338	2.41	3223	397	54	16	[Fcgr2b - fc receptor, igg, low affinity iib, Ccl12 - chemokine (c-c motif) ligand 12, Stap1 - signal transducing adaptor family member 1, Nr4a2 - nuclear receptor subfamily 4, group a, member 2, Apoe - apolipoprotein e, Plau - plasminogen activator, urokinase, Cd74 - cd74 antigen (invariant polypeptide of major histocompatibility complex, class ii antigen-associated), Gas6 - growth arrest specif…
GO:0050921	positive regulation of chemotaxis	0.000518	0.0342	7.28	3223	41	54	5	[Ccl2 - chemokine (c-c motif) ligand 2, Cd74 - cd74 antigen (invariant polypeptide of major histocompatibility complex, class ii antigen-associated), Gas6 - growth arrest specific 6, C5ar1 - complement component 5a receptor 1, Ccr1 - chemokine (c-c motif) receptor 1]
GO:0060627	regulation of vesicle-mediated transport	0.00056	0.0367	3.37	3223	177	54	10	[Ccl2 - chemokine (c-c motif) ligand 2, Apoe - apolipoprotein e, Ehd1 - eh-domain containing 1, Gas6 - growth arrest specific 6, Fcgr2b - fc receptor, igg, low affinity iib, Dab2 - disabled 2, mitogen-responsive phosphoprotein, Stap1 - signal transducing adaptor family member 1, Ehd4 - eh-domain containing 4, Cd14 - cd14 antigen, Sdc4 - syndecan 4]
GO:0051347	positive regulation of transferase activity	0.000581	0.0378	3.68	3223	146	54	9	[Cd74 - cd74 antigen (invariant polypeptide of major histocompatibility complex, class ii antigen-associated), Gas6 - growth arrest specific 6, Hbegf - heparin-binding egf-like growth factor, Bmp2 - bone morphogenetic protein 2, Dab2 - disabled 2, mitogen-responsive phosphoprotein, Stap1 - signal transducing adaptor family member 1, Sash1 - sam and sh3 domain containing 1, Sdc4 - syndecan 4, P2rx…
GO:0010648	negative regulation of cell communication	0.000609	0.0394	2.59	3223	323	54	14	[Fcgr2b - fc receptor, igg, low affinity iib, Stap1 - signal transducing adaptor family member 1, Nr4a2 - nuclear receptor subfamily 4, group a, member 2, Cd38 - cd38 antigen, Cd74 - cd74 antigen (invariant polypeptide of major histocompatibility complex, class ii antigen-associated), Apoe - apolipoprotein e, Gas6 - growth arrest specific 6, Rcan1 - regulator of calcineurin 1, Ier3 - immediate ea…
GO:0023057	negative regulation of signaling	0.000609	0.0391	2.59	3223	323	54	14	[Fcgr2b - fc receptor, igg, low affinity iib, Stap1 - signal transducing adaptor family member 1, Nr4a2 - nuclear receptor subfamily 4, group a, member 2, Cd38 - cd38 antigen, Cd74 - cd74 antigen (invariant polypeptide of major histocompatibility complex, class ii antigen-associated), Apoe - apolipoprotein e, Gas6 - growth arrest specific 6, Rcan1 - regulator of calcineurin 1, Ier3 - immediate ea…
GO:0051094	positive regulation of developmental process	0.000618	0.0395	2.47	3223	363	54	15	[Ehd1 - eh-domain containing 1, Cxcl1 - chemokine (c-x-c motif) ligand 1, C5ar1 - complement component 5a receptor 1, Ccl24 - chemokine (c-c motif) ligand 24, Cited2 - cbp/p300-interacting transactivator, with glu/asp-rich carboxy-terminal domain, 2, Sash1 - sam and sh3 domain containing 1, Cd74 - cd74 antigen (invariant polypeptide of major histocompatibility complex, class ii antigen-associated…
GO:0002694	regulation of leukocyte activation	0.000643	0.0408	3.63	3223	148	54	9	[Ccl2 - chemokine (c-c motif) ligand 2, Cd74 - cd74 antigen (invariant polypeptide of major histocompatibility complex, class ii antigen-associated), Gas6 - growth arrest specific 6, Fcgr2b - fc receptor, igg, low affinity iib, Ctsc - cathepsin c, Bank1 - b cell scaffold protein with ankyrin repeats 1, Stap1 - signal transducing adaptor family member 1, Cd38 - cd38 antigen, Sdc4 - syndecan 4]
GO:0061098	positive regulation of protein tyrosine kinase activity	0.000667	0.0421	16.28	3223	11	54	3	[Gas6 - growth arrest specific 6, Hbegf - heparin-binding egf-like growth factor, Stap1 - signal transducing adaptor family member 1]
GO:0001912	positive regulation of leukocyte mediated cytotoxicity	0.000686	0.043	9.55	3223	25	54	4	[Ccl2 - chemokine (c-c motif) ligand 2, Cxcl1 - chemokine (c-x-c motif) ligand 1, Stap1 - signal transducing adaptor family member 1, P2rx7 - purinergic receptor p2x, ligand-gated ion channel, 7]
GO:0000187	activation of MAPK activity	0.000801	0.0499	9.18	3223	26	54	4	[Cd74 - cd74 antigen (invariant polypeptide of major histocompatibility complex, class ii antigen-associated), Bmp2 - bone morphogenetic protein 2, Dab2 - disabled 2, mitogen-responsive phosphoprotein, P2rx7 - purinergic receptor p2x, ligand-gated ion channel, 7]
GO:0032344	regulation of aldosterone metabolic process	0.000818	0.0507	39.79	3223	3	54	2	[Dab2 - disabled 2, mitogen-responsive phosphoprotein, Bmp2 - bone morphogenetic protein 2]
GO:0032347	regulation of aldosterone biosynthetic process	0.000818	0.0504	39.79	3223	3	54	2	[Dab2 - disabled 2, mitogen-responsive phosphoprotein, Bmp2 - bone morphogenetic protein 2]
GO:0043615	astrocyte cell migration	0.000818	0.0501	39.79	3223	3	54	2	[Ccl12 - chemokine (c-c motif) ligand 12, Ccl3 - chemokine (c-c motif) ligand 3]
GO:0034381	plasma lipoprotein particle clearance	0.000818	0.0498	39.79	3223	3	54	2	[Apoe - apolipoprotein e, Ehd1 - eh-domain containing 1]
GO:0034351	negative regulation of glial cell apoptotic process	0.000818	0.0495	39.79	3223	3	54	2	[Gas6 - growth arrest specific 6, Ccl12 - chemokine (c-c motif) ligand 12]
GO:1903980	positive regulation of microglial cell activation	0.000818	0.0492	39.79	3223	3	54	2	[Ctsc - cathepsin c, Stap1 - signal transducing adaptor family member 1]

## Sheet: MHCII+ Mac
GO Term	Description	P-value	FDR q-value	Enrichment	N	B	n	b	Genes
GO:0002504	antigen processing and presentation of peptide or polysaccharide antigen via MHC class II	1.03e-08	0.000108	56.21	3215	11	26	5	[Cd74 - cd74 antigen (invariant polypeptide of major histocompatibility complex, class ii antigen-associated), H2-Ab1 - histocompatibility 2, class ii antigen a, beta 1, H2-Aa - histocompatibility 2, class ii antigen a, alpha, H2-Eb1 - histocompatibility 2, class ii antigen e beta, H2-DMb1 - histocompatibility 2, class ii, locus mb1]
GO:0002495	antigen processing and presentation of peptide antigen via MHC class II	1.03e-08	5.38e-05	56.21	3215	11	26	5	[Cd74 - cd74 antigen (invariant polypeptide of major histocompatibility complex, class ii antigen-associated), H2-Ab1 - histocompatibility 2, class ii antigen a, beta 1, H2-Aa - histocompatibility 2, class ii antigen a, alpha, H2-DMb1 - histocompatibility 2, class ii, locus mb1, H2-Eb1 - histocompatibility 2, class ii antigen e beta]
GO:0019886	antigen processing and presentation of exogenous peptide antigen via MHC class II	1.03e-08	3.59e-05	56.21	3215	11	26	5	[Cd74 - cd74 antigen (invariant polypeptide of major histocompatibility complex, class ii antigen-associated), H2-Ab1 - histocompatibility 2, class ii antigen a, beta 1, H2-Aa - histocompatibility 2, class ii antigen a, alpha, H2-Eb1 - histocompatibility 2, class ii antigen e beta, H2-DMb1 - histocompatibility 2, class ii, locus mb1]
GO:0050896	response to stimulus	1.05e-08	2.75e-05	2.61	3215	1088	26	23	[H2-Ab1 - histocompatibility 2, class ii antigen a, beta 1, Bcl2a1d - b cell leukemia/lymphoma 2 related protein a1d, H2-Aa - histocompatibility 2, class ii antigen a, alpha, Bcl2a1b - b cell leukemia/lymphoma 2 related protein a1b, Gpr65 - g-protein coupled receptor 65, Cybb - cytochrome b-245, beta polypeptide, Il1b - interleukin 1 beta, Stap1 - signal transducing adaptor family member 1, Rgs1 …
GO:0002478	antigen processing and presentation of exogenous peptide antigen	4.3e-07	0.000898	29.44	3215	21	26	5	[Cd74 - cd74 antigen (invariant polypeptide of major histocompatibility complex, class ii antigen-associated), H2-Ab1 - histocompatibility 2, class ii antigen a, beta 1, H2-Aa - histocompatibility 2, class ii antigen a, alpha, H2-DMb1 - histocompatibility 2, class ii, locus mb1, H2-Eb1 - histocompatibility 2, class ii antigen e beta]
GO:0019884	antigen processing and presentation of exogenous antigen	1.1e-06	0.00191	24.73	3215	25	26	5	[Cd74 - cd74 antigen (invariant polypeptide of major histocompatibility complex, class ii antigen-associated), H2-Ab1 - histocompatibility 2, class ii antigen a, beta 1, H2-Aa - histocompatibility 2, class ii antigen a, alpha, H2-Eb1 - histocompatibility 2, class ii antigen e beta, H2-DMb1 - histocompatibility 2, class ii, locus mb1]
GO:0002376	immune system process	2.02e-06	0.00302	3.8	3215	455	26	14	[H2-Ab1 - histocompatibility 2, class ii antigen a, beta 1, Bcl2a1d - b cell leukemia/lymphoma 2 related protein a1d, H2-Aa - histocompatibility 2, class ii antigen a, alpha, Cybb - cytochrome b-245, beta polypeptide, Il1b - interleukin 1 beta, H2-Eb1 - histocompatibility 2, class ii antigen e beta, Cd74 - cd74 antigen (invariant polypeptide of major histocompatibility complex, class ii antigen-a…
GO:0048002	antigen processing and presentation of peptide antigen	2.4e-06	0.00313	21.32	3215	29	26	5	[Cd74 - cd74 antigen (invariant polypeptide of major histocompatibility complex, class ii antigen-associated), H2-Ab1 - histocompatibility 2, class ii antigen a, beta 1, H2-Aa - histocompatibility 2, class ii antigen a, alpha, H2-Eb1 - histocompatibility 2, class ii antigen e beta, H2-DMb1 - histocompatibility 2, class ii, locus mb1]
GO:0071216	cellular response to biotic stimulus	2.41e-06	0.0028	10.56	3215	82	26	7	[Cxcl2 - chemokine (c-x-c motif) ligand 2, Tnip3 - tnfaip3 interacting protein 3, Scimp - slp adaptor and csk interacting membrane protein, Il1b - interleukin 1 beta, Cxcl16 - chemokine (c-x-c motif) ligand 16, Stap1 - signal transducing adaptor family member 1, Cd14 - cd14 antigen]
GO:0002682	regulation of immune system process	2.69e-06	0.00281	4.08	3215	394	26	13	[H2-Ab1 - histocompatibility 2, class ii antigen a, beta 1, Bcl2a1d - b cell leukemia/lymphoma 2 related protein a1d, H2-Aa - histocompatibility 2, class ii antigen a, alpha, Il1b - interleukin 1 beta, Stap1 - signal transducing adaptor family member 1, Apoe - apolipoprotein e, Cd74 - cd74 antigen (invariant polypeptide of major histocompatibility complex, class ii antigen-associated), Slamf7 - s…
GO:0050778	positive regulation of immune response	4.14e-06	0.00393	6.47	3215	172	26	9	[Cd74 - cd74 antigen (invariant polypeptide of major histocompatibility complex, class ii antigen-associated), H2-Ab1 - histocompatibility 2, class ii antigen a, beta 1, Bcl2a1d - b cell leukemia/lymphoma 2 related protein a1d, Mmp12 - matrix metallopeptidase 12, Scimp - slp adaptor and csk interacting membrane protein, Il1b - interleukin 1 beta, Tnip3 - tnfaip3 interacting protein 3, Stap1 - sig…
GO:0006955	immune response	4.92e-06	0.00428	5.45	3215	227	26	10	[Cxcl2 - chemokine (c-x-c motif) ligand 2, Cd74 - cd74 antigen (invariant polypeptide of major histocompatibility complex, class ii antigen-associated), H2-Ab1 - histocompatibility 2, class ii antigen a, beta 1, H2-Aa - histocompatibility 2, class ii antigen a, alpha, Slamf7 - slam family member 7, Il1b - interleukin 1 beta, Cybb - cytochrome b-245, beta polypeptide, Cd14 - cd14 antigen, H2-Eb1 -…
GO:0071222	cellular response to lipopolysaccharide	7.54e-06	0.00606	11.78	3215	63	26	6	[Cxcl2 - chemokine (c-x-c motif) ligand 2, Tnip3 - tnfaip3 interacting protein 3, Il1b - interleukin 1 beta, Cxcl16 - chemokine (c-x-c motif) ligand 16, Stap1 - signal transducing adaptor family member 1, Cd14 - cd14 antigen]
GO:0050776	regulation of immune response	7.85e-06	0.00586	5.17	3215	239	26	10	[Apoe - apolipoprotein e, Cd74 - cd74 antigen (invariant polypeptide of major histocompatibility complex, class ii antigen-associated), Bcl2a1d - b cell leukemia/lymphoma 2 related protein a1d, H2-Ab1 - histocompatibility 2, class ii antigen a, beta 1, Mmp12 - matrix metallopeptidase 12, Scimp - slp adaptor and csk interacting membrane protein, Il1b - interleukin 1 beta, Tnip3 - tnfaip3 interacti…
GO:0071219	cellular response to molecule of bacterial origin	1.18e-05	0.00823	10.91	3215	68	26	6	[Cxcl2 - chemokine (c-x-c motif) ligand 2, Tnip3 - tnfaip3 interacting protein 3, Il1b - interleukin 1 beta, Cxcl16 - chemokine (c-x-c motif) ligand 16, Stap1 - signal transducing adaptor family member 1, Cd14 - cd14 antigen]
GO:0002250	adaptive immune response	1.52e-05	0.00994	10.45	3215	71	26	6	[Cd74 - cd74 antigen (invariant polypeptide of major histocompatibility complex, class ii antigen-associated), H2-Ab1 - histocompatibility 2, class ii antigen a, beta 1, H2-Aa - histocompatibility 2, class ii antigen a, alpha, Slamf7 - slam family member 7, H2-Eb1 - histocompatibility 2, class ii antigen e beta, H2-DMb1 - histocompatibility 2, class ii, locus mb1]
GO:0031349	positive regulation of defense response	1.74e-05	0.0107	7.87	3215	110	26	7	[Cd74 - cd74 antigen (invariant polypeptide of major histocompatibility complex, class ii antigen-associated), Mmp12 - matrix metallopeptidase 12, Scimp - slp adaptor and csk interacting membrane protein, Il1b - interleukin 1 beta, Tnip3 - tnfaip3 interacting protein 3, Stap1 - signal transducing adaptor family member 1, Cd14 - cd14 antigen]
GO:0019882	antigen processing and presentation	1.8e-05	0.0105	14.38	3215	43	26	5	[Cd74 - cd74 antigen (invariant polypeptide of major histocompatibility complex, class ii antigen-associated), H2-Ab1 - histocompatibility 2, class ii antigen a, beta 1, H2-Aa - histocompatibility 2, class ii antigen a, alpha, H2-Eb1 - histocompatibility 2, class ii antigen e beta, H2-DMb1 - histocompatibility 2, class ii, locus mb1]
GO:0050865	regulation of cell activation	2.51e-05	0.0138	6.11	3215	162	26	8	[Cd74 - cd74 antigen (invariant polypeptide of major histocompatibility complex, class ii antigen-associated), Apoe - apolipoprotein e, H2-Ab1 - histocompatibility 2, class ii antigen a, beta 1, H2-Aa - histocompatibility 2, class ii antigen a, alpha, Slamf7 - slam family member 7, Il1b - interleukin 1 beta, Stap1 - signal transducing adaptor family member 1, Sdc4 - syndecan 4]
GO:0002684	positive regulation of immune system process	2.84e-05	0.0148	4.48	3215	276	26	10	[Cd74 - cd74 antigen (invariant polypeptide of major histocompatibility complex, class ii antigen-associated), Bcl2a1d - b cell leukemia/lymphoma 2 related protein a1d, H2-Ab1 - histocompatibility 2, class ii antigen a, beta 1, H2-Aa - histocompatibility 2, class ii antigen a, alpha, Mmp12 - matrix metallopeptidase 12, Scimp - slp adaptor and csk interacting membrane protein, Il1b - interleukin 1…
GO:0034142	toll-like receptor 4 signaling pathway	3.82e-05	0.019	41.22	3215	9	26	3	[Tnip3 - tnfaip3 interacting protein 3, Scimp - slp adaptor and csk interacting membrane protein, Cd14 - cd14 antigen]
GO:0034341	response to interferon-gamma	4.21e-05	0.02	12.12	3215	51	26	5	[Cd74 - cd74 antigen (invariant polypeptide of major histocompatibility complex, class ii antigen-associated), H2-Ab1 - histocompatibility 2, class ii antigen a, beta 1, H2-Aa - histocompatibility 2, class ii antigen a, alpha, Cxcl16 - chemokine (c-x-c motif) ligand 16, H2-Eb1 - histocompatibility 2, class ii antigen e beta]
GO:0043207	response to external biotic stimulus	4.63e-05	0.021	4.82	3215	231	26	9	[Cxcl2 - chemokine (c-x-c motif) ligand 2, Mmp12 - matrix metallopeptidase 12, Scimp - slp adaptor and csk interacting membrane protein, Il1b - interleukin 1 beta, Tnip3 - tnfaip3 interacting protein 3, Cxcl16 - chemokine (c-x-c motif) ligand 16, Stap1 - signal transducing adaptor family member 1, Cd14 - cd14 antigen, Rgs1 - regulator of g-protein signaling 1]
GO:0032496	response to lipopolysaccharide	6.36e-05	0.0277	8.15	3215	91	26	6	[Cxcl2 - chemokine (c-x-c motif) ligand 2, Tnip3 - tnfaip3 interacting protein 3, Il1b - interleukin 1 beta, Cxcl16 - chemokine (c-x-c motif) ligand 16, Stap1 - signal transducing adaptor family member 1, Cd14 - cd14 antigen]
GO:0009607	response to biotic stimulus	6.93e-05	0.029	4.58	3215	243	26	9	[Cxcl2 - chemokine (c-x-c motif) ligand 2, Mmp12 - matrix metallopeptidase 12, Scimp - slp adaptor and csk interacting membrane protein, Il1b - interleukin 1 beta, Tnip3 - tnfaip3 interacting protein 3, Cxcl16 - chemokine (c-x-c motif) ligand 16, Stap1 - signal transducing adaptor family member 1, Cd14 - cd14 antigen, Rgs1 - regulator of g-protein signaling 1]
GO:0032944	regulation of mononuclear cell proliferation	7.9e-05	0.0317	10.66	3215	58	26	5	[Cd74 - cd74 antigen (invariant polypeptide of major histocompatibility complex, class ii antigen-associated), H2-Ab1 - histocompatibility 2, class ii antigen a, beta 1, H2-Aa - histocompatibility 2, class ii antigen a, alpha, Il1b - interleukin 1 beta, Sdc4 - syndecan 4]
GO:0050670	regulation of lymphocyte proliferation	7.9e-05	0.0306	10.66	3215	58	26	5	[Cd74 - cd74 antigen (invariant polypeptide of major histocompatibility complex, class ii antigen-associated), H2-Ab1 - histocompatibility 2, class ii antigen a, beta 1, H2-Aa - histocompatibility 2, class ii antigen a, alpha, Il1b - interleukin 1 beta, Sdc4 - syndecan 4]
GO:0031347	regulation of defense response	7.98e-05	0.0298	5.21	3215	190	26	8	[Cd74 - cd74 antigen (invariant polypeptide of major histocompatibility complex, class ii antigen-associated), Apoe - apolipoprotein e, Mmp12 - matrix metallopeptidase 12, Scimp - slp adaptor and csk interacting membrane protein, Il1b - interleukin 1 beta, Tnip3 - tnfaip3 interacting protein 3, Stap1 - signal transducing adaptor family member 1, Cd14 - cd14 antigen]
GO:0007165	signal transduction	8.1e-05	0.0292	2.62	3215	709	26	15	[H2-Ab1 - histocompatibility 2, class ii antigen a, beta 1, Bcl2a1d - b cell leukemia/lymphoma 2 related protein a1d, Bcl2a1b - b cell leukemia/lymphoma 2 related protein a1b, Gpr65 - g-protein coupled receptor 65, Cybb - cytochrome b-245, beta polypeptide, Il1b - interleukin 1 beta, Stap1 - signal transducing adaptor family member 1, Rgs1 - regulator of g-protein signaling 1, Apoe - apolipoprote…
GO:0002237	response to molecule of bacterial origin	0.000108	0.0377	7.42	3215	100	26	6	[Cxcl2 - chemokine (c-x-c motif) ligand 2, Il1b - interleukin 1 beta, Tnip3 - tnfaip3 interacting protein 3, Cxcl16 - chemokine (c-x-c motif) ligand 16, Stap1 - signal transducing adaptor family member 1, Cd14 - cd14 antigen]
GO:0030155	regulation of cell adhesion	0.000111	0.0374	4.97	3215	199	26	8	[Plau - plasminogen activator, urokinase, Cd74 - cd74 antigen (invariant polypeptide of major histocompatibility complex, class ii antigen-associated), H2-Ab1 - histocompatibility 2, class ii antigen a, beta 1, H2-Aa - histocompatibility 2, class ii antigen a, alpha, Mmp12 - matrix metallopeptidase 12, Il1b - interleukin 1 beta, Iqgap1 - iq motif containing gtpase activating protein 1, Sdc4 - syn…
GO:0002694	regulation of leukocyte activation	0.000114	0.0374	5.89	3215	147	26	7	[Cd74 - cd74 antigen (invariant polypeptide of major histocompatibility complex, class ii antigen-associated), H2-Ab1 - histocompatibility 2, class ii antigen a, beta 1, H2-Aa - histocompatibility 2, class ii antigen a, alpha, Slamf7 - slam family member 7, Il1b - interleukin 1 beta, Stap1 - signal transducing adaptor family member 1, Sdc4 - syndecan 4]
GO:0070663	regulation of leukocyte proliferation	0.000118	0.0373	9.81	3215	63	26	5	[Cd74 - cd74 antigen (invariant polypeptide of major histocompatibility complex, class ii antigen-associated), H2-Ab1 - histocompatibility 2, class ii antigen a, beta 1, H2-Aa - histocompatibility 2, class ii antigen a, alpha, Il1b - interleukin 1 beta, Sdc4 - syndecan 4]
GO:0045088	regulation of innate immune response	0.000121	0.0372	7.27	3215	102	26	6	[Cd74 - cd74 antigen (invariant polypeptide of major histocompatibility complex, class ii antigen-associated), Apoe - apolipoprotein e, Mmp12 - matrix metallopeptidase 12, Scimp - slp adaptor and csk interacting membrane protein, Tnip3 - tnfaip3 interacting protein 3, Cd14 - cd14 antigen]
GO:0030334	regulation of cell migration	0.000125	0.0374	4.25	3215	262	26	9	[Plau - plasminogen activator, urokinase, Apoe - apolipoprotein e, Cd74 - cd74 antigen (invariant polypeptide of major histocompatibility complex, class ii antigen-associated), Mmp12 - matrix metallopeptidase 12, Il1b - interleukin 1 beta, Cxcl16 - chemokine (c-x-c motif) ligand 16, Stap1 - signal transducing adaptor family member 1, Iqgap1 - iq motif containing gtpase activating protein 1, Sdc4 …
GO:0050866	negative regulation of cell activation	0.000137	0.0398	9.51	3215	65	26	5	[Cd74 - cd74 antigen (invariant polypeptide of major histocompatibility complex, class ii antigen-associated), Apoe - apolipoprotein e, H2-Ab1 - histocompatibility 2, class ii antigen a, beta 1, H2-Aa - histocompatibility 2, class ii antigen a, alpha, Sdc4 - syndecan 4]
GO:0009605	response to external stimulus	0.000141	0.0398	3.72	3215	332	26	10	[Apoe - apolipoprotein e, Cxcl2 - chemokine (c-x-c motif) ligand 2, Mmp12 - matrix metallopeptidase 12, Scimp - slp adaptor and csk interacting membrane protein, Il1b - interleukin 1 beta, Tnip3 - tnfaip3 interacting protein 3, Cxcl16 - chemokine (c-x-c motif) ligand 16, Stap1 - signal transducing adaptor family member 1, Cd14 - cd14 antigen, Rgs1 - regulator of g-protein signaling 1]
GO:0001952	regulation of cell-matrix adhesion	0.000166	0.0457	13.74	3215	36	26	4	[Plau - plasminogen activator, urokinase, Mmp12 - matrix metallopeptidase 12, Iqgap1 - iq motif containing gtpase activating protein 1, Sdc4 - syndecan 4]
GO:2000145	regulation of cell motility	0.000173	0.0462	4.08	3215	273	26	9	[Plau - plasminogen activator, urokinase, Apoe - apolipoprotein e, Cd74 - cd74 antigen (invariant polypeptide of major histocompatibility complex, class ii antigen-associated), Mmp12 - matrix metallopeptidase 12, Il1b - interleukin 1 beta, Cxcl16 - chemokine (c-x-c motif) ligand 16, Stap1 - signal transducing adaptor family member 1, Iqgap1 - iq motif containing gtpase activating protein 1, Sdc4 …
GO:0071396	cellular response to lipid	0.000184	0.0481	6.74	3215	110	26	6	[Cxcl2 - chemokine (c-x-c motif) ligand 2, Il1b - interleukin 1 beta, Tnip3 - tnfaip3 interacting protein 3, Cxcl16 - chemokine (c-x-c motif) ligand 16, Stap1 - signal transducing adaptor family member 1, Cd14 - cd14 antigen]
GO:0050868	negative regulation of T cell activation	0.000185	0.0472	13.37	3215	37	26	4	[Cd74 - cd74 antigen (invariant polypeptide of major histocompatibility complex, class ii antigen-associated), H2-Ab1 - histocompatibility 2, class ii antigen a, beta 1, H2-Aa - histocompatibility 2, class ii antigen a, alpha, Sdc4 - syndecan 4]
GO:0031392	regulation of prostaglandin biosynthetic process	0.000188	0.0467	82.44	3215	3	26	2	[Cd74 - cd74 antigen (invariant polypeptide of major histocompatibility complex, class ii antigen-associated), Il1b - interleukin 1 beta]
GO:0031394	positive regulation of prostaglandin biosynthetic process	0.000188	0.0456	82.44	3215	3	26	2	[Cd74 - cd74 antigen (invariant polypeptide of major histocompatibility complex, class ii antigen-associated), Il1b - interleukin 1 beta]
GO:0038034	signal transduction in absence of ligand	0.0002	0.0476	24.73	3215	15	26	3	[Bcl2a1d - b cell leukemia/lymphoma 2 related protein a1d, Bcl2a1b - b cell leukemia/lymphoma 2 related protein a1b, Il1b - interleukin 1 beta]
GO:0097192	extrinsic apoptotic signaling pathway in absence of ligand	0.0002	0.0465	24.73	3215	15	26	3	[Bcl2a1d - b cell leukemia/lymphoma 2 related protein a1d, Bcl2a1b - b cell leukemia/lymphoma 2 related protein a1b, Il1b - interleukin 1 beta]

## Sheet: Folr2+ Mac
GO Term	Description	P-value	FDR q-value	Enrichment	N	B	n	b	Genes
GO:0048247	lymphocyte chemotaxis	1.1e-06	0.0116	14.9	3260	13	101	6	[Gas6 - growth arrest specific 6, Ccl9 - chemokine (c-c motif) ligand 9, Ccl24 - chemokine (c-c motif) ligand 24, Ccl7 - chemokine (c-c motif) ligand 7, Ccl8 - chemokine (c-c motif) ligand 8, Ccl6 - chemokine (c-c motif) ligand 6]
GO:0002548	monocyte chemotaxis	3.04e-06	0.0161	12.91	3260	15	101	6	[Anxa1 - annexin a1, Ccl9 - chemokine (c-c motif) ligand 9, Ccl24 - chemokine (c-c motif) ligand 24, Ccl7 - chemokine (c-c motif) ligand 7, Ccl8 - chemokine (c-c motif) ligand 8, Ccl6 - chemokine (c-c motif) ligand 6]
GO:0030595	leukocyte chemotaxis	6.45e-06	0.0227	6.46	3260	45	101	9	[Gas6 - growth arrest specific 6, Anxa1 - annexin a1, Ccl9 - chemokine (c-c motif) ligand 9, Ednrb - endothelin receptor type b, Ccl24 - chemokine (c-c motif) ligand 24, Ccl7 - chemokine (c-c motif) ligand 7, Ccl8 - chemokine (c-c motif) ligand 8, Pf4 - platelet factor 4, Ccl6 - chemokine (c-c motif) ligand 6]
GO:0071674	mononuclear cell migration	7.15e-06	0.0189	11.39	3260	17	101	6	[Anxa1 - annexin a1, Ccl9 - chemokine (c-c motif) ligand 9, Ccl24 - chemokine (c-c motif) ligand 24, Ccl7 - chemokine (c-c motif) ligand 7, Ccl8 - chemokine (c-c motif) ligand 8, Ccl6 - chemokine (c-c motif) ligand 6]
GO:0070098	chemokine-mediated signaling pathway	7.15e-06	0.0151	11.39	3260	17	101	6	[Ccl9 - chemokine (c-c motif) ligand 9, Ccl24 - chemokine (c-c motif) ligand 24, Ccl7 - chemokine (c-c motif) ligand 7, Ccl8 - chemokine (c-c motif) ligand 8, Pf4 - platelet factor 4, Ccl6 - chemokine (c-c motif) ligand 6]
GO:0050678	regulation of epithelial cell proliferation	1.32e-05	0.0233	4.35	3260	89	101	12	[Klf9 - kruppel-like factor 9, Fgfr1 - fibroblast growth factor receptor 1, Nupr1 - nuclear protein transcription regulator 1, Mtss1 - metastasis suppressor 1, Foxp1 - forkhead box p1, Ecm1 - extracellular matrix protein 1, Ednrb - endothelin receptor type b, Ccl24 - chemokine (c-c motif) ligand 24, Igf1 - insulin-like growth factor 1, Dab2 - disabled 2, mitogen-responsive phosphoprotein, Sulf2 -…
GO:0072676	lymphocyte migration	1.49e-05	0.0225	10.19	3260	19	101	6	[Gas6 - growth arrest specific 6, Ccl9 - chemokine (c-c motif) ligand 9, Ccl24 - chemokine (c-c motif) ligand 24, Ccl7 - chemokine (c-c motif) ligand 7, Ccl8 - chemokine (c-c motif) ligand 8, Ccl6 - chemokine (c-c motif) ligand 6]
GO:0006952	defense response	1.88e-05	0.0249	2.6	3260	273	101	22	[Nupr1 - nuclear protein transcription regulator 1, Ccl24 - chemokine (c-c motif) ligand 24, Fcna - ficolin a, Wfdc17 - wap four-disulfide core domain 17, Cd163 - cd163 antigen, Cfp - complement factor properdin, Ifitm2 - interferon induced transmembrane protein 2, Rnasel - ribonuclease l (2', 5'-oligoisoadenylate synthetase-dependent), Stab1 - stabilin 1, Cd36 - cd36 antigen, Anxa1 - annexin a1,…
GO:0050900	leukocyte migration	2.26e-05	0.0265	4.97	3260	65	101	10	[Gas6 - growth arrest specific 6, Ccl9 - chemokine (c-c motif) ligand 9, Anxa1 - annexin a1, Ednrb - endothelin receptor type b, Ccl24 - chemokine (c-c motif) ligand 24, Ccl7 - chemokine (c-c motif) ligand 7, Ccl8 - chemokine (c-c motif) ligand 8, Pf4 - platelet factor 4, Eps8 - epidermal growth factor receptor pathway substrate 8, Ccl6 - chemokine (c-c motif) ligand 6]
GO:0034341	response to interferon-gamma	2.62e-05	0.0277	5.48	3260	53	101	9	[Ccl9 - chemokine (c-c motif) ligand 9, Mrc1 - mannose receptor, c type 1, Vim - vimentin, Ifitm3 - interferon induced transmembrane protein 3, Ccl24 - chemokine (c-c motif) ligand 24, Ccl7 - chemokine (c-c motif) ligand 7, Ccl8 - chemokine (c-c motif) ligand 8, Ifitm2 - interferon induced transmembrane protein 2, Ccl6 - chemokine (c-c motif) ligand 6]
GO:0072376	protein activation cascade	2.73e-05	0.0262	12.41	3260	13	101	5	[C4b - complement component 4b (chido blood group), Fcna - ficolin a, Cfh - complement component factor h, Cfp - complement factor properdin, F13a1 - coagulation factor xiii, a1 subunit]
GO:0097529	myeloid leukocyte migration	3.17e-05	0.0279	6.15	3260	42	101	8	[Anxa1 - annexin a1, Ccl9 - chemokine (c-c motif) ligand 9, Ednrb - endothelin receptor type b, Ccl24 - chemokine (c-c motif) ligand 24, Ccl7 - chemokine (c-c motif) ligand 7, Ccl8 - chemokine (c-c motif) ligand 8, Pf4 - platelet factor 4, Ccl6 - chemokine (c-c motif) ligand 6]
GO:0071621	granulocyte chemotaxis	3.17e-05	0.0258	7.29	3260	31	101	7	[Anxa1 - annexin a1, Ccl9 - chemokine (c-c motif) ligand 9, Ccl24 - chemokine (c-c motif) ligand 24, Ccl7 - chemokine (c-c motif) ligand 7, Ccl8 - chemokine (c-c motif) ligand 8, Pf4 - platelet factor 4, Ccl6 - chemokine (c-c motif) ligand 6]
GO:0070555	response to interleukin-1	3.17e-05	0.0239	7.29	3260	31	101	7	[Anxa1 - annexin a1, Ccl9 - chemokine (c-c motif) ligand 9, Ccl24 - chemokine (c-c motif) ligand 24, App - amyloid beta (a4) precursor protein, Ccl7 - chemokine (c-c motif) ligand 7, Ccl8 - chemokine (c-c motif) ligand 8, Ccl6 - chemokine (c-c motif) ligand 6]
GO:0097530	granulocyte migration	4.9e-05	0.0345	6.85	3260	33	101	7	[Anxa1 - annexin a1, Ccl9 - chemokine (c-c motif) ligand 9, Ccl24 - chemokine (c-c motif) ligand 24, Ccl7 - chemokine (c-c motif) ligand 7, Ccl8 - chemokine (c-c motif) ligand 8, Pf4 - platelet factor 4, Ccl6 - chemokine (c-c motif) ligand 6]
GO:0043410	positive regulation of MAPK cascade	5.63e-05	0.0372	3.32	3260	136	101	14	[Fgfr1 - fibroblast growth factor receptor 1, Ccl24 - chemokine (c-c motif) ligand 24, Gas6 - growth arrest specific 6, Igfbp4 - insulin-like growth factor binding protein 4, Cd36 - cd36 antigen, Ccl9 - chemokine (c-c motif) ligand 9, Timp2 - tissue inhibitor of metalloproteinase 2, App - amyloid beta (a4) precursor protein, Dab2 - disabled 2, mitogen-responsive phosphoprotein, Igf1 - insulin-lik…
GO:0060326	cell chemotaxis	6.37e-05	0.0396	4.92	3260	59	101	9	[Gas6 - growth arrest specific 6, Ccl9 - chemokine (c-c motif) ligand 9, Anxa1 - annexin a1, Ednrb - endothelin receptor type b, Ccl24 - chemokine (c-c motif) ligand 24, Ccl7 - chemokine (c-c motif) ligand 7, Ccl8 - chemokine (c-c motif) ligand 8, Pf4 - platelet factor 4, Ccl6 - chemokine (c-c motif) ligand 6]
GO:0006955	immune response	7.44e-05	0.0437	2.61	3260	235	101	19	[C4b - complement component 4b (chido blood group), Ccl24 - chemokine (c-c motif) ligand 24, Fcna - ficolin a, Fcgrt - fc receptor, igg, alpha chain transporter, Wfdc17 - wap four-disulfide core domain 17, Cfp - complement factor properdin, Ifitm2 - interferon induced transmembrane protein 2, Sema4a - sema domain, immunoglobulin domain (ig), transmembrane domain (tm) and short cytoplasmic domain,…
GO:0006959	humoral immune response	8.87e-05	0.0493	6.28	3260	36	101	7	[C4b - complement component 4b (chido blood group), Fcna - ficolin a, App - amyloid beta (a4) precursor protein, Cfh - complement component factor h, Wfdc17 - wap four-disulfide core domain 17, Cfp - complement factor properdin, Pf4 - platelet factor 4]

## Sheet: Ccr2+ MDM
GO Term	Description	P-value	FDR q-value	Enrichment	N	B	n	b	Genes
GO:0002504	antigen processing and presentation of peptide or polysaccharide antigen via MHC class II	1.3e-10	1.36e-06	35.45	3231	11	58	7	[Cd74 - cd74 antigen (invariant polypeptide of major histocompatibility complex, class ii antigen-associated), H2-Ab1 - histocompatibility 2, class ii antigen a, beta 1, H2-Aa - histocompatibility 2, class ii antigen a, alpha, H2-DMa - histocompatibility 2, class ii, locus dma, H2-Eb1 - histocompatibility 2, class ii antigen e beta, H2-DMb1 - histocompatibility 2, class ii, locus mb1, Ifi30 - int…
GO:0002495	antigen processing and presentation of peptide antigen via MHC class II	1.3e-10	6.8e-07	35.45	3231	11	58	7	[Cd74 - cd74 antigen (invariant polypeptide of major histocompatibility complex, class ii antigen-associated), H2-Ab1 - histocompatibility 2, class ii antigen a, beta 1, H2-Aa - histocompatibility 2, class ii antigen a, alpha, H2-DMa - histocompatibility 2, class ii, locus dma, Ifi30 - interferon gamma inducible protein 30, H2-DMb1 - histocompatibility 2, class ii, locus mb1, H2-Eb1 - histocompat…
GO:0019886	antigen processing and presentation of exogenous peptide antigen via MHC class II	1.3e-10	4.54e-07	35.45	3231	11	58	7	[Cd74 - cd74 antigen (invariant polypeptide of major histocompatibility complex, class ii antigen-associated), H2-Ab1 - histocompatibility 2, class ii antigen a, beta 1, H2-Aa - histocompatibility 2, class ii antigen a, alpha, H2-DMa - histocompatibility 2, class ii, locus dma, H2-Eb1 - histocompatibility 2, class ii antigen e beta, H2-DMb1 - histocompatibility 2, class ii, locus mb1, Ifi30 - int…
GO:0006955	immune response	8.06e-10	2.12e-06	4.84	3231	230	58	20	[Lgals3 - lectin, galactose binding, soluble 3, Lst1 - leukocyte specific transcript 1, Ccr2 - chemokine (c-c motif) receptor 2, H2-Ab1 - histocompatibility 2, class ii antigen a, beta 1, H2-Aa - histocompatibility 2, class ii antigen a, alpha, Malt1 - mucosa associated lymphoid tissue lymphoma translocation gene 1, Wfdc17 - wap four-disulfide core domain 17, Vegfa - vascular endothelial growth f…
GO:0030155	regulation of cell adhesion	6.76e-09	1.42e-05	4.87	3231	206	58	18	[Lgals3 - lectin, galactose binding, soluble 3, Lgals1 - lectin, galactose binding, soluble 1, Ccr2 - chemokine (c-c motif) receptor 2, Fn1 - fibronectin 1, Cd44 - cd44 antigen, H2-Ab1 - histocompatibility 2, class ii antigen a, beta 1, H2-Aa - histocompatibility 2, class ii antigen a, alpha, Malt1 - mucosa associated lymphoid tissue lymphoma translocation gene 1, S100a10 - s100 calcium binding p…
GO:0045785	positive regulation of cell adhesion	2.4e-08	4.19e-05	6.14	3231	127	58	14	[Lgals1 - lectin, galactose binding, soluble 1, Ccr2 - chemokine (c-c motif) receptor 2, Fn1 - fibronectin 1, Cd44 - cd44 antigen, H2-Ab1 - histocompatibility 2, class ii antigen a, beta 1, H2-Aa - histocompatibility 2, class ii antigen a, alpha, Malt1 - mucosa associated lymphoid tissue lymphoma translocation gene 1, S100a10 - s100 calcium binding protein a10 (calpactin), Vegfa - vascular endoth…
GO:0002478	antigen processing and presentation of exogenous peptide antigen	3.97e-08	5.96e-05	18.57	3231	21	58	7	[Cd74 - cd74 antigen (invariant polypeptide of major histocompatibility complex, class ii antigen-associated), H2-Ab1 - histocompatibility 2, class ii antigen a, beta 1, H2-Aa - histocompatibility 2, class ii antigen a, alpha, H2-DMa - histocompatibility 2, class ii, locus dma, H2-DMb1 - histocompatibility 2, class ii, locus mb1, H2-Eb1 - histocompatibility 2, class ii antigen e beta, Ifi30 - int…
GO:0022407	regulation of cell-cell adhesion	1.38e-07	0.000181	5.89	3231	123	58	13	[Lgals3 - lectin, galactose binding, soluble 3, Lgals1 - lectin, galactose binding, soluble 1, Ccr2 - chemokine (c-c motif) receptor 2, Cd44 - cd44 antigen, H2-Ab1 - histocompatibility 2, class ii antigen a, beta 1, H2-Aa - histocompatibility 2, class ii antigen a, alpha, Malt1 - mucosa associated lymphoid tissue lymphoma translocation gene 1, Vegfa - vascular endothelial growth factor a, Il1b - …
GO:1903039	positive regulation of leukocyte cell-cell adhesion	1.52e-07	0.000177	8.44	3231	66	58	10	[Cd74 - cd74 antigen (invariant polypeptide of major histocompatibility complex, class ii antigen-associated), Lgals1 - lectin, galactose binding, soluble 1, Anxa1 - annexin a1, Ccr2 - chemokine (c-c motif) receptor 2, H2-Ab1 - histocompatibility 2, class ii antigen a, beta 1, Cd44 - cd44 antigen, H2-Aa - histocompatibility 2, class ii antigen a, alpha, Malt1 - mucosa associated lymphoid tissue l…
GO:0019884	antigen processing and presentation of exogenous antigen	1.55e-07	0.000163	15.6	3231	25	58	7	[Cd74 - cd74 antigen (invariant polypeptide of major histocompatibility complex, class ii antigen-associated), H2-Ab1 - histocompatibility 2, class ii antigen a, beta 1, H2-Aa - histocompatibility 2, class ii antigen a, alpha, H2-DMa - histocompatibility 2, class ii, locus dma, H2-Eb1 - histocompatibility 2, class ii antigen e beta, H2-DMb1 - histocompatibility 2, class ii, locus mb1, Ifi30 - int…
GO:0034341	response to interferon-gamma	1.73e-07	0.000166	9.83	3231	51	58	9	[Cd74 - cd74 antigen (invariant polypeptide of major histocompatibility complex, class ii antigen-associated), Ccl9 - chemokine (c-c motif) ligand 9, Vim - vimentin, Ifitm3 - interferon induced transmembrane protein 3, H2-Ab1 - histocompatibility 2, class ii antigen a, beta 1, H2-Aa - histocompatibility 2, class ii antigen a, alpha, Ifitm2 - interferon induced transmembrane protein 2, H2-Eb1 - hi…
GO:0002376	immune system process	2.77e-07	0.000242	2.93	3231	457	58	24	[Lgals3 - lectin, galactose binding, soluble 3, Lst1 - leukocyte specific transcript 1, Lgals1 - lectin, galactose binding, soluble 1, Ccr2 - chemokine (c-c motif) receptor 2, Cd44 - cd44 antigen, H2-Ab1 - histocompatibility 2, class ii antigen a, beta 1, H2-Aa - histocompatibility 2, class ii antigen a, alpha, Malt1 - mucosa associated lymphoid tissue lymphoma translocation gene 1, Il1b - interl…
GO:0050863	regulation of T cell activation	3.69e-07	0.000298	6.73	3231	91	58	11	[Cd74 - cd74 antigen (invariant polypeptide of major histocompatibility complex, class ii antigen-associated), Lgals3 - lectin, galactose binding, soluble 3, Lgals1 - lectin, galactose binding, soluble 1, Anxa1 - annexin a1, Ccr2 - chemokine (c-c motif) receptor 2, H2-Ab1 - histocompatibility 2, class ii antigen a, beta 1, Cd44 - cd44 antigen, H2-Aa - histocompatibility 2, class ii antigen a, alp…
GO:0006952	defense response	4.48e-07	0.000337	3.73	3231	269	58	18	[Lgals3 - lectin, galactose binding, soluble 3, Ccr2 - chemokine (c-c motif) receptor 2, Fn1 - fibronectin 1, Cd44 - cd44 antigen, Lsp1 - lymphocyte specific 1, Malt1 - mucosa associated lymphoid tissue lymphoma translocation gene 1, Wfdc17 - wap four-disulfide core domain 17, Il1b - interleukin 1 beta, Ifitm2 - interferon induced transmembrane protein 2, Cd74 - cd74 antigen (invariant polypeptid…
GO:1903037	regulation of leukocyte cell-cell adhesion	4.62e-07	0.000324	6.59	3231	93	58	11	[Cd74 - cd74 antigen (invariant polypeptide of major histocompatibility complex, class ii antigen-associated), Lgals3 - lectin, galactose binding, soluble 3, Lgals1 - lectin, galactose binding, soluble 1, Anxa1 - annexin a1, Ccr2 - chemokine (c-c motif) receptor 2, H2-Ab1 - histocompatibility 2, class ii antigen a, beta 1, Cd44 - cd44 antigen, H2-Aa - histocompatibility 2, class ii antigen a, alp…
GO:0022409	positive regulation of cell-cell adhesion	4.63e-07	0.000304	7.53	3231	74	58	10	[Cd74 - cd74 antigen (invariant polypeptide of major histocompatibility complex, class ii antigen-associated), Lgals1 - lectin, galactose binding, soluble 1, Anxa1 - annexin a1, Ccr2 - chemokine (c-c motif) receptor 2, H2-Ab1 - histocompatibility 2, class ii antigen a, beta 1, Cd44 - cd44 antigen, H2-Aa - histocompatibility 2, class ii antigen a, alpha, Malt1 - mucosa associated lymphoid tissue l…
GO:0050870	positive regulation of T cell activation	4.72e-07	0.000292	8.8	3231	57	58	9	[Cd74 - cd74 antigen (invariant polypeptide of major histocompatibility complex, class ii antigen-associated), Lgals1 - lectin, galactose binding, soluble 1, Anxa1 - annexin a1, Ccr2 - chemokine (c-c motif) receptor 2, H2-Ab1 - histocompatibility 2, class ii antigen a, beta 1, H2-Aa - histocompatibility 2, class ii antigen a, alpha, Malt1 - mucosa associated lymphoid tissue lymphoma translocation…
GO:0048002	antigen processing and presentation of peptide antigen	4.77e-07	0.000278	13.45	3231	29	58	7	[Cd74 - cd74 antigen (invariant polypeptide of major histocompatibility complex, class ii antigen-associated), H2-Ab1 - histocompatibility 2, class ii antigen a, beta 1, H2-Aa - histocompatibility 2, class ii antigen a, alpha, H2-DMa - histocompatibility 2, class ii, locus dma, H2-Eb1 - histocompatibility 2, class ii antigen e beta, H2-DMb1 - histocompatibility 2, class ii, locus mb1, Ifi30 - int…
GO:0002821	positive regulation of adaptive immune response	7.05e-07	0.00039	10.13	3231	44	58	8	[Cd74 - cd74 antigen (invariant polypeptide of major histocompatibility complex, class ii antigen-associated), Anxa1 - annexin a1, Ccr2 - chemokine (c-c motif) receptor 2, H2-Ab1 - histocompatibility 2, class ii antigen a, beta 1, Cd44 - cd44 antigen, Malt1 - mucosa associated lymphoid tissue lymphoma translocation gene 1, Il1b - interleukin 1 beta, H2-DMa - histocompatibility 2, class ii, locus …
GO:0045580	regulation of T cell differentiation	1.2e-06	0.00063	9.48	3231	47	58	8	[Cd74 - cd74 antigen (invariant polypeptide of major histocompatibility complex, class ii antigen-associated), Anxa1 - annexin a1, Ccr2 - chemokine (c-c motif) receptor 2, Cd44 - cd44 antigen, H2-Aa - histocompatibility 2, class ii antigen a, alpha, Malt1 - mucosa associated lymphoid tissue lymphoma translocation gene 1, Il1b - interleukin 1 beta, H2-DMa - histocompatibility 2, class ii, locus dm…
GO:0045582	positive regulation of T cell differentiation	1.53e-06	0.000766	11.47	3231	34	58	7	[Cd74 - cd74 antigen (invariant polypeptide of major histocompatibility complex, class ii antigen-associated), Anxa1 - annexin a1, Ccr2 - chemokine (c-c motif) receptor 2, H2-Aa - histocompatibility 2, class ii antigen a, alpha, Malt1 - mucosa associated lymphoid tissue lymphoma translocation gene 1, Il1b - interleukin 1 beta, H2-DMa - histocompatibility 2, class ii, locus dma]
GO:0007162	negative regulation of cell adhesion	1.73e-06	0.000827	6.55	3231	85	58	10	[Cd74 - cd74 antigen (invariant polypeptide of major histocompatibility complex, class ii antigen-associated), Lgals3 - lectin, galactose binding, soluble 3, Lgals1 - lectin, galactose binding, soluble 1, Anxa1 - annexin a1, Il1rn - interleukin 1 receptor antagonist, H2-Ab1 - histocompatibility 2, class ii antigen a, beta 1, Cd44 - cd44 antigen, H2-Aa - histocompatibility 2, class ii antigen a, a…
GO:0002548	monocyte chemotaxis	2.77e-06	0.00127	19.9	3231	14	58	5	[Lgals3 - lectin, galactose binding, soluble 3, Anxa1 - annexin a1, Ccl9 - chemokine (c-c motif) ligand 9, Ccr2 - chemokine (c-c motif) receptor 2, Ccl6 - chemokine (c-c motif) ligand 6]
GO:0045621	positive regulation of lymphocyte differentiation	3.4e-06	0.00149	10.26	3231	38	58	7	[Cd74 - cd74 antigen (invariant polypeptide of major histocompatibility complex, class ii antigen-associated), Anxa1 - annexin a1, Ccr2 - chemokine (c-c motif) receptor 2, H2-Aa - histocompatibility 2, class ii antigen a, alpha, Malt1 - mucosa associated lymphoid tissue lymphoma translocation gene 1, Il1b - interleukin 1 beta, H2-DMa - histocompatibility 2, class ii, locus dma]
GO:0002696	positive regulation of leukocyte activation	4e-06	0.00168	5.99	3231	93	58	10	[Cd74 - cd74 antigen (invariant polypeptide of major histocompatibility complex, class ii antigen-associated), Lgals1 - lectin, galactose binding, soluble 1, Anxa1 - annexin a1, Ccr2 - chemokine (c-c motif) receptor 2, H2-Ab1 - histocompatibility 2, class ii antigen a, beta 1, H2-Aa - histocompatibility 2, class ii antigen a, alpha, Malt1 - mucosa associated lymphoid tissue lymphoma translocation…
GO:0045619	regulation of lymphocyte differentiation	5.48e-06	0.00222	7.82	3231	57	58	8	[Cd74 - cd74 antigen (invariant polypeptide of major histocompatibility complex, class ii antigen-associated), Anxa1 - annexin a1, Ccr2 - chemokine (c-c motif) receptor 2, Cd44 - cd44 antigen, H2-Aa - histocompatibility 2, class ii antigen a, alpha, Malt1 - mucosa associated lymphoid tissue lymphoma translocation gene 1, Il1b - interleukin 1 beta, H2-DMa - histocompatibility 2, class ii, locus dm…
GO:0051251	positive regulation of lymphocyte activation	5.74e-06	0.00223	6.6	3231	76	58	9	[Cd74 - cd74 antigen (invariant polypeptide of major histocompatibility complex, class ii antigen-associated), Lgals1 - lectin, galactose binding, soluble 1, Anxa1 - annexin a1, Ccr2 - chemokine (c-c motif) receptor 2, H2-Ab1 - histocompatibility 2, class ii antigen a, beta 1, H2-Aa - histocompatibility 2, class ii antigen a, alpha, Malt1 - mucosa associated lymphoid tissue lymphoma translocation…
GO:0097529	myeloid leukocyte migration	5.81e-06	0.00218	9.51	3231	41	58	7	[Lgals3 - lectin, galactose binding, soluble 3, Anxa1 - annexin a1, Ccl9 - chemokine (c-c motif) ligand 9, Ccr2 - chemokine (c-c motif) receptor 2, Il1b - interleukin 1 beta, Vegfa - vascular endothelial growth factor a, Ccl6 - chemokine (c-c motif) ligand 6]
GO:0071674	mononuclear cell migration	5.88e-06	0.00213	17.41	3231	16	58	5	[Lgals3 - lectin, galactose binding, soluble 3, Anxa1 - annexin a1, Ccl9 - chemokine (c-c motif) ligand 9, Ccr2 - chemokine (c-c motif) receptor 2, Ccl6 - chemokine (c-c motif) ligand 6]
GO:0002827	positive regulation of T-helper 1 type immune response	6.21e-06	0.00217	27.85	3231	8	58	4	[Anxa1 - annexin a1, Ccr2 - chemokine (c-c motif) receptor 2, H2-Ab1 - histocompatibility 2, class ii antigen a, beta 1, Il1b - interleukin 1 beta]
GO:0060326	cell chemotaxis	6.27e-06	0.00213	7.68	3231	58	58	8	[Lgals3 - lectin, galactose binding, soluble 3, Ccl9 - chemokine (c-c motif) ligand 9, Anxa1 - annexin a1, Ccr2 - chemokine (c-c motif) receptor 2, Cxcr4 - chemokine (c-x-c motif) receptor 4, Vegfa - vascular endothelial growth factor a, Il1b - interleukin 1 beta, Ccl6 - chemokine (c-c motif) ligand 6]
GO:0050867	positive regulation of cell activation	7.1e-06	0.00233	5.63	3231	99	58	10	[Cd74 - cd74 antigen (invariant polypeptide of major histocompatibility complex, class ii antigen-associated), Lgals1 - lectin, galactose binding, soluble 1, Anxa1 - annexin a1, Ccr2 - chemokine (c-c motif) receptor 2, H2-Ab1 - histocompatibility 2, class ii antigen a, beta 1, H2-Aa - histocompatibility 2, class ii antigen a, alpha, Malt1 - mucosa associated lymphoid tissue lymphoma translocation…
GO:0051249	regulation of lymphocyte activation	7.75e-06	0.00247	4.98	3231	123	58	11	[Cd74 - cd74 antigen (invariant polypeptide of major histocompatibility complex, class ii antigen-associated), Lgals3 - lectin, galactose binding, soluble 3, Lgals1 - lectin, galactose binding, soluble 1, Anxa1 - annexin a1, Ccr2 - chemokine (c-c motif) receptor 2, H2-Ab1 - histocompatibility 2, class ii antigen a, beta 1, Cd44 - cd44 antigen, H2-Aa - histocompatibility 2, class ii antigen a, alp…
GO:0042129	regulation of T cell proliferation	8.09e-06	0.0025	9.07	3231	43	58	7	[Lgals3 - lectin, galactose binding, soluble 3, Anxa1 - annexin a1, Ccr2 - chemokine (c-c motif) receptor 2, H2-Ab1 - histocompatibility 2, class ii antigen a, beta 1, Cd44 - cd44 antigen, H2-Aa - histocompatibility 2, class ii antigen a, alpha, Il1b - interleukin 1 beta]
GO:0019882	antigen processing and presentation	8.09e-06	0.00243	9.07	3231	43	58	7	[Cd74 - cd74 antigen (invariant polypeptide of major histocompatibility complex, class ii antigen-associated), H2-Ab1 - histocompatibility 2, class ii antigen a, beta 1, H2-Aa - histocompatibility 2, class ii antigen a, alpha, H2-DMa - histocompatibility 2, class ii, locus dma, H2-Eb1 - histocompatibility 2, class ii antigen e beta, H2-DMb1 - histocompatibility 2, class ii, locus mb1, Ifi30 - int…
GO:0032944	regulation of mononuclear cell proliferation	8.14e-06	0.00238	7.43	3231	60	58	8	[Cd74 - cd74 antigen (invariant polypeptide of major histocompatibility complex, class ii antigen-associated), Lgals3 - lectin, galactose binding, soluble 3, Anxa1 - annexin a1, Ccr2 - chemokine (c-c motif) receptor 2, H2-Ab1 - histocompatibility 2, class ii antigen a, beta 1, Cd44 - cd44 antigen, H2-Aa - histocompatibility 2, class ii antigen a, alpha, Il1b - interleukin 1 beta]
GO:0050670	regulation of lymphocyte proliferation	8.14e-06	0.00231	7.43	3231	60	58	8	[Cd74 - cd74 antigen (invariant polypeptide of major histocompatibility complex, class ii antigen-associated), Lgals3 - lectin, galactose binding, soluble 3, Anxa1 - annexin a1, Ccr2 - chemokine (c-c motif) receptor 2, H2-Ab1 - histocompatibility 2, class ii antigen a, beta 1, Cd44 - cd44 antigen, H2-Aa - histocompatibility 2, class ii antigen a, alpha, Il1b - interleukin 1 beta]
GO:0002694	regulation of leukocyte activation	8.45e-06	0.00234	4.49	3231	149	58	12	[Cd74 - cd74 antigen (invariant polypeptide of major histocompatibility complex, class ii antigen-associated), Lgals3 - lectin, galactose binding, soluble 3, Lgals1 - lectin, galactose binding, soluble 1, Anxa1 - annexin a1, Ccr2 - chemokine (c-c motif) receptor 2, H2-Ab1 - histocompatibility 2, class ii antigen a, beta 1, Cd44 - cd44 antigen, H2-Aa - histocompatibility 2, class ii antigen a, alp…
GO:0030595	leukocyte chemotaxis	9.49e-06	0.00256	8.86	3231	44	58	7	[Lgals3 - lectin, galactose binding, soluble 3, Anxa1 - annexin a1, Ccl9 - chemokine (c-c motif) ligand 9, Ccr2 - chemokine (c-c motif) receptor 2, Il1b - interleukin 1 beta, Vegfa - vascular endothelial growth factor a, Ccl6 - chemokine (c-c motif) ligand 6]
GO:0022408	negative regulation of cell-cell adhesion	1.05e-05	0.00275	7.19	3231	62	58	8	[Cd74 - cd74 antigen (invariant polypeptide of major histocompatibility complex, class ii antigen-associated), Lgals3 - lectin, galactose binding, soluble 3, Anxa1 - annexin a1, Il1rn - interleukin 1 receptor antagonist, H2-Ab1 - histocompatibility 2, class ii antigen a, beta 1, Cd44 - cd44 antigen, H2-Aa - histocompatibility 2, class ii antigen a, alpha, Vegfa - vascular endothelial growth facto…
GO:0071621	granulocyte chemotaxis	1.09e-05	0.0028	11.14	3231	30	58	6	[Lgals3 - lectin, galactose binding, soluble 3, Anxa1 - annexin a1, Ccl9 - chemokine (c-c motif) ligand 9, Il1b - interleukin 1 beta, Vegfa - vascular endothelial growth factor a, Ccl6 - chemokine (c-c motif) ligand 6]
GO:0045723	positive regulation of fatty acid biosynthetic process	1.1e-05	0.00276	24.76	3231	9	58	4	[Cd74 - cd74 antigen (invariant polypeptide of major histocompatibility complex, class ii antigen-associated), Apoc2 - apolipoprotein c-ii, Anxa1 - annexin a1, Il1b - interleukin 1 beta]
GO:0050921	positive regulation of chemotaxis	1.11e-05	0.00271	8.67	3231	45	58	7	[Cd74 - cd74 antigen (invariant polypeptide of major histocompatibility complex, class ii antigen-associated), Ccr2 - chemokine (c-c motif) receptor 2, Fn1 - fibronectin 1, Thbs1 - thrombospondin 1, Cxcr4 - chemokine (c-x-c motif) receptor 4, Vegfa - vascular endothelial growth factor a, Il1b - interleukin 1 beta]
GO:0006935	chemotaxis	1.2e-05	0.00287	6.04	3231	83	58	9	[Lgals3 - lectin, galactose binding, soluble 3, Ccl9 - chemokine (c-c motif) ligand 9, Anxa1 - annexin a1, Ccr2 - chemokine (c-c motif) receptor 2, Lsp1 - lymphocyte specific 1, Cxcr4 - chemokine (c-x-c motif) receptor 4, Vegfa - vascular endothelial growth factor a, Il1b - interleukin 1 beta, Ccl6 - chemokine (c-c motif) ligand 6]
GO:0034097	response to cytokine	1.37e-05	0.00319	3.68	3231	212	58	14	[Vim - vimentin, Fn1 - fibronectin 1, Lsp1 - lymphocyte specific 1, H2-Ab1 - histocompatibility 2, class ii antigen a, beta 1, H2-Aa - histocompatibility 2, class ii antigen a, alpha, Il1b - interleukin 1 beta, Ifitm2 - interferon induced transmembrane protein 2, H2-Eb1 - histocompatibility 2, class ii antigen e beta, Cd74 - cd74 antigen (invariant polypeptide of major histocompatibility complex,…
GO:0042330	taxis	1.46e-05	0.00334	5.9	3231	85	58	9	[Lgals3 - lectin, galactose binding, soluble 3, Ccl9 - chemokine (c-c motif) ligand 9, Anxa1 - annexin a1, Ccr2 - chemokine (c-c motif) receptor 2, Lsp1 - lymphocyte specific 1, Cxcr4 - chemokine (c-x-c motif) receptor 4, Vegfa - vascular endothelial growth factor a, Il1b - interleukin 1 beta, Ccl6 - chemokine (c-c motif) ligand 6]
GO:0070663	regulation of leukocyte proliferation	1.5e-05	0.00335	6.86	3231	65	58	8	[Cd74 - cd74 antigen (invariant polypeptide of major histocompatibility complex, class ii antigen-associated), Lgals3 - lectin, galactose binding, soluble 3, Anxa1 - annexin a1, Ccr2 - chemokine (c-c motif) receptor 2, H2-Ab1 - histocompatibility 2, class ii antigen a, beta 1, Cd44 - cd44 antigen, H2-Aa - histocompatibility 2, class ii antigen a, alpha, Il1b - interleukin 1 beta]
GO:0097530	granulocyte migration	1.62e-05	0.00356	10.45	3231	32	58	6	[Lgals3 - lectin, galactose binding, soluble 3, Anxa1 - annexin a1, Ccl9 - chemokine (c-c motif) ligand 9, Il1b - interleukin 1 beta, Vegfa - vascular endothelial growth factor a, Ccl6 - chemokine (c-c motif) ligand 6]
GO:0002825	regulation of T-helper 1 type immune response	1.81e-05	0.00389	22.28	3231	10	58	4	[Anxa1 - annexin a1, Ccr2 - chemokine (c-c motif) receptor 2, H2-Ab1 - histocompatibility 2, class ii antigen a, beta 1, Il1b - interleukin 1 beta]
GO:0002819	regulation of adaptive immune response	1.88e-05	0.00396	6.65	3231	67	58	8	[Cd74 - cd74 antigen (invariant polypeptide of major histocompatibility complex, class ii antigen-associated), Anxa1 - annexin a1, Ccr2 - chemokine (c-c motif) receptor 2, H2-Ab1 - histocompatibility 2, class ii antigen a, beta 1, Cd44 - cd44 antigen, Malt1 - mucosa associated lymphoid tissue lymphoma translocation gene 1, Il1b - interleukin 1 beta, H2-DMa - histocompatibility 2, class ii, locus …
GO:0018149	peptide cross-linking	2.17e-05	0.00447	41.78	3231	4	58	3	[Anxa1 - annexin a1, Fn1 - fibronectin 1, Thbs1 - thrombospondin 1]
GO:0031392	regulation of prostaglandin biosynthetic process	2.17e-05	0.00438	41.78	3231	4	58	3	[Cd74 - cd74 antigen (invariant polypeptide of major histocompatibility complex, class ii antigen-associated), Anxa1 - annexin a1, Il1b - interleukin 1 beta]
GO:0031394	positive regulation of prostaglandin biosynthetic process	2.17e-05	0.0043	41.78	3231	4	58	3	[Cd74 - cd74 antigen (invariant polypeptide of major histocompatibility complex, class ii antigen-associated), Anxa1 - annexin a1, Il1b - interleukin 1 beta]
GO:0050865	regulation of cell activation	2.27e-05	0.00442	4.08	3231	164	58	12	[Cd74 - cd74 antigen (invariant polypeptide of major histocompatibility complex, class ii antigen-associated), Lgals3 - lectin, galactose binding, soluble 3, Lgals1 - lectin, galactose binding, soluble 1, Anxa1 - annexin a1, Ccr2 - chemokine (c-c motif) receptor 2, H2-Ab1 - histocompatibility 2, class ii antigen a, beta 1, Cd44 - cd44 antigen, H2-Aa - histocompatibility 2, class ii antigen a, alp…
GO:0050896	response to stimulus	2.87e-05	0.00549	1.78	3231	1095	58	35	[Crip1 - cysteine-rich protein 1 (intestinal), Fn1 - fibronectin 1, Anxa5 - annexin a5, Cd44 - cd44 antigen, Il1b - interleukin 1 beta, Vegfa - vascular endothelial growth factor a, Ly6a - lymphocyte antigen 6 complex, locus a, Cd74 - cd74 antigen (invariant polypeptide of major histocompatibility complex, class ii antigen-associated), Ccl9 - chemokine (c-c motif) ligand 9, H2-DMa - histocompatib…
GO:0002250	adaptive immune response	3.22e-05	0.00605	6.19	3231	72	58	8	[Cd74 - cd74 antigen (invariant polypeptide of major histocompatibility complex, class ii antigen-associated), Anxa1 - annexin a1, H2-Ab1 - histocompatibility 2, class ii antigen a, beta 1, H2-Aa - histocompatibility 2, class ii antigen a, alpha, Vegfa - vascular endothelial growth factor a, H2-DMa - histocompatibility 2, class ii, locus dma, H2-Eb1 - histocompatibility 2, class ii antigen e beta…
GO:0032743	positive regulation of interleukin-2 production	4.16e-05	0.00767	18.57	3231	12	58	4	[Anxa1 - annexin a1, Ccr2 - chemokine (c-c motif) receptor 2, Malt1 - mucosa associated lymphoid tissue lymphoma translocation gene 1, Il1b - interleukin 1 beta]
GO:0042304	regulation of fatty acid biosynthetic process	4.16e-05	0.00754	18.57	3231	12	58	4	[Cd74 - cd74 antigen (invariant polypeptide of major histocompatibility complex, class ii antigen-associated), Apoc2 - apolipoprotein c-ii, Anxa1 - annexin a1, Il1b - interleukin 1 beta]
GO:0050868	negative regulation of T cell activation	4.55e-05	0.00811	8.8	3231	38	58	6	[Cd74 - cd74 antigen (invariant polypeptide of major histocompatibility complex, class ii antigen-associated), Lgals3 - lectin, galactose binding, soluble 3, Anxa1 - annexin a1, H2-Ab1 - histocompatibility 2, class ii antigen a, beta 1, Cd44 - cd44 antigen, H2-Aa - histocompatibility 2, class ii antigen a, alpha]
GO:0070374	positive regulation of ERK1 and ERK2 cascade	4.86e-05	0.00851	6.96	3231	56	58	7	[Cd74 - cd74 antigen (invariant polypeptide of major histocompatibility complex, class ii antigen-associated), Ccl9 - chemokine (c-c motif) ligand 9, Cd44 - cd44 antigen, Cxcr4 - chemokine (c-x-c motif) receptor 4, Vegfa - vascular endothelial growth factor a, Il1b - interleukin 1 beta, Ccl6 - chemokine (c-c motif) ligand 6]
GO:0051048	negative regulation of secretion	4.86e-05	0.00837	6.96	3231	56	58	7	[Cd74 - cd74 antigen (invariant polypeptide of major histocompatibility complex, class ii antigen-associated), Cyp4f18 - cytochrome p450, family 4, subfamily f, polypeptide 18, Anxa1 - annexin a1, Il1rn - interleukin 1 receptor antagonist, Ccr2 - chemokine (c-c motif) receptor 2, Anxa5 - annexin a5, Il1b - interleukin 1 beta]
GO:0006953	acute-phase response	5.35e-05	0.00907	33.42	3231	5	58	3	[Il1rn - interleukin 1 receptor antagonist, Fn1 - fibronectin 1, Il1b - interleukin 1 beta]
GO:2001279	regulation of unsaturated fatty acid biosynthetic process	5.35e-05	0.00893	33.42	3231	5	58	3	[Cd74 - cd74 antigen (invariant polypeptide of major histocompatibility complex, class ii antigen-associated), Anxa1 - annexin a1, Il1b - interleukin 1 beta]
GO:2001280	positive regulation of unsaturated fatty acid biosynthetic process	5.35e-05	0.00879	33.42	3231	5	58	3	[Cd74 - cd74 antigen (invariant polypeptide of major histocompatibility complex, class ii antigen-associated), Anxa1 - annexin a1, Il1b - interleukin 1 beta]
GO:0070487	monocyte aggregation	5.35e-05	0.00866	33.42	3231	5	58	3	[Cd44 - cd44 antigen, Thbs1 - thrombospondin 1, Il1b - interleukin 1 beta]
GO:0045923	positive regulation of fatty acid metabolic process	5.93e-05	0.00944	17.14	3231	13	58	4	[Cd74 - cd74 antigen (invariant polypeptide of major histocompatibility complex, class ii antigen-associated), Apoc2 - apolipoprotein c-ii, Anxa1 - annexin a1, Il1b - interleukin 1 beta]
GO:0032891	negative regulation of organic acid transport	5.93e-05	0.0093	17.14	3231	13	58	4	[Cyp4f18 - cytochrome p450, family 4, subfamily f, polypeptide 18, Il1rn - interleukin 1 receptor antagonist, Thbs1 - thrombospondin 1, Il1b - interleukin 1 beta]
GO:0002695	negative regulation of leukocyte activation	6.12e-05	0.00946	6.72	3231	58	58	7	[Cd74 - cd74 antigen (invariant polypeptide of major histocompatibility complex, class ii antigen-associated), Lgals3 - lectin, galactose binding, soluble 3, Anxa1 - annexin a1, Ccr2 - chemokine (c-c motif) receptor 2, H2-Ab1 - histocompatibility 2, class ii antigen a, beta 1, Cd44 - cd44 antigen, H2-Aa - histocompatibility 2, class ii antigen a, alpha]
GO:0002824	positive regulation of adaptive immune response based on somatic recombination of immune receptors built from immunoglobulin superfamily domains	6.16e-05	0.00937	8.36	3231	40	58	6	[Anxa1 - annexin a1, Ccr2 - chemokine (c-c motif) receptor 2, H2-Ab1 - histocompatibility 2, class ii antigen a, beta 1, Malt1 - mucosa associated lymphoid tissue lymphoma translocation gene 1, Il1b - interleukin 1 beta, H2-DMa - histocompatibility 2, class ii, locus dma]
GO:0070372	regulation of ERK1 and ERK2 cascade	7.64e-05	0.0115	5.5	3231	81	58	8	[Cd74 - cd74 antigen (invariant polypeptide of major histocompatibility complex, class ii antigen-associated), Ccl9 - chemokine (c-c motif) ligand 9, Fn1 - fibronectin 1, Cd44 - cd44 antigen, Cxcr4 - chemokine (c-x-c motif) receptor 4, Vegfa - vascular endothelial growth factor a, Il1b - interleukin 1 beta, Ccl6 - chemokine (c-c motif) ligand 6]
GO:1903038	negative regulation of leukocyte cell-cell adhesion	8.18e-05	0.0121	7.96	3231	42	58	6	[Cd74 - cd74 antigen (invariant polypeptide of major histocompatibility complex, class ii antigen-associated), Lgals3 - lectin, galactose binding, soluble 3, Anxa1 - annexin a1, H2-Ab1 - histocompatibility 2, class ii antigen a, beta 1, Cd44 - cd44 antigen, H2-Aa - histocompatibility 2, class ii antigen a, alpha]
GO:1903792	negative regulation of anion transport	8.19e-05	0.012	15.92	3231	14	58	4	[Cyp4f18 - cytochrome p450, family 4, subfamily f, polypeptide 18, Il1rn - interleukin 1 receptor antagonist, Thbs1 - thrombospondin 1, Il1b - interleukin 1 beta]
GO:0046596	regulation of viral entry into host cell	8.19e-05	0.0118	15.92	3231	14	58	4	[Cd74 - cd74 antigen (invariant polypeptide of major histocompatibility complex, class ii antigen-associated), Lgals1 - lectin, galactose binding, soluble 1, Ifitm3 - interferon induced transmembrane protein 3, Ifitm2 - interferon induced transmembrane protein 2]
GO:1902107	positive regulation of leukocyte differentiation	9.47e-05	0.0135	6.29	3231	62	58	7	[Cd74 - cd74 antigen (invariant polypeptide of major histocompatibility complex, class ii antigen-associated), Anxa1 - annexin a1, Ccr2 - chemokine (c-c motif) receptor 2, H2-Aa - histocompatibility 2, class ii antigen a, alpha, Malt1 - mucosa associated lymphoid tissue lymphoma translocation gene 1, Il1b - interleukin 1 beta, H2-DMa - histocompatibility 2, class ii, locus dma]
GO:0050920	regulation of chemotaxis	9.47e-05	0.0133	6.29	3231	62	58	7	[Cd74 - cd74 antigen (invariant polypeptide of major histocompatibility complex, class ii antigen-associated), Ccr2 - chemokine (c-c motif) receptor 2, Fn1 - fibronectin 1, Thbs1 - thrombospondin 1, Cxcr4 - chemokine (c-x-c motif) receptor 4, Vegfa - vascular endothelial growth factor a, Il1b - interleukin 1 beta]
GO:0050900	leukocyte migration	0.000116	0.0161	6.09	3231	64	58	7	[Lgals3 - lectin, galactose binding, soluble 3, Ccl9 - chemokine (c-c motif) ligand 9, Anxa1 - annexin a1, Ccr2 - chemokine (c-c motif) receptor 2, Vegfa - vascular endothelial growth factor a, Il1b - interleukin 1 beta, Ccl6 - chemokine (c-c motif) ligand 6]
GO:0019221	cytokine-mediated signaling pathway	0.000117	0.016	5.18	3231	86	58	8	[Cd74 - cd74 antigen (invariant polypeptide of major histocompatibility complex, class ii antigen-associated), Ccl9 - chemokine (c-c motif) ligand 9, Ifitm3 - interferon induced transmembrane protein 3, Ccr2 - chemokine (c-c motif) receptor 2, Cxcr4 - chemokine (c-x-c motif) receptor 4, Il1b - interleukin 1 beta, Ifitm2 - interferon induced transmembrane protein 2, Ccl6 - chemokine (c-c motif) li…
GO:0032368	regulation of lipid transport	0.000122	0.0164	7.43	3231	45	58	6	[Apoc2 - apolipoprotein c-ii, Cyp4f18 - cytochrome p450, family 4, subfamily f, polypeptide 18, Pltp - phospholipid transfer protein, Thbs1 - thrombospondin 1, Il1b - interleukin 1 beta, Anxa2 - annexin a2]
GO:0042127	regulation of cell proliferation	0.00014	0.0186	2.49	3231	403	58	18	[Lgals3 - lectin, galactose binding, soluble 3, Vim - vimentin, Ccr2 - chemokine (c-c motif) receptor 2, Fn1 - fibronectin 1, H2-Ab1 - histocompatibility 2, class ii antigen a, beta 1, Cd44 - cd44 antigen, H2-Aa - histocompatibility 2, class ii antigen a, alpha, S100a11 - s100 calcium binding protein a11 (calgizzarin), Vegfa - vascular endothelial growth factor a, Il1b - interleukin 1 beta, Ifi30…
GO:0050866	negative regulation of cell activation	0.000156	0.0205	5.82	3231	67	58	7	[Cd74 - cd74 antigen (invariant polypeptide of major histocompatibility complex, class ii antigen-associated), Lgals3 - lectin, galactose binding, soluble 3, Anxa1 - annexin a1, Ccr2 - chemokine (c-c motif) receptor 2, H2-Ab1 - histocompatibility 2, class ii antigen a, beta 1, Cd44 - cd44 antigen, H2-Aa - histocompatibility 2, class ii antigen a, alpha]
GO:0043207	response to external biotic stimulus	0.000158	0.0205	3.14	3231	231	58	13	[Lgals3 - lectin, galactose binding, soluble 3, Vim - vimentin, Malt1 - mucosa associated lymphoid tissue lymphoma translocation gene 1, Il1b - interleukin 1 beta, Wfdc17 - wap four-disulfide core domain 17, Ifitm2 - interferon induced transmembrane protein 2, Ly6a - lymphocyte antigen 6 complex, locus a, Ifitm3 - interferon induced transmembrane protein 3, Cd52 - cd52 antigen, Tnip3 - tnfaip3 in…
GO:0070555	response to interleukin-1	0.000158	0.0203	9.28	3231	30	58	5	[Anxa1 - annexin a1, Ccl9 - chemokine (c-c motif) ligand 9, Fn1 - fibronectin 1, Il1b - interleukin 1 beta, Ccl6 - chemokine (c-c motif) ligand 6]
GO:0098609	cell-cell adhesion	0.000172	0.0217	5.73	3231	68	58	7	[Lgals1 - lectin, galactose binding, soluble 1, Ccr2 - chemokine (c-c motif) receptor 2, Fn1 - fibronectin 1, Cd44 - cd44 antigen, Thbs1 - thrombospondin 1, Il1b - interleukin 1 beta, Emb - embigin]
GO:0006954	inflammatory response	0.000176	0.022	4.32	3231	116	58	9	[Ccl9 - chemokine (c-c motif) ligand 9, Anxa1 - annexin a1, Il1rn - interleukin 1 receptor antagonist, Fn1 - fibronectin 1, Ccr2 - chemokine (c-c motif) receptor 2, Cd44 - cd44 antigen, Thbs1 - thrombospondin 1, Il1b - interleukin 1 beta, Ccl6 - chemokine (c-c motif) ligand 6]
GO:0051051	negative regulation of transport	0.000177	0.0219	3.9	3231	143	58	10	[Cd74 - cd74 antigen (invariant polypeptide of major histocompatibility complex, class ii antigen-associated), Apoc2 - apolipoprotein c-ii, Lgals3 - lectin, galactose binding, soluble 3, Cyp4f18 - cytochrome p450, family 4, subfamily f, polypeptide 18, Anxa1 - annexin a1, Il1rn - interleukin 1 receptor antagonist, Anxa5 - annexin a5, Ccr2 - chemokine (c-c motif) receptor 2, Thbs1 - thrombospondin…
GO:0040011	locomotion	0.000205	0.0251	3.06	3231	237	58	13	[Lgals3 - lectin, galactose binding, soluble 3, Fn1 - fibronectin 1, Ccr2 - chemokine (c-c motif) receptor 2, Cd44 - cd44 antigen, Lsp1 - lymphocyte specific 1, Il1b - interleukin 1 beta, Vegfa - vascular endothelial growth factor a, Anxa1 - annexin a1, Ccl9 - chemokine (c-c motif) ligand 9, Pltp - phospholipid transfer protein, Thbs1 - thrombospondin 1, Cxcr4 - chemokine (c-x-c motif) receptor 4…
GO:0051250	negative regulation of lymphocyte activation	0.000222	0.0268	6.68	3231	50	58	6	[Cd74 - cd74 antigen (invariant polypeptide of major histocompatibility complex, class ii antigen-associated), Lgals3 - lectin, galactose binding, soluble 3, Anxa1 - annexin a1, H2-Ab1 - histocompatibility 2, class ii antigen a, beta 1, Cd44 - cd44 antigen, H2-Aa - histocompatibility 2, class ii antigen a, alpha]
GO:0042221	response to chemical	0.000224	0.0268	2.01	3231	665	58	24	[Crip1 - cysteine-rich protein 1 (intestinal), Vim - vimentin, Anxa5 - annexin a5, Fn1 - fibronectin 1, Cd44 - cd44 antigen, Lsp1 - lymphocyte specific 1, H2-Ab1 - histocompatibility 2, class ii antigen a, beta 1, H2-Aa - histocompatibility 2, class ii antigen a, alpha, Malt1 - mucosa associated lymphoid tissue lymphoma translocation gene 1, S100a10 - s100 calcium binding protein a10 (calpactin),…
GO:0009607	response to biotic stimulus	0.000264	0.0311	2.98	3231	243	58	13	[Lgals3 - lectin, galactose binding, soluble 3, Vim - vimentin, Malt1 - mucosa associated lymphoid tissue lymphoma translocation gene 1, Il1b - interleukin 1 beta, Wfdc17 - wap four-disulfide core domain 17, Ifitm2 - interferon induced transmembrane protein 2, Ly6a - lymphocyte antigen 6 complex, locus a, Ifitm3 - interferon induced transmembrane protein 3, Cd52 - cd52 antigen, Tnip3 - tnfaip3 in…
GO:0048870	cell motility	0.000269	0.0314	3.17	3231	211	58	12	[Lgals3 - lectin, galactose binding, soluble 3, Ccl9 - chemokine (c-c motif) ligand 9, Anxa1 - annexin a1, Ccr2 - chemokine (c-c motif) receptor 2, Fn1 - fibronectin 1, Cd44 - cd44 antigen, Pltp - phospholipid transfer protein, Thbs1 - thrombospondin 1, Cxcr4 - chemokine (c-x-c motif) receptor 4, Vegfa - vascular endothelial growth factor a, Il1b - interleukin 1 beta, Ccl6 - chemokine (c-c motif)…
GO:1902105	regulation of leukocyte differentiation	0.000274	0.0317	4.59	3231	97	58	8	[Cd74 - cd74 antigen (invariant polypeptide of major histocompatibility complex, class ii antigen-associated), Anxa1 - annexin a1, Ccr2 - chemokine (c-c motif) receptor 2, Cd44 - cd44 antigen, H2-Aa - histocompatibility 2, class ii antigen a, alpha, Malt1 - mucosa associated lymphoid tissue lymphoma translocation gene 1, Il1b - interleukin 1 beta, H2-DMa - histocompatibility 2, class ii, locus dm…
GO:0002684	positive regulation of immune system process	0.000277	0.0316	2.81	3231	278	58	14	[Lgals3 - lectin, galactose binding, soluble 3, Lgals1 - lectin, galactose binding, soluble 1, Ccr2 - chemokine (c-c motif) receptor 2, Cd44 - cd44 antigen, H2-Ab1 - histocompatibility 2, class ii antigen a, beta 1, H2-Aa - histocompatibility 2, class ii antigen a, alpha, Malt1 - mucosa associated lymphoid tissue lymphoma translocation gene 1, Il1b - interleukin 1 beta, Vegfa - vascular endotheli…
GO:0022603	regulation of anatomical structure morphogenesis	0.000277	0.0313	2.81	3231	278	58	14	[Lgals3 - lectin, galactose binding, soluble 3, Vim - vimentin, Lst1 - leukocyte specific transcript 1, Fn1 - fibronectin 1, Ccr2 - chemokine (c-c motif) receptor 2, Cd44 - cd44 antigen, S100a10 - s100 calcium binding protein a10 (calpactin), Il1b - interleukin 1 beta, Vegfa - vascular endothelial growth factor a, Anxa1 - annexin a1, Il1rn - interleukin 1 receptor antagonist, Thbs1 - thrombospond…
GO:0045624	positive regulation of T-helper cell differentiation	0.000289	0.0323	20.89	3231	8	58	3	[Anxa1 - annexin a1, Ccr2 - chemokine (c-c motif) receptor 2, Malt1 - mucosa associated lymphoid tissue lymphoma translocation gene 1]
GO:0002690	positive regulation of leukocyte chemotaxis	0.000292	0.0324	8.19	3231	34	58	5	[Cd74 - cd74 antigen (invariant polypeptide of major histocompatibility complex, class ii antigen-associated), Ccr2 - chemokine (c-c motif) receptor 2, Thbs1 - thrombospondin 1, Vegfa - vascular endothelial growth factor a, Il1b - interleukin 1 beta]
GO:0002685	regulation of leukocyte migration	0.000293	0.0321	5.27	3231	74	58	7	[Cd74 - cd74 antigen (invariant polypeptide of major histocompatibility complex, class ii antigen-associated), Lgals3 - lectin, galactose binding, soluble 3, Anxa1 - annexin a1, Ccr2 - chemokine (c-c motif) receptor 2, Thbs1 - thrombospondin 1, Vegfa - vascular endothelial growth factor a, Il1b - interleukin 1 beta]
GO:0045766	positive regulation of angiogenesis	0.000307	0.0333	6.31	3231	53	58	6	[Lgals3 - lectin, galactose binding, soluble 3, Anxa1 - annexin a1, Thbs1 - thrombospondin 1, Cxcr4 - chemokine (c-x-c motif) receptor 4, Vegfa - vascular endothelial growth factor a, Il1b - interleukin 1 beta]
GO:0010749	regulation of nitric oxide mediated signal transduction	0.000317	0.034	55.71	3231	2	58	2	[Thbs1 - thrombospondin 1, Vegfa - vascular endothelial growth factor a]
GO:2000446	regulation of macrophage migration inhibitory factor signaling pathway	0.000317	0.0336	55.71	3231	2	58	2	[Cd74 - cd74 antigen (invariant polypeptide of major histocompatibility complex, class ii antigen-associated), Cxcr4 - chemokine (c-x-c motif) receptor 4]
GO:2000448	positive regulation of macrophage migration inhibitory factor signaling pathway	0.000317	0.0333	55.71	3231	2	58	2	[Cd74 - cd74 antigen (invariant polypeptide of major histocompatibility complex, class ii antigen-associated), Cxcr4 - chemokine (c-x-c motif) receptor 4]
GO:0042360	vitamin E metabolic process	0.000317	0.033	55.71	3231	2	58	2	[Cyp4f18 - cytochrome p450, family 4, subfamily f, polypeptide 18, Pltp - phospholipid transfer protein]
GO:0014050	negative regulation of glutamate secretion	0.000317	0.0326	55.71	3231	2	58	2	[Il1rn - interleukin 1 receptor antagonist, Il1b - interleukin 1 beta]
GO:0046634	regulation of alpha-beta T cell activation	0.000337	0.0343	7.96	3231	35	58	5	[Anxa1 - annexin a1, Ccr2 - chemokine (c-c motif) receptor 2, H2-Ab1 - histocompatibility 2, class ii antigen a, beta 1, Cd44 - cd44 antigen, Malt1 - mucosa associated lymphoid tissue lymphoma translocation gene 1]
GO:0002687	positive regulation of leukocyte migration	0.000341	0.0345	6.19	3231	54	58	6	[Cd74 - cd74 antigen (invariant polypeptide of major histocompatibility complex, class ii antigen-associated), Lgals3 - lectin, galactose binding, soluble 3, Ccr2 - chemokine (c-c motif) receptor 2, Thbs1 - thrombospondin 1, Vegfa - vascular endothelial growth factor a, Il1b - interleukin 1 beta]
GO:1905952	regulation of lipid localization	0.000341	0.0341	6.19	3231	54	58	6	[Apoc2 - apolipoprotein c-ii, Cyp4f18 - cytochrome p450, family 4, subfamily f, polypeptide 18, Pltp - phospholipid transfer protein, Thbs1 - thrombospondin 1, Il1b - interleukin 1 beta, Anxa2 - annexin a2]
GO:1903708	positive regulation of hemopoiesis	0.000346	0.0343	5.13	3231	76	58	7	[Cd74 - cd74 antigen (invariant polypeptide of major histocompatibility complex, class ii antigen-associated), Anxa1 - annexin a1, Ccr2 - chemokine (c-c motif) receptor 2, H2-Aa - histocompatibility 2, class ii antigen a, alpha, Malt1 - mucosa associated lymphoid tissue lymphoma translocation gene 1, Il1b - interleukin 1 beta, H2-DMa - histocompatibility 2, class ii, locus dma]
GO:2000514	regulation of CD4-positive, alpha-beta T cell activation	0.000366	0.0359	11.14	3231	20	58	4	[Anxa1 - annexin a1, Ccr2 - chemokine (c-c motif) receptor 2, Cd44 - cd44 antigen, Malt1 - mucosa associated lymphoid tissue lymphoma translocation gene 1]
GO:0032663	regulation of interleukin-2 production	0.000366	0.0356	11.14	3231	20	58	4	[Anxa1 - annexin a1, Ccr2 - chemokine (c-c motif) receptor 2, Malt1 - mucosa associated lymphoid tissue lymphoma translocation gene 1, Il1b - interleukin 1 beta]
GO:0043062	extracellular structure organization	0.000386	0.0372	7.74	3231	36	58	5	[Lgals3 - lectin, galactose binding, soluble 3, Fn1 - fibronectin 1, Pltp - phospholipid transfer protein, Tgfbi - transforming growth factor, beta induced, Anxa2 - annexin a2]
GO:0034114	regulation of heterotypic cell-cell adhesion	0.000427	0.0408	18.57	3231	9	58	3	[Il1rn - interleukin 1 receptor antagonist, Cd44 - cd44 antigen, Il1b - interleukin 1 beta]
GO:0070486	leukocyte aggregation	0.000427	0.0404	18.57	3231	9	58	3	[Cd44 - cd44 antigen, Thbs1 - thrombospondin 1, Il1b - interleukin 1 beta]
GO:0046597	negative regulation of viral entry into host cell	0.000427	0.0401	18.57	3231	9	58	3	[Cd74 - cd74 antigen (invariant polypeptide of major histocompatibility complex, class ii antigen-associated), Ifitm3 - interferon induced transmembrane protein 3, Ifitm2 - interferon induced transmembrane protein 2]
GO:0010033	response to organic substance	0.000494	0.046	2.06	3231	568	58	21	[Vim - vimentin, Anxa5 - annexin a5, Fn1 - fibronectin 1, Lsp1 - lymphocyte specific 1, H2-Ab1 - histocompatibility 2, class ii antigen a, beta 1, Cd44 - cd44 antigen, H2-Aa - histocompatibility 2, class ii antigen a, alpha, Malt1 - mucosa associated lymphoid tissue lymphoma translocation gene 1, Vegfa - vascular endothelial growth factor a, Il1b - interleukin 1 beta, Ifitm2 - interferon induced …
GO:0043410	positive regulation of MAPK cascade	0.000495	0.0456	3.77	3231	133	58	9	[Cd74 - cd74 antigen (invariant polypeptide of major histocompatibility complex, class ii antigen-associated), Ccl9 - chemokine (c-c motif) ligand 9, Il1rn - interleukin 1 receptor antagonist, Cd44 - cd44 antigen, Thbs1 - thrombospondin 1, Il1b - interleukin 1 beta, Cxcr4 - chemokine (c-x-c motif) receptor 4, Vegfa - vascular endothelial growth factor a, Ccl6 - chemokine (c-c motif) ligand 6]
GO:0051707	response to other organism	0.000516	0.0471	3.42	3231	163	58	10	[Lgals3 - lectin, galactose binding, soluble 3, Ifitm3 - interferon induced transmembrane protein 3, Cd52 - cd52 antigen, Malt1 - mucosa associated lymphoid tissue lymphoma translocation gene 1, Wfdc17 - wap four-disulfide core domain 17, Lyz2 - lysozyme 2, Ifi27l2a - interferon, alpha-inducible protein 27 like 2a, Ifitm2 - interferon induced transmembrane protein 2, Ly6a - lymphocyte antigen 6 c…
GO:0019217	regulation of fatty acid metabolic process	0.000538	0.0487	10.13	3231	22	58	4	[Cd74 - cd74 antigen (invariant polypeptide of major histocompatibility complex, class ii antigen-associated), Apoc2 - apolipoprotein c-ii, Anxa1 - annexin a1, Il1b - interleukin 1 beta]
GO:0009605	response to external stimulus	0.000545	0.0489	2.51	3231	333	58	15	[Lgals3 - lectin, galactose binding, soluble 3, Vim - vimentin, Malt1 - mucosa associated lymphoid tissue lymphoma translocation gene 1, Il1b - interleukin 1 beta, Wfdc17 - wap four-disulfide core domain 17, Ifitm2 - interferon induced transmembrane protein 2, Ly6a - lymphocyte antigen 6 complex, locus a, Ifitm3 - interferon induced transmembrane protein 3, Cd52 - cd52 antigen, Thbs1 - thrombospo…
GO:1903706	regulation of hemopoiesis	0.000553	0.0492	3.71	3231	135	58	9	[Cd74 - cd74 antigen (invariant polypeptide of major histocompatibility complex, class ii antigen-associated), Anxa1 - annexin a1, Ccr2 - chemokine (c-c motif) receptor 2, Cd44 - cd44 antigen, H2-Aa - histocompatibility 2, class ii antigen a, alpha, Malt1 - mucosa associated lymphoid tissue lymphoma translocation gene 1, Il1b - interleukin 1 beta, Vegfa - vascular endothelial growth factor a, H2-…
GO:0045765	regulation of angiogenesis	0.000554	0.0489	4.76	3231	82	58	7	[Lgals3 - lectin, galactose binding, soluble 3, Anxa1 - annexin a1, Ccr2 - chemokine (c-c motif) receptor 2, Thbs1 - thrombospondin 1, Cxcr4 - chemokine (c-x-c motif) receptor 4, Vegfa - vascular endothelial growth factor a, Il1b - interleukin 1 beta]
GO:0002822	regulation of adaptive immune response based on somatic recombination of immune receptors built from immunoglobulin superfamily domains	0.000555	0.0486	5.67	3231	59	58	6	[Anxa1 - annexin a1, Ccr2 - chemokine (c-c motif) receptor 2, H2-Ab1 - histocompatibility 2, class ii antigen a, beta 1, Malt1 - mucosa associated lymphoid tissue lymphoma translocation gene 1, Il1b - interleukin 1 beta, H2-DMa - histocompatibility 2, class ii, locus dma]

## Sheet: Spp1+ MDM
GO Term	Description	P-value	FDR q-value	Enrichment	N	B	n	b	Genes
GO:0017144	drug metabolic process	1.01e-11	1.07e-07	5.34	3262	108	130	23	[Cyp4f18 - cytochrome p450, family 4, subfamily f, polypeptide 18, Prdx1 - peroxiredoxin 1, Pla2g7 - phospholipase a2, group vii (platelet-activating factor acetylhydrolase, plasma), Cyba - cytochrome b-245, alpha polypeptide, Adssl1 - adenylosuccinate synthetase like 1, Atp5e - atp synthase, h+ transporting, mitochondrial f1 complex, epsilon subunit, Atp5g1 - atp synthase, h+ transporting, mitoc…
GO:0034404	nucleobase-containing small molecule biosynthetic process	1.6e-10	8.45e-07	9.59	3262	34	130	13	[Smpdl3a - sphingomyelin phosphodiesterase, acid-like 3a, Eno1 - enolase 1, alpha non-neuron, Pkm - pyruvate kinase, muscle, Tpi1 - triosephosphate isomerase 1, Aldoa - aldolase a, fructose-bisphosphate, Ldha - lactate dehydrogenase a, Gda - guanine deaminase, Aprt - adenine phosphoribosyl transferase, Pgam1 - phosphoglycerate mutase 1, Pgk1 - phosphoglycerate kinase 1, Nme2 - nme/nm23 nucleoside…
GO:0044281	small molecule metabolic process	1.63e-10	5.75e-07	3.26	3262	262	130	34	[Cyp4f18 - cytochrome p450, family 4, subfamily f, polypeptide 18, Cd44 - cd44 antigen, Arg1 - arginase, liver, Atp5g1 - atp synthase, h+ transporting, mitochondrial f0 complex, subunit c1 (subunit 9), Eno1 - enolase 1, alpha non-neuron, Pkm - pyruvate kinase, muscle, Lipa - lysosomal acid lipase a, Mif - macrophage migration inhibitory factor, Gda - guanine deaminase, Aprt - adenine phosphoribos…
GO:0072522	purine-containing compound biosynthetic process	3.12e-10	8.24e-07	7.53	3262	50	130	15	[Adssl1 - adenylosuccinate synthetase like 1, Atp5e - atp synthase, h+ transporting, mitochondrial f1 complex, epsilon subunit, Atp5g1 - atp synthase, h+ transporting, mitochondrial f0 complex, subunit c1 (subunit 9), Eno1 - enolase 1, alpha non-neuron, Pkm - pyruvate kinase, muscle, Tpi1 - triosephosphate isomerase 1, Aldoa - aldolase a, fructose-bisphosphate, Aprt - adenine phosphoribosyl trans…
GO:0009141	nucleoside triphosphate metabolic process	4.27e-10	9.03e-07	7.38	3262	51	130	15	[Smpdl3a - sphingomyelin phosphodiesterase, acid-like 3a, Atp5e - atp synthase, h+ transporting, mitochondrial f1 complex, epsilon subunit, Atp5g1 - atp synthase, h+ transporting, mitochondrial f0 complex, subunit c1 (subunit 9), Eno1 - enolase 1, alpha non-neuron, Pkm - pyruvate kinase, muscle, Tpi1 - triosephosphate isomerase 1, Aldoa - aldolase a, fructose-bisphosphate, Ldha - lactate dehydrog…
GO:0009132	nucleoside diphosphate metabolic process	4.88e-10	8.6e-07	13.21	3262	19	130	10	[Ldha - lactate dehydrogenase a, Pgam1 - phosphoglycerate mutase 1, Pgk1 - phosphoglycerate kinase 1, Eno1 - enolase 1, alpha non-neuron, Nme2 - nme/nm23 nucleoside diphosphate kinase 2, Nme1 - nme/nm23 nucleoside diphosphate kinase 1, Pkm - pyruvate kinase, muscle, Tpi1 - triosephosphate isomerase 1, Aldoa - aldolase a, fructose-bisphosphate, Gapdh - glyceraldehyde-3-phosphate dehydrogenase]
GO:0009126	purine nucleoside monophosphate metabolic process	5.8e-10	8.76e-07	7.24	3262	52	130	15	[Atp5e - atp synthase, h+ transporting, mitochondrial f1 complex, epsilon subunit, Adssl1 - adenylosuccinate synthetase like 1, Atp5g1 - atp synthase, h+ transporting, mitochondrial f0 complex, subunit c1 (subunit 9), Eno1 - enolase 1, alpha non-neuron, Pkm - pyruvate kinase, muscle, Tpi1 - triosephosphate isomerase 1, Aldoa - aldolase a, fructose-bisphosphate, Ldha - lactate dehydrogenase a, Gda…
GO:0009167	purine ribonucleoside monophosphate metabolic process	5.8e-10	7.66e-07	7.24	3262	52	130	15	[Atp5e - atp synthase, h+ transporting, mitochondrial f1 complex, epsilon subunit, Adssl1 - adenylosuccinate synthetase like 1, Atp5g1 - atp synthase, h+ transporting, mitochondrial f0 complex, subunit c1 (subunit 9), Eno1 - enolase 1, alpha non-neuron, Pkm - pyruvate kinase, muscle, Tpi1 - triosephosphate isomerase 1, Aldoa - aldolase a, fructose-bisphosphate, Ldha - lactate dehydrogenase a, Gda…
GO:0072521	purine-containing compound metabolic process	7.02e-10	8.25e-07	5.72	3262	79	130	18	[Atp5e - atp synthase, h+ transporting, mitochondrial f1 complex, epsilon subunit, Adssl1 - adenylosuccinate synthetase like 1, Atp5g1 - atp synthase, h+ transporting, mitochondrial f0 complex, subunit c1 (subunit 9), Eno1 - enolase 1, alpha non-neuron, Pkm - pyruvate kinase, muscle, Tpi1 - triosephosphate isomerase 1, Aldoa - aldolase a, fructose-bisphosphate, Ldha - lactate dehydrogenase a, Gda…
GO:0009123	nucleoside monophosphate metabolic process	7.82e-10	8.27e-07	7.1	3262	53	130	15	[Atp5e - atp synthase, h+ transporting, mitochondrial f1 complex, epsilon subunit, Adssl1 - adenylosuccinate synthetase like 1, Atp5g1 - atp synthase, h+ transporting, mitochondrial f0 complex, subunit c1 (subunit 9), Eno1 - enolase 1, alpha non-neuron, Pkm - pyruvate kinase, muscle, Tpi1 - triosephosphate isomerase 1, Aldoa - aldolase a, fructose-bisphosphate, Ldha - lactate dehydrogenase a, Gda…
GO:0009161	ribonucleoside monophosphate metabolic process	7.82e-10	7.52e-07	7.1	3262	53	130	15	[Adssl1 - adenylosuccinate synthetase like 1, Atp5e - atp synthase, h+ transporting, mitochondrial f1 complex, epsilon subunit, Atp5g1 - atp synthase, h+ transporting, mitochondrial f0 complex, subunit c1 (subunit 9), Eno1 - enolase 1, alpha non-neuron, Pkm - pyruvate kinase, muscle, Tpi1 - triosephosphate isomerase 1, Aldoa - aldolase a, fructose-bisphosphate, Ldha - lactate dehydrogenase a, Gda…
GO:0006165	nucleoside diphosphate phosphorylation	7.88e-10	6.94e-07	15.06	3262	15	130	9	[Pgam1 - phosphoglycerate mutase 1, Pgk1 - phosphoglycerate kinase 1, Eno1 - enolase 1, alpha non-neuron, Nme2 - nme/nm23 nucleoside diphosphate kinase 2, Nme1 - nme/nm23 nucleoside diphosphate kinase 1, Pkm - pyruvate kinase, muscle, Tpi1 - triosephosphate isomerase 1, Aldoa - aldolase a, fructose-bisphosphate, Gapdh - glyceraldehyde-3-phosphate dehydrogenase]
GO:0046939	nucleotide phosphorylation	7.88e-10	6.41e-07	15.06	3262	15	130	9	[Pgam1 - phosphoglycerate mutase 1, Pgk1 - phosphoglycerate kinase 1, Eno1 - enolase 1, alpha non-neuron, Nme2 - nme/nm23 nucleoside diphosphate kinase 2, Nme1 - nme/nm23 nucleoside diphosphate kinase 1, Pkm - pyruvate kinase, muscle, Tpi1 - triosephosphate isomerase 1, Aldoa - aldolase a, fructose-bisphosphate, Gapdh - glyceraldehyde-3-phosphate dehydrogenase]
GO:0006753	nucleoside phosphate metabolic process	8.78e-10	6.63e-07	5.02	3262	100	130	20	[Smpdl3a - sphingomyelin phosphodiesterase, acid-like 3a, Atp5e - atp synthase, h+ transporting, mitochondrial f1 complex, epsilon subunit, Adssl1 - adenylosuccinate synthetase like 1, Atp5g1 - atp synthase, h+ transporting, mitochondrial f0 complex, subunit c1 (subunit 9), Eno1 - enolase 1, alpha non-neuron, Tpi1 - triosephosphate isomerase 1, Pkm - pyruvate kinase, muscle, Aldoa - aldolase a, f…
GO:0019693	ribose phosphate metabolic process	1.09e-09	7.67e-07	5.58	3262	81	130	18	[Atp5e - atp synthase, h+ transporting, mitochondrial f1 complex, epsilon subunit, Adssl1 - adenylosuccinate synthetase like 1, Atp5g1 - atp synthase, h+ transporting, mitochondrial f0 complex, subunit c1 (subunit 9), Eno1 - enolase 1, alpha non-neuron, Pkm - pyruvate kinase, muscle, Tpi1 - triosephosphate isomerase 1, Aldoa - aldolase a, fructose-bisphosphate, Ldha - lactate dehydrogenase a, Gda…
GO:0009205	purine ribonucleoside triphosphate metabolic process	1.41e-09	9.33e-07	7.47	3262	47	130	14	[Atp5e - atp synthase, h+ transporting, mitochondrial f1 complex, epsilon subunit, Atp5g1 - atp synthase, h+ transporting, mitochondrial f0 complex, subunit c1 (subunit 9), Eno1 - enolase 1, alpha non-neuron, Pkm - pyruvate kinase, muscle, Tpi1 - triosephosphate isomerase 1, Aldoa - aldolase a, fructose-bisphosphate, Ldha - lactate dehydrogenase a, Pgam1 - phosphoglycerate mutase 1, Fam20c - fami…
GO:0009199	ribonucleoside triphosphate metabolic process	1.41e-09	8.78e-07	7.47	3262	47	130	14	[Atp5e - atp synthase, h+ transporting, mitochondrial f1 complex, epsilon subunit, Atp5g1 - atp synthase, h+ transporting, mitochondrial f0 complex, subunit c1 (subunit 9), Eno1 - enolase 1, alpha non-neuron, Pkm - pyruvate kinase, muscle, Tpi1 - triosephosphate isomerase 1, Aldoa - aldolase a, fructose-bisphosphate, Ldha - lactate dehydrogenase a, Pgam1 - phosphoglycerate mutase 1, Fam20c - fami…
GO:1901135	carbohydrate derivative metabolic process	1.63e-09	9.6e-07	4.21	3262	137	130	23	[Cd44 - cd44 antigen, Atp5e - atp synthase, h+ transporting, mitochondrial f1 complex, epsilon subunit, Adssl1 - adenylosuccinate synthetase like 1, Atp5g1 - atp synthase, h+ transporting, mitochondrial f0 complex, subunit c1 (subunit 9), Eno1 - enolase 1, alpha non-neuron, Tpi1 - triosephosphate isomerase 1, Pkm - pyruvate kinase, muscle, Aldoa - aldolase a, fructose-bisphosphate, Ldha - lactate…
GO:0009201	ribonucleoside triphosphate biosynthetic process	1.68e-09	9.36e-07	9.12	3262	33	130	12	[Pgam1 - phosphoglycerate mutase 1, Pgk1 - phosphoglycerate kinase 1, Atp5e - atp synthase, h+ transporting, mitochondrial f1 complex, epsilon subunit, Atp5g1 - atp synthase, h+ transporting, mitochondrial f0 complex, subunit c1 (subunit 9), Eno1 - enolase 1, alpha non-neuron, Nme2 - nme/nm23 nucleoside diphosphate kinase 2, Atp5l - atp synthase, h+ transporting, mitochondrial f0 complex, subunit…
GO:0009206	purine ribonucleoside triphosphate biosynthetic process	1.68e-09	8.89e-07	9.12	3262	33	130	12	[Pgam1 - phosphoglycerate mutase 1, Pgk1 - phosphoglycerate kinase 1, Atp5e - atp synthase, h+ transporting, mitochondrial f1 complex, epsilon subunit, Atp5g1 - atp synthase, h+ transporting, mitochondrial f0 complex, subunit c1 (subunit 9), Eno1 - enolase 1, alpha non-neuron, Nme2 - nme/nm23 nucleoside diphosphate kinase 2, Atp5l - atp synthase, h+ transporting, mitochondrial f0 complex, subunit…
GO:0009145	purine nucleoside triphosphate biosynthetic process	1.68e-09	8.47e-07	9.12	3262	33	130	12	[Pgam1 - phosphoglycerate mutase 1, Pgk1 - phosphoglycerate kinase 1, Atp5e - atp synthase, h+ transporting, mitochondrial f1 complex, epsilon subunit, Atp5g1 - atp synthase, h+ transporting, mitochondrial f0 complex, subunit c1 (subunit 9), Eno1 - enolase 1, alpha non-neuron, Nme2 - nme/nm23 nucleoside diphosphate kinase 2, Atp5l - atp synthase, h+ transporting, mitochondrial f0 complex, subunit…
GO:0009144	purine nucleoside triphosphate metabolic process	1.93e-09	9.26e-07	7.32	3262	48	130	14	[Atp5e - atp synthase, h+ transporting, mitochondrial f1 complex, epsilon subunit, Atp5g1 - atp synthase, h+ transporting, mitochondrial f0 complex, subunit c1 (subunit 9), Eno1 - enolase 1, alpha non-neuron, Pkm - pyruvate kinase, muscle, Tpi1 - triosephosphate isomerase 1, Aldoa - aldolase a, fructose-bisphosphate, Ldha - lactate dehydrogenase a, Pgam1 - phosphoglycerate mutase 1, Fam20c - fami…
GO:0009150	purine ribonucleotide metabolic process	2.38e-09	1.09e-06	5.69	3262	75	130	17	[Adssl1 - adenylosuccinate synthetase like 1, Atp5e - atp synthase, h+ transporting, mitochondrial f1 complex, epsilon subunit, Atp5g1 - atp synthase, h+ transporting, mitochondrial f0 complex, subunit c1 (subunit 9), Eno1 - enolase 1, alpha non-neuron, Pkm - pyruvate kinase, muscle, Tpi1 - triosephosphate isomerase 1, Aldoa - aldolase a, fructose-bisphosphate, Ldha - lactate dehydrogenase a, Gda…
GO:0006164	purine nucleotide biosynthetic process	2.61e-09	1.15e-06	7.17	3262	49	130	14	[Adssl1 - adenylosuccinate synthetase like 1, Atp5e - atp synthase, h+ transporting, mitochondrial f1 complex, epsilon subunit, Atp5g1 - atp synthase, h+ transporting, mitochondrial f0 complex, subunit c1 (subunit 9), Eno1 - enolase 1, alpha non-neuron, Pkm - pyruvate kinase, muscle, Tpi1 - triosephosphate isomerase 1, Aldoa - aldolase a, fructose-bisphosphate, Aprt - adenine phosphoribosyl trans…
GO:0009152	purine ribonucleotide biosynthetic process	2.61e-09	1.1e-06	7.17	3262	49	130	14	[Adssl1 - adenylosuccinate synthetase like 1, Atp5e - atp synthase, h+ transporting, mitochondrial f1 complex, epsilon subunit, Atp5g1 - atp synthase, h+ transporting, mitochondrial f0 complex, subunit c1 (subunit 9), Eno1 - enolase 1, alpha non-neuron, Pkm - pyruvate kinase, muscle, Tpi1 - triosephosphate isomerase 1, Aldoa - aldolase a, fructose-bisphosphate, Aprt - adenine phosphoribosyl trans…
GO:0006163	purine nucleotide metabolic process	2.96e-09	1.2e-06	5.61	3262	76	130	17	[Atp5e - atp synthase, h+ transporting, mitochondrial f1 complex, epsilon subunit, Adssl1 - adenylosuccinate synthetase like 1, Atp5g1 - atp synthase, h+ transporting, mitochondrial f0 complex, subunit c1 (subunit 9), Eno1 - enolase 1, alpha non-neuron, Pkm - pyruvate kinase, muscle, Tpi1 - triosephosphate isomerase 1, Aldoa - aldolase a, fructose-bisphosphate, Ldha - lactate dehydrogenase a, Gda…
GO:0055086	nucleobase-containing small molecule metabolic process	3.1e-09	1.21e-06	4.69	3262	107	130	20	[Smpdl3a - sphingomyelin phosphodiesterase, acid-like 3a, Atp5e - atp synthase, h+ transporting, mitochondrial f1 complex, epsilon subunit, Adssl1 - adenylosuccinate synthetase like 1, Atp5g1 - atp synthase, h+ transporting, mitochondrial f0 complex, subunit c1 (subunit 9), Eno1 - enolase 1, alpha non-neuron, Tpi1 - triosephosphate isomerase 1, Pkm - pyruvate kinase, muscle, Aldoa - aldolase a, f…
GO:0009260	ribonucleotide biosynthetic process	3.5e-09	1.32e-06	7.03	3262	50	130	14	[Adssl1 - adenylosuccinate synthetase like 1, Atp5e - atp synthase, h+ transporting, mitochondrial f1 complex, epsilon subunit, Atp5g1 - atp synthase, h+ transporting, mitochondrial f0 complex, subunit c1 (subunit 9), Eno1 - enolase 1, alpha non-neuron, Pkm - pyruvate kinase, muscle, Tpi1 - triosephosphate isomerase 1, Aldoa - aldolase a, fructose-bisphosphate, Aprt - adenine phosphoribosyl trans…
GO:0009259	ribonucleotide metabolic process	3.68e-09	1.34e-06	5.54	3262	77	130	17	[Adssl1 - adenylosuccinate synthetase like 1, Atp5e - atp synthase, h+ transporting, mitochondrial f1 complex, epsilon subunit, Atp5g1 - atp synthase, h+ transporting, mitochondrial f0 complex, subunit c1 (subunit 9), Eno1 - enolase 1, alpha non-neuron, Pkm - pyruvate kinase, muscle, Tpi1 - triosephosphate isomerase 1, Aldoa - aldolase a, fructose-bisphosphate, Ldha - lactate dehydrogenase a, Gda…
GO:0009124	nucleoside monophosphate biosynthetic process	3.7e-09	1.3e-06	8.6	3262	35	130	12	[Aprt - adenine phosphoribosyl transferase, Pgam1 - phosphoglycerate mutase 1, Pgk1 - phosphoglycerate kinase 1, Atp5e - atp synthase, h+ transporting, mitochondrial f1 complex, epsilon subunit, Adssl1 - adenylosuccinate synthetase like 1, Atp5g1 - atp synthase, h+ transporting, mitochondrial f0 complex, subunit c1 (subunit 9), Eno1 - enolase 1, alpha non-neuron, Atp5l - atp synthase, h+ transpor…
GO:0009127	purine nucleoside monophosphate biosynthetic process	3.7e-09	1.26e-06	8.6	3262	35	130	12	[Aprt - adenine phosphoribosyl transferase, Pgam1 - phosphoglycerate mutase 1, Pgk1 - phosphoglycerate kinase 1, Atp5e - atp synthase, h+ transporting, mitochondrial f1 complex, epsilon subunit, Adssl1 - adenylosuccinate synthetase like 1, Atp5g1 - atp synthase, h+ transporting, mitochondrial f0 complex, subunit c1 (subunit 9), Eno1 - enolase 1, alpha non-neuron, Atp5l - atp synthase, h+ transpor…
GO:0009142	nucleoside triphosphate biosynthetic process	3.7e-09	1.22e-06	8.6	3262	35	130	12	[Pgam1 - phosphoglycerate mutase 1, Pgk1 - phosphoglycerate kinase 1, Atp5e - atp synthase, h+ transporting, mitochondrial f1 complex, epsilon subunit, Atp5g1 - atp synthase, h+ transporting, mitochondrial f0 complex, subunit c1 (subunit 9), Eno1 - enolase 1, alpha non-neuron, Nme2 - nme/nm23 nucleoside diphosphate kinase 2, Atp5l - atp synthase, h+ transporting, mitochondrial f0 complex, subunit…
GO:0009168	purine ribonucleoside monophosphate biosynthetic process	3.7e-09	1.18e-06	8.6	3262	35	130	12	[Aprt - adenine phosphoribosyl transferase, Pgam1 - phosphoglycerate mutase 1, Pgk1 - phosphoglycerate kinase 1, Atp5e - atp synthase, h+ transporting, mitochondrial f1 complex, epsilon subunit, Adssl1 - adenylosuccinate synthetase like 1, Atp5g1 - atp synthase, h+ transporting, mitochondrial f0 complex, subunit c1 (subunit 9), Eno1 - enolase 1, alpha non-neuron, Atp5l - atp synthase, h+ transpor…
GO:0009156	ribonucleoside monophosphate biosynthetic process	3.7e-09	1.15e-06	8.6	3262	35	130	12	[Aprt - adenine phosphoribosyl transferase, Pgam1 - phosphoglycerate mutase 1, Pgk1 - phosphoglycerate kinase 1, Atp5e - atp synthase, h+ transporting, mitochondrial f1 complex, epsilon subunit, Adssl1 - adenylosuccinate synthetase like 1, Atp5g1 - atp synthase, h+ transporting, mitochondrial f0 complex, subunit c1 (subunit 9), Eno1 - enolase 1, alpha non-neuron, Atp5l - atp synthase, h+ transpor…
GO:0006952	defense response	3.91e-09	1.18e-06	2.97	3262	279	130	33	[Fn1 - fibronectin 1, Cd44 - cd44 antigen, Arg1 - arginase, liver, Ifitm1 - interferon induced transmembrane protein 1, Adam8 - a disintegrin and metallopeptidase domain 8, Lipa - lysosomal acid lipase a, Mif - macrophage migration inhibitory factor, Ccl9 - chemokine (c-c motif) ligand 9, Ecm1 - extracellular matrix protein 1, App - amyloid beta (a4) precursor protein, Acp5 - acid phosphatase 5, …
GO:0046390	ribose phosphate biosynthetic process	4.67e-09	1.37e-06	6.89	3262	51	130	14	[Adssl1 - adenylosuccinate synthetase like 1, Atp5e - atp synthase, h+ transporting, mitochondrial f1 complex, epsilon subunit, Atp5g1 - atp synthase, h+ transporting, mitochondrial f0 complex, subunit c1 (subunit 9), Eno1 - enolase 1, alpha non-neuron, Pkm - pyruvate kinase, muscle, Tpi1 - triosephosphate isomerase 1, Aldoa - aldolase a, fructose-bisphosphate, Aprt - adenine phosphoribosyl trans…
GO:0009117	nucleotide metabolic process	5.05e-09	1.44e-06	4.82	3262	99	130	19	[Adssl1 - adenylosuccinate synthetase like 1, Atp5e - atp synthase, h+ transporting, mitochondrial f1 complex, epsilon subunit, Atp5g1 - atp synthase, h+ transporting, mitochondrial f0 complex, subunit c1 (subunit 9), Eno1 - enolase 1, alpha non-neuron, Tpi1 - triosephosphate isomerase 1, Pkm - pyruvate kinase, muscle, Aldoa - aldolase a, fructose-bisphosphate, Ldha - lactate dehydrogenase a, Prd…
GO:0016052	carbohydrate catabolic process	5.28e-09	1.47e-06	10.91	3262	23	130	10	[Ldha - lactate dehydrogenase a, Pgam1 - phosphoglycerate mutase 1, Pgk1 - phosphoglycerate kinase 1, Eno1 - enolase 1, alpha non-neuron, Chi3l3 - chitinase 3-like 3, Akr1a1 - aldo-keto reductase family 1, member a1 (aldehyde reductase), Pkm - pyruvate kinase, muscle, Tpi1 - triosephosphate isomerase 1, Aldoa - aldolase a, fructose-bisphosphate, Gapdh - glyceraldehyde-3-phosphate dehydrogenase]
GO:1901293	nucleoside phosphate biosynthetic process	1.37e-08	3.72e-06	6.39	3262	55	130	14	[Atp5e - atp synthase, h+ transporting, mitochondrial f1 complex, epsilon subunit, Adssl1 - adenylosuccinate synthetase like 1, Atp5g1 - atp synthase, h+ transporting, mitochondrial f0 complex, subunit c1 (subunit 9), Eno1 - enolase 1, alpha non-neuron, Pkm - pyruvate kinase, muscle, Tpi1 - triosephosphate isomerase 1, Aldoa - aldolase a, fructose-bisphosphate, Aprt - adenine phosphoribosyl trans…
GO:0009165	nucleotide biosynthetic process	1.37e-08	3.62e-06	6.39	3262	55	130	14	[Atp5e - atp synthase, h+ transporting, mitochondrial f1 complex, epsilon subunit, Adssl1 - adenylosuccinate synthetase like 1, Atp5g1 - atp synthase, h+ transporting, mitochondrial f0 complex, subunit c1 (subunit 9), Eno1 - enolase 1, alpha non-neuron, Pkm - pyruvate kinase, muscle, Tpi1 - triosephosphate isomerase 1, Aldoa - aldolase a, fructose-bisphosphate, Aprt - adenine phosphoribosyl trans…
GO:0046034	ATP metabolic process	2.09e-08	5.38e-06	7.53	3262	40	130	12	[Ldha - lactate dehydrogenase a, Pgam1 - phosphoglycerate mutase 1, Fam20c - family with sequence similarity 20, member c, Pgk1 - phosphoglycerate kinase 1, Atp5e - atp synthase, h+ transporting, mitochondrial f1 complex, epsilon subunit, Atp5g1 - atp synthase, h+ transporting, mitochondrial f0 complex, subunit c1 (subunit 9), Eno1 - enolase 1, alpha non-neuron, Atp5l - atp synthase, h+ transport…
GO:0046434	organophosphate catabolic process	3.86e-08	9.7e-06	7.17	3262	42	130	12	[Ldha - lactate dehydrogenase a, Smpdl3a - sphingomyelin phosphodiesterase, acid-like 3a, Gda - guanine deaminase, Pla2g7 - phospholipase a2, group vii (platelet-activating factor acetylhydrolase, plasma), Pgam1 - phosphoglycerate mutase 1, Pgk1 - phosphoglycerate kinase 1, Prdx6 - peroxiredoxin 6, Eno1 - enolase 1, alpha non-neuron, Tpi1 - triosephosphate isomerase 1, Pkm - pyruvate kinase, musc…
GO:0051186	cofactor metabolic process	4.51e-08	1.11e-05	4.74	3262	90	130	17	[Prdx1 - peroxiredoxin 1, Gsr - glutathione reductase, Cyp4f18 - cytochrome p450, family 4, subfamily f, polypeptide 18, Cyba - cytochrome b-245, alpha polypeptide, Eno1 - enolase 1, alpha non-neuron, Pkm - pyruvate kinase, muscle, Tpi1 - triosephosphate isomerase 1, Aldoa - aldolase a, fructose-bisphosphate, Ldha - lactate dehydrogenase a, Slc7a11 - solute carrier family 7 (cationic amino acid t…
GO:0046031	ADP metabolic process	5.06e-08	1.21e-05	12.55	3262	16	130	8	[Ldha - lactate dehydrogenase a, Pgam1 - phosphoglycerate mutase 1, Pgk1 - phosphoglycerate kinase 1, Eno1 - enolase 1, alpha non-neuron, Pkm - pyruvate kinase, muscle, Tpi1 - triosephosphate isomerase 1, Aldoa - aldolase a, fructose-bisphosphate, Gapdh - glyceraldehyde-3-phosphate dehydrogenase]
GO:0009179	purine ribonucleoside diphosphate metabolic process	5.06e-08	1.19e-05	12.55	3262	16	130	8	[Ldha - lactate dehydrogenase a, Pgam1 - phosphoglycerate mutase 1, Pgk1 - phosphoglycerate kinase 1, Eno1 - enolase 1, alpha non-neuron, Pkm - pyruvate kinase, muscle, Tpi1 - triosephosphate isomerase 1, Aldoa - aldolase a, fructose-bisphosphate, Gapdh - glyceraldehyde-3-phosphate dehydrogenase]
GO:0009135	purine nucleoside diphosphate metabolic process	5.06e-08	1.16e-05	12.55	3262	16	130	8	[Ldha - lactate dehydrogenase a, Pgam1 - phosphoglycerate mutase 1, Pgk1 - phosphoglycerate kinase 1, Eno1 - enolase 1, alpha non-neuron, Pkm - pyruvate kinase, muscle, Tpi1 - triosephosphate isomerase 1, Aldoa - aldolase a, fructose-bisphosphate, Gapdh - glyceraldehyde-3-phosphate dehydrogenase]
GO:0019637	organophosphate metabolic process	7.41e-08	1.67e-05	3.48	3262	166	130	23	[Smpdl3a - sphingomyelin phosphodiesterase, acid-like 3a, Pla2g7 - phospholipase a2, group vii (platelet-activating factor acetylhydrolase, plasma), Adssl1 - adenylosuccinate synthetase like 1, Atp5e - atp synthase, h+ transporting, mitochondrial f1 complex, epsilon subunit, Fabp5 - fatty acid binding protein 5, epidermal, Atp5g1 - atp synthase, h+ transporting, mitochondrial f0 complex, subunit …
GO:0006754	ATP biosynthetic process	7.53e-08	1.66e-05	8.65	3262	29	130	10	[Pgam1 - phosphoglycerate mutase 1, Pgk1 - phosphoglycerate kinase 1, Atp5e - atp synthase, h+ transporting, mitochondrial f1 complex, epsilon subunit, Atp5g1 - atp synthase, h+ transporting, mitochondrial f0 complex, subunit c1 (subunit 9), Eno1 - enolase 1, alpha non-neuron, Atp5l - atp synthase, h+ transporting, mitochondrial f0 complex, subunit g, Tpi1 - triosephosphate isomerase 1, Pkm - pyr…
GO:1901292	nucleoside phosphate catabolic process	7.53e-08	1.62e-05	8.65	3262	29	130	10	[Ldha - lactate dehydrogenase a, Smpdl3a - sphingomyelin phosphodiesterase, acid-like 3a, Gda - guanine deaminase, Pgam1 - phosphoglycerate mutase 1, Pgk1 - phosphoglycerate kinase 1, Eno1 - enolase 1, alpha non-neuron, Tpi1 - triosephosphate isomerase 1, Pkm - pyruvate kinase, muscle, Aldoa - aldolase a, fructose-bisphosphate, Gapdh - glyceraldehyde-3-phosphate dehydrogenase]
GO:0044283	small molecule biosynthetic process	8.88e-08	1.88e-05	4.54	3262	94	130	17	[Smpdl3a - sphingomyelin phosphodiesterase, acid-like 3a, Eno1 - enolase 1, alpha non-neuron, Pkm - pyruvate kinase, muscle, Tpi1 - triosephosphate isomerase 1, Aldoa - aldolase a, fructose-bisphosphate, Mif - macrophage migration inhibitory factor, Ldha - lactate dehydrogenase a, Gda - guanine deaminase, Lpl - lipoprotein lipase, Aprt - adenine phosphoribosyl transferase, Pgam1 - phosphoglycerat…
GO:0006757	ATP generation from ADP	9.13e-08	1.89e-05	14.64	3262	12	130	7	[Pgam1 - phosphoglycerate mutase 1, Pgk1 - phosphoglycerate kinase 1, Eno1 - enolase 1, alpha non-neuron, Pkm - pyruvate kinase, muscle, Tpi1 - triosephosphate isomerase 1, Aldoa - aldolase a, fructose-bisphosphate, Gapdh - glyceraldehyde-3-phosphate dehydrogenase]
GO:0006096	glycolytic process	9.13e-08	1.86e-05	14.64	3262	12	130	7	[Pgam1 - phosphoglycerate mutase 1, Pgk1 - phosphoglycerate kinase 1, Eno1 - enolase 1, alpha non-neuron, Tpi1 - triosephosphate isomerase 1, Pkm - pyruvate kinase, muscle, Aldoa - aldolase a, fructose-bisphosphate, Gapdh - glyceraldehyde-3-phosphate dehydrogenase]
GO:0042866	pyruvate biosynthetic process	9.13e-08	1.82e-05	14.64	3262	12	130	7	[Pgam1 - phosphoglycerate mutase 1, Pgk1 - phosphoglycerate kinase 1, Eno1 - enolase 1, alpha non-neuron, Pkm - pyruvate kinase, muscle, Tpi1 - triosephosphate isomerase 1, Aldoa - aldolase a, fructose-bisphosphate, Gapdh - glyceraldehyde-3-phosphate dehydrogenase]
GO:0009185	ribonucleoside diphosphate metabolic process	9.23e-08	1.81e-05	11.81	3262	17	130	8	[Ldha - lactate dehydrogenase a, Pgam1 - phosphoglycerate mutase 1, Pgk1 - phosphoglycerate kinase 1, Eno1 - enolase 1, alpha non-neuron, Pkm - pyruvate kinase, muscle, Tpi1 - triosephosphate isomerase 1, Aldoa - aldolase a, fructose-bisphosphate, Gapdh - glyceraldehyde-3-phosphate dehydrogenase]
GO:0030155	regulation of cell adhesion	1.31e-07	2.52e-05	3.06	3262	213	130	26	[Fn1 - fibronectin 1, Cd44 - cd44 antigen, Gsn - gelsolin, Arg1 - arginase, liver, Vegfa - vascular endothelial growth factor a, Adam8 - a disintegrin and metallopeptidase domain 8, Mmp14 - matrix metallopeptidase 14 (membrane-inserted), Mmp12 - matrix metallopeptidase 12, Gpnmb - glycoprotein (transmembrane) nmb, Lgals3 - lectin, galactose binding, soluble 3, Lgals1 - lectin, galactose binding, …
GO:0006090	pyruvate metabolic process	1.61e-07	3.03e-05	11.15	3262	18	130	8	[Ldha - lactate dehydrogenase a, Pgam1 - phosphoglycerate mutase 1, Pgk1 - phosphoglycerate kinase 1, Eno1 - enolase 1, alpha non-neuron, Tpi1 - triosephosphate isomerase 1, Pkm - pyruvate kinase, muscle, Aldoa - aldolase a, fructose-bisphosphate, Gapdh - glyceraldehyde-3-phosphate dehydrogenase]
GO:1901137	carbohydrate derivative biosynthetic process	5.27e-07	9.77e-05	4.88	3262	72	130	14	[Atp5e - atp synthase, h+ transporting, mitochondrial f1 complex, epsilon subunit, Adssl1 - adenylosuccinate synthetase like 1, Atp5g1 - atp synthase, h+ transporting, mitochondrial f0 complex, subunit c1 (subunit 9), Eno1 - enolase 1, alpha non-neuron, Pkm - pyruvate kinase, muscle, Tpi1 - triosephosphate isomerase 1, Aldoa - aldolase a, fructose-bisphosphate, Aprt - adenine phosphoribosyl trans…
GO:0019362	pyridine nucleotide metabolic process	5.62e-07	0.000102	7.17	3262	35	130	10	[Ldha - lactate dehydrogenase a, Prdx5 - peroxiredoxin 5, Taldo1 - transaldolase 1, Pgam1 - phosphoglycerate mutase 1, Pgk1 - phosphoglycerate kinase 1, Eno1 - enolase 1, alpha non-neuron, Tpi1 - triosephosphate isomerase 1, Pkm - pyruvate kinase, muscle, Aldoa - aldolase a, fructose-bisphosphate, Gapdh - glyceraldehyde-3-phosphate dehydrogenase]
GO:0072524	pyridine-containing compound metabolic process	5.62e-07	0.000101	7.17	3262	35	130	10	[Ldha - lactate dehydrogenase a, Prdx5 - peroxiredoxin 5, Taldo1 - transaldolase 1, Pgam1 - phosphoglycerate mutase 1, Pgk1 - phosphoglycerate kinase 1, Eno1 - enolase 1, alpha non-neuron, Tpi1 - triosephosphate isomerase 1, Pkm - pyruvate kinase, muscle, Aldoa - aldolase a, fructose-bisphosphate, Gapdh - glyceraldehyde-3-phosphate dehydrogenase]
GO:0072330	monocarboxylic acid biosynthetic process	5.62e-07	9.9e-05	7.17	3262	35	130	10	[Ldha - lactate dehydrogenase a, Lpl - lipoprotein lipase, Pgam1 - phosphoglycerate mutase 1, Pgk1 - phosphoglycerate kinase 1, Eno1 - enolase 1, alpha non-neuron, Tpi1 - triosephosphate isomerase 1, Pkm - pyruvate kinase, muscle, Aldoa - aldolase a, fructose-bisphosphate, Gapdh - glyceraldehyde-3-phosphate dehydrogenase, Mif - macrophage migration inhibitory factor]
GO:0046496	nicotinamide nucleotide metabolic process	5.62e-07	9.74e-05	7.17	3262	35	130	10	[Ldha - lactate dehydrogenase a, Prdx5 - peroxiredoxin 5, Taldo1 - transaldolase 1, Pgam1 - phosphoglycerate mutase 1, Pgk1 - phosphoglycerate kinase 1, Eno1 - enolase 1, alpha non-neuron, Tpi1 - triosephosphate isomerase 1, Pkm - pyruvate kinase, muscle, Aldoa - aldolase a, fructose-bisphosphate, Gapdh - glyceraldehyde-3-phosphate dehydrogenase]
GO:0019363	pyridine nucleotide biosynthetic process	6.71e-07	0.000114	11.71	3262	15	130	7	[Pgam1 - phosphoglycerate mutase 1, Pgk1 - phosphoglycerate kinase 1, Eno1 - enolase 1, alpha non-neuron, Tpi1 - triosephosphate isomerase 1, Pkm - pyruvate kinase, muscle, Aldoa - aldolase a, fructose-bisphosphate, Gapdh - glyceraldehyde-3-phosphate dehydrogenase]
GO:0019359	nicotinamide nucleotide biosynthetic process	6.71e-07	0.000112	11.71	3262	15	130	7	[Pgam1 - phosphoglycerate mutase 1, Pgk1 - phosphoglycerate kinase 1, Eno1 - enolase 1, alpha non-neuron, Tpi1 - triosephosphate isomerase 1, Pkm - pyruvate kinase, muscle, Aldoa - aldolase a, fructose-bisphosphate, Gapdh - glyceraldehyde-3-phosphate dehydrogenase]
GO:0072525	pyridine-containing compound biosynthetic process	6.71e-07	0.000111	11.71	3262	15	130	7	[Pgam1 - phosphoglycerate mutase 1, Pgk1 - phosphoglycerate kinase 1, Eno1 - enolase 1, alpha non-neuron, Tpi1 - triosephosphate isomerase 1, Pkm - pyruvate kinase, muscle, Aldoa - aldolase a, fructose-bisphosphate, Gapdh - glyceraldehyde-3-phosphate dehydrogenase]
GO:0009166	nucleotide catabolic process	6.99e-07	0.000114	8.07	3262	28	130	9	[Ldha - lactate dehydrogenase a, Gda - guanine deaminase, Pgam1 - phosphoglycerate mutase 1, Pgk1 - phosphoglycerate kinase 1, Eno1 - enolase 1, alpha non-neuron, Tpi1 - triosephosphate isomerase 1, Pkm - pyruvate kinase, muscle, Aldoa - aldolase a, fructose-bisphosphate, Gapdh - glyceraldehyde-3-phosphate dehydrogenase]
GO:0050896	response to stimulus	8.64e-07	0.000138	1.6	3262	1115	130	71	[Gsr - glutathione reductase, Crip1 - cysteine-rich protein 1 (intestinal), Fn1 - fibronectin 1, Cd44 - cd44 antigen, Gsn - gelsolin, Rps27l - ribosomal protein s27-like, Arg1 - arginase, liver, Capg - capping protein (actin filament), gelsolin-like, Eno1 - enolase 1, alpha non-neuron, Pkm - pyruvate kinase, muscle, Lipa - lysosomal acid lipase a, Mif - macrophage migration inhibitory factor, Mmp…
GO:0006955	immune response	1.22e-06	0.000193	2.74	3262	238	130	26	[Arg1 - arginase, liver, Vegfa - vascular endothelial growth factor a, Ifitm1 - interferon induced transmembrane protein 1, Mif - macrophage migration inhibitory factor, Ccl9 - chemokine (c-c motif) ligand 9, App - amyloid beta (a4) precursor protein, Cxcl14 - chemokine (c-x-c motif) ligand 14, Ccl6 - chemokine (c-c motif) ligand 6, Lgals3 - lectin, galactose binding, soluble 3, Prdx1 - peroxired…
GO:0006733	oxidoreduction coenzyme metabolic process	1.31e-06	0.000203	6.6	3262	38	130	10	[Ldha - lactate dehydrogenase a, Prdx5 - peroxiredoxin 5, Taldo1 - transaldolase 1, Pgam1 - phosphoglycerate mutase 1, Pgk1 - phosphoglycerate kinase 1, Eno1 - enolase 1, alpha non-neuron, Tpi1 - triosephosphate isomerase 1, Pkm - pyruvate kinase, muscle, Aldoa - aldolase a, fructose-bisphosphate, Gapdh - glyceraldehyde-3-phosphate dehydrogenase]
GO:0016053	organic acid biosynthetic process	1.35e-06	0.000207	5.87	3262	47	130	11	[Ldha - lactate dehydrogenase a, Lpl - lipoprotein lipase, Pgam1 - phosphoglycerate mutase 1, Pgk1 - phosphoglycerate kinase 1, Eno1 - enolase 1, alpha non-neuron, Akr1a1 - aldo-keto reductase family 1, member a1 (aldehyde reductase), Tpi1 - triosephosphate isomerase 1, Pkm - pyruvate kinase, muscle, Aldoa - aldolase a, fructose-bisphosphate, Gapdh - glyceraldehyde-3-phosphate dehydrogenase, Mif …
GO:0046394	carboxylic acid biosynthetic process	1.35e-06	0.000204	5.87	3262	47	130	11	[Ldha - lactate dehydrogenase a, Lpl - lipoprotein lipase, Pgam1 - phosphoglycerate mutase 1, Pgk1 - phosphoglycerate kinase 1, Eno1 - enolase 1, alpha non-neuron, Akr1a1 - aldo-keto reductase family 1, member a1 (aldehyde reductase), Tpi1 - triosephosphate isomerase 1, Pkm - pyruvate kinase, muscle, Aldoa - aldolase a, fructose-bisphosphate, Gapdh - glyceraldehyde-3-phosphate dehydrogenase, Mif …
GO:0006732	coenzyme metabolic process	1.48e-06	0.00022	5.28	3262	57	130	12	[Ldha - lactate dehydrogenase a, Cyp4f18 - cytochrome p450, family 4, subfamily f, polypeptide 18, Prdx5 - peroxiredoxin 5, Taldo1 - transaldolase 1, Pgam1 - phosphoglycerate mutase 1, Pgk1 - phosphoglycerate kinase 1, Eno1 - enolase 1, alpha non-neuron, Akr1a1 - aldo-keto reductase family 1, member a1 (aldehyde reductase), Tpi1 - triosephosphate isomerase 1, Pkm - pyruvate kinase, muscle, Aldoa …
GO:0007162	negative regulation of cell adhesion	1.88e-06	0.000276	4.14	3262	91	130	15	[Lgals3 - lectin, galactose binding, soluble 3, Lgals1 - lectin, galactose binding, soluble 1, Cd44 - cd44 antigen, Arg1 - arginase, liver, Vegfa - vascular endothelial growth factor a, Adam8 - a disintegrin and metallopeptidase domain 8, Lrp1 - low density lipoprotein receptor-related protein 1, Anxa1 - annexin a1, Il1rn - interleukin 1 receptor antagonist, Mmp14 - matrix metallopeptidase 14 (me…
GO:0090407	organophosphate biosynthetic process	2.88e-06	0.000417	4	3262	94	130	15	[Atp5e - atp synthase, h+ transporting, mitochondrial f1 complex, epsilon subunit, Adssl1 - adenylosuccinate synthetase like 1, Fabp5 - fatty acid binding protein 5, epidermal, Atp5g1 - atp synthase, h+ transporting, mitochondrial f0 complex, subunit c1 (subunit 9), Eno1 - enolase 1, alpha non-neuron, Pkm - pyruvate kinase, muscle, Tpi1 - triosephosphate isomerase 1, Aldoa - aldolase a, fructose-…
GO:0006950	response to stress	3.99e-06	0.000569	1.81	3262	695	130	50	[Gsr - glutathione reductase, Crip1 - cysteine-rich protein 1 (intestinal), Fn1 - fibronectin 1, Cd44 - cd44 antigen, Rps27l - ribosomal protein s27-like, Arg1 - arginase, liver, Lipa - lysosomal acid lipase a, Mif - macrophage migration inhibitory factor, App - amyloid beta (a4) precursor protein, Pgk1 - phosphoglycerate kinase 1, Mmp12 - matrix metallopeptidase 12, Acp5 - acid phosphatase 5, ta…
GO:0005975	carbohydrate metabolic process	4.61e-06	0.000649	4.41	3262	74	130	13	[Fabp5 - fatty acid binding protein 5, epidermal, Eno1 - enolase 1, alpha non-neuron, Pkm - pyruvate kinase, muscle, Tpi1 - triosephosphate isomerase 1, Aldoa - aldolase a, fructose-bisphosphate, Ldha - lactate dehydrogenase a, Myof - myoferlin, Taldo1 - transaldolase 1, Pgam1 - phosphoglycerate mutase 1, Pgk1 - phosphoglycerate kinase 1, Chi3l3 - chitinase 3-like 3, Akr1a1 - aldo-keto reductase …
GO:1905952	regulation of lipid localization	8.49e-06	0.00118	4.93	3262	56	130	11	[Apoc2 - apolipoprotein c-ii, Cyp4f18 - cytochrome p450, family 4, subfamily f, polypeptide 18, Lpl - lipoprotein lipase, Hilpda - hypoxia inducible lipid droplet associated, Plin2 - perilipin 2, Spp1 - secreted phosphoprotein 1, Thbs1 - thrombospondin 1, Prelid1 - preli domain containing 1, Lrp1 - low density lipoprotein receptor-related protein 1, Anxa2 - annexin a2, Mif - macrophage migration …
GO:0051707	response to other organism	1.06e-05	0.00146	2.9	3262	173	130	20	[Lgals3 - lectin, galactose binding, soluble 3, Il7r - interleukin 7 receptor, Clec4e - c-type lectin domain family 4, member e, Clec4n - c-type lectin domain family 4, member n, Malt1 - mucosa associated lymphoid tissue lymphoma translocation gene 1, Arg1 - arginase, liver, Ifitm1 - interferon induced transmembrane protein 1, Wfdc17 - wap four-disulfide core domain 17, Ifitm2 - interferon induce…
GO:0018149	peptide cross-linking	1.17e-05	0.00158	20.07	3262	5	130	4	[Tgm2 - transglutaminase 2, c polypeptide, Anxa1 - annexin a1, Fn1 - fibronectin 1, Thbs1 - thrombospondin 1]
GO:0043062	extracellular structure organization	1.17e-05	0.00157	5.94	3262	38	130	9	[Lgals3 - lectin, galactose binding, soluble 3, Lpl - lipoprotein lipase, Pla2g7 - phospholipase a2, group vii (platelet-activating factor acetylhydrolase, plasma), Fn1 - fibronectin 1, Mmp14 - matrix metallopeptidase 14 (membrane-inserted), App - amyloid beta (a4) precursor protein, Mmp12 - matrix metallopeptidase 12, Tgfbi - transforming growth factor, beta induced, Anxa2 - annexin a2]
GO:1905954	positive regulation of lipid localization	1.17e-05	0.00155	5.94	3262	38	130	9	[Cyp4f18 - cytochrome p450, family 4, subfamily f, polypeptide 18, Lpl - lipoprotein lipase, Hilpda - hypoxia inducible lipid droplet associated, Plin2 - perilipin 2, Spp1 - secreted phosphoprotein 1, Lrp1 - low density lipoprotein receptor-related protein 1, Prelid1 - preli domain containing 1, Anxa2 - annexin a2, Mif - macrophage migration inhibitory factor]
GO:0005996	monosaccharide metabolic process	1.43e-05	0.00187	6.69	3262	30	130	8	[Ldha - lactate dehydrogenase a, Pgk1 - phosphoglycerate kinase 1, Fabp5 - fatty acid binding protein 5, epidermal, Akr1a1 - aldo-keto reductase family 1, member a1 (aldehyde reductase), Tpi1 - triosephosphate isomerase 1, Pkm - pyruvate kinase, muscle, Aldoa - aldolase a, fructose-bisphosphate, Gapdh - glyceraldehyde-3-phosphate dehydrogenase]
GO:0051239	regulation of multicellular organismal process	1.68e-05	0.00216	1.71	3262	750	130	51	[Fn1 - fibronectin 1, Cd44 - cd44 antigen, Arg1 - arginase, liver, Pkm - pyruvate kinase, muscle, Mif - macrophage migration inhibitory factor, Pfn1 - profilin 1, Mmp14 - matrix metallopeptidase 14 (membrane-inserted), App - amyloid beta (a4) precursor protein, Pgk1 - phosphoglycerate kinase 1, Mmp12 - matrix metallopeptidase 12, Bhlhe40 - basic helix-loop-helix family, member e40, Acp5 - acid ph…
GO:0032103	positive regulation of response to external stimulus	1.68e-05	0.00214	3.49	3262	108	130	15	[Fn1 - fibronectin 1, Pla2g7 - phospholipase a2, group vii (platelet-activating factor acetylhydrolase, plasma), Arg1 - arginase, liver, Cyba - cytochrome b-245, alpha polypeptide, Vegfa - vascular endothelial growth factor a, Adam8 - a disintegrin and metallopeptidase domain 8, Lrp1 - low density lipoprotein receptor-related protein 1, Mif - macrophage migration inhibitory factor, Tgm2 - transgl…
GO:0045087	innate immune response	1.69e-05	0.00213	3.16	3262	135	130	17	[Lgals3 - lectin, galactose binding, soluble 3, Prdx1 - peroxiredoxin 1, Clec4e - c-type lectin domain family 4, member e, Clec4n - c-type lectin domain family 4, member n, Malt1 - mucosa associated lymphoid tissue lymphoma translocation gene 1, Arg1 - arginase, liver, Cyba - cytochrome b-245, alpha polypeptide, Ifitm1 - interferon induced transmembrane protein 1, Wfdc17 - wap four-disulfide core…
GO:0009108	coenzyme biosynthetic process	1.87e-05	0.00232	6.48	3262	31	130	8	[Pgam1 - phosphoglycerate mutase 1, Pgk1 - phosphoglycerate kinase 1, Eno1 - enolase 1, alpha non-neuron, Akr1a1 - aldo-keto reductase family 1, member a1 (aldehyde reductase), Tpi1 - triosephosphate isomerase 1, Pkm - pyruvate kinase, muscle, Aldoa - aldolase a, fructose-bisphosphate, Gapdh - glyceraldehyde-3-phosphate dehydrogenase]
GO:0032787	monocarboxylic acid metabolic process	1.96e-05	0.0024	3.88	3262	84	130	13	[Cyp4f18 - cytochrome p450, family 4, subfamily f, polypeptide 18, Eno1 - enolase 1, alpha non-neuron, Pkm - pyruvate kinase, muscle, Tpi1 - triosephosphate isomerase 1, Lipa - lysosomal acid lipase a, Aldoa - aldolase a, fructose-bisphosphate, Mif - macrophage migration inhibitory factor, Ldha - lactate dehydrogenase a, Lpl - lipoprotein lipase, Pgam1 - phosphoglycerate mutase 1, Pgk1 - phosphog…
GO:0009605	response to external stimulus	2.01e-05	0.00244	2.18	3262	345	130	30	[Plec - plectin, Gsn - gelsolin, Arg1 - arginase, liver, Ifitm1 - interferon induced transmembrane protein 1, Atp5g1 - atp synthase, h+ transporting, mitochondrial f0 complex, subunit c1 (subunit 9), App - amyloid beta (a4) precursor protein, Mmp12 - matrix metallopeptidase 12, Cxcl14 - chemokine (c-x-c motif) ligand 14, Acp5 - acid phosphatase 5, tartrate resistant, Bhlhe40 - basic helix-loop-he…
GO:2000106	regulation of leukocyte apoptotic process	2.28e-05	0.00274	5.51	3262	41	130	9	[Slc7a11 - solute carrier family 7 (cationic amino acid transporter, y+ system), member 11, Lgals3 - lectin, galactose binding, soluble 3, Anxa1 - annexin a1, Il7r - interleukin 7 receptor, Cd44 - cd44 antigen, Cd24a - cd24a antigen, Adam8 - a disintegrin and metallopeptidase domain 8, Prelid1 - preli domain containing 1, Mif - macrophage migration inhibitory factor]
GO:0051188	cofactor biosynthetic process	2.28e-05	0.00271	5.51	3262	41	130	9	[Pgam1 - phosphoglycerate mutase 1, Pgk1 - phosphoglycerate kinase 1, Cyba - cytochrome b-245, alpha polypeptide, Eno1 - enolase 1, alpha non-neuron, Akr1a1 - aldo-keto reductase family 1, member a1 (aldehyde reductase), Tpi1 - triosephosphate isomerase 1, Pkm - pyruvate kinase, muscle, Aldoa - aldolase a, fructose-bisphosphate, Gapdh - glyceraldehyde-3-phosphate dehydrogenase]
GO:0006082	organic acid metabolic process	2.5e-05	0.00294	3.07	3262	139	130	17	[Cyp4f18 - cytochrome p450, family 4, subfamily f, polypeptide 18, Cd44 - cd44 antigen, Arg1 - arginase, liver, Adssl1 - adenylosuccinate synthetase like 1, Eno1 - enolase 1, alpha non-neuron, Pkm - pyruvate kinase, muscle, Tpi1 - triosephosphate isomerase 1, Aldoa - aldolase a, fructose-bisphosphate, Lipa - lysosomal acid lipase a, Mif - macrophage migration inhibitory factor, Ldha - lactate deh…
GO:0070228	regulation of lymphocyte apoptotic process	2.67e-05	0.0031	7.32	3262	24	130	7	[Lgals3 - lectin, galactose binding, soluble 3, Il7r - interleukin 7 receptor, Cd44 - cd44 antigen, Cd24a - cd24a antigen, Adam8 - a disintegrin and metallopeptidase domain 8, Prelid1 - preli domain containing 1, Mif - macrophage migration inhibitory factor]
GO:0006006	glucose metabolic process	3.08e-05	0.00354	8.86	3262	17	130	6	[Ldha - lactate dehydrogenase a, Pgk1 - phosphoglycerate kinase 1, Fabp5 - fatty acid binding protein 5, epidermal, Tpi1 - triosephosphate isomerase 1, Pkm - pyruvate kinase, muscle, Gapdh - glyceraldehyde-3-phosphate dehydrogenase]
GO:0010810	regulation of cell-substrate adhesion	3.76e-05	0.00427	4.25	3262	65	130	11	[Lgals1 - lectin, galactose binding, soluble 1, Fn1 - fibronectin 1, Mmp14 - matrix metallopeptidase 14 (membrane-inserted), Spp1 - secreted phosphoprotein 1, S100a10 - s100 calcium binding protein a10 (calpactin), Thbs1 - thrombospondin 1, Ninj1 - ninjurin 1, Mmp12 - matrix metallopeptidase 12, Vegfa - vascular endothelial growth factor a, Iqgap1 - iq motif containing gtpase activating protein 1…
GO:0001817	regulation of cytokine production	3.79e-05	0.00427	2.45	3262	236	130	23	[Anxa4 - annexin a4, Fn1 - fibronectin 1, Clec4e - c-type lectin domain family 4, member e, Clec4n - c-type lectin domain family 4, member n, Malt1 - mucosa associated lymphoid tissue lymphoma translocation gene 1, Cyba - cytochrome b-245, alpha polypeptide, Arg1 - arginase, liver, Adam8 - a disintegrin and metallopeptidase domain 8, Lrp1 - low density lipoprotein receptor-related protein 1, Mif …
GO:0042221	response to chemical	5.14e-05	0.00572	1.71	3262	674	130	46	[Crip1 - cysteine-rich protein 1 (intestinal), Gsr - glutathione reductase, Fn1 - fibronectin 1, Anxa5 - annexin a5, Cd44 - cd44 antigen, Plec - plectin, Gsn - gelsolin, Ifitm1 - interferon induced transmembrane protein 1, Vegfa - vascular endothelial growth factor a, Atp5g1 - atp synthase, h+ transporting, mitochondrial f0 complex, subunit c1 (subunit 9), Capg - capping protein (actin filament),…
GO:0019318	hexose metabolic process	6.19e-05	0.00682	6.51	3262	27	130	7	[Ldha - lactate dehydrogenase a, Pgk1 - phosphoglycerate kinase 1, Fabp5 - fatty acid binding protein 5, epidermal, Tpi1 - triosephosphate isomerase 1, Pkm - pyruvate kinase, muscle, Aldoa - aldolase a, fructose-bisphosphate, Gapdh - glyceraldehyde-3-phosphate dehydrogenase]
GO:0019752	carboxylic acid metabolic process	6.54e-05	0.00713	2.97	3262	135	130	16	[Cyp4f18 - cytochrome p450, family 4, subfamily f, polypeptide 18, Cd44 - cd44 antigen, Arg1 - arginase, liver, Adssl1 - adenylosuccinate synthetase like 1, Eno1 - enolase 1, alpha non-neuron, Pkm - pyruvate kinase, muscle, Tpi1 - triosephosphate isomerase 1, Lipa - lysosomal acid lipase a, Aldoa - aldolase a, fructose-bisphosphate, Mif - macrophage migration inhibitory factor, Ldha - lactate deh…
GO:0051240	positive regulation of multicellular organismal process	7.08e-05	0.00763	1.88	3262	481	130	36	[Fn1 - fibronectin 1, Atp5g1 - atp synthase, h+ transporting, mitochondrial f0 complex, subunit c1 (subunit 9), Vegfa - vascular endothelial growth factor a, Adam8 - a disintegrin and metallopeptidase domain 8, Pkm - pyruvate kinase, muscle, Mif - macrophage migration inhibitory factor, Pfn1 - profilin 1, Mmp14 - matrix metallopeptidase 14 (membrane-inserted), Ecm1 - extracellular matrix protein …
GO:0043436	oxoacid metabolic process	7.84e-05	0.00837	2.93	3262	137	130	16	[Cyp4f18 - cytochrome p450, family 4, subfamily f, polypeptide 18, Cd44 - cd44 antigen, Arg1 - arginase, liver, Adssl1 - adenylosuccinate synthetase like 1, Eno1 - enolase 1, alpha non-neuron, Pkm - pyruvate kinase, muscle, Tpi1 - triosephosphate isomerase 1, Lipa - lysosomal acid lipase a, Aldoa - aldolase a, fructose-bisphosphate, Mif - macrophage migration inhibitory factor, Ldha - lactate deh…
GO:0030198	extracellular matrix organization	0.000102	0.0108	6.06	3262	29	130	7	[Lgals3 - lectin, galactose binding, soluble 3, Fn1 - fibronectin 1, Mmp14 - matrix metallopeptidase 14 (membrane-inserted), App - amyloid beta (a4) precursor protein, Mmp12 - matrix metallopeptidase 12, Tgfbi - transforming growth factor, beta induced, Anxa2 - annexin a2]
GO:0002694	regulation of leukocyte activation	0.000103	0.0108	2.75	3262	155	130	17	[Lgals3 - lectin, galactose binding, soluble 3, Il7r - interleukin 7 receptor, Lgals1 - lectin, galactose binding, soluble 1, Cd44 - cd44 antigen, Malt1 - mucosa associated lymphoid tissue lymphoma translocation gene 1, Gsn - gelsolin, Arg1 - arginase, liver, Adam8 - a disintegrin and metallopeptidase domain 8, Mif - macrophage migration inhibitory factor, Anxa1 - annexin a1, Mmp14 - matrix metal…
GO:0001952	regulation of cell-matrix adhesion	0.000111	0.0115	5.15	3262	39	130	8	[Mmp14 - matrix metallopeptidase 14 (membrane-inserted), S100a10 - s100 calcium binding protein a10 (calpactin), Thbs1 - thrombospondin 1, Ninj1 - ninjurin 1, Mmp12 - matrix metallopeptidase 12, Vegfa - vascular endothelial growth factor a, Iqgap1 - iq motif containing gtpase activating protein 1, Lrp1 - low density lipoprotein receptor-related protein 1]
GO:0051249	regulation of lymphocyte activation	0.000128	0.0132	2.94	3262	128	130	15	[Lgals3 - lectin, galactose binding, soluble 3, Lgals1 - lectin, galactose binding, soluble 1, Il7r - interleukin 7 receptor, Cd44 - cd44 antigen, Malt1 - mucosa associated lymphoid tissue lymphoma translocation gene 1, Gsn - gelsolin, Arg1 - arginase, liver, Adam8 - a disintegrin and metallopeptidase domain 8, Mif - macrophage migration inhibitory factor, Anxa1 - annexin a1, Mmp14 - matrix metal…
GO:0006081	cellular aldehyde metabolic process	0.00014	0.0142	8.96	3262	14	130	5	[Taldo1 - transaldolase 1, Akr1a1 - aldo-keto reductase family 1, member a1 (aldehyde reductase), Tpi1 - triosephosphate isomerase 1, Esd - esterase d/formylglutathione hydrolase, Aldoa - aldolase a, fructose-bisphosphate]
GO:0045785	positive regulation of cell adhesion	0.000153	0.0154	2.9	3262	130	130	15	[Il7r - interleukin 7 receptor, Lgals1 - lectin, galactose binding, soluble 1, Fn1 - fibronectin 1, Cd44 - cd44 antigen, Malt1 - mucosa associated lymphoid tissue lymphoma translocation gene 1, S100a10 - s100 calcium binding protein a10 (calpactin), Ninj1 - ninjurin 1, Vegfa - vascular endothelial growth factor a, Adam8 - a disintegrin and metallopeptidase domain 8, Tgm2 - transglutaminase 2, c p…
GO:0043207	response to external biotic stimulus	0.000155	0.0154	2.29	3262	241	130	22	[Lgals3 - lectin, galactose binding, soluble 3, Vim - vimentin, Il7r - interleukin 7 receptor, Clec4e - c-type lectin domain family 4, member e, Clec4n - c-type lectin domain family 4, member n, Malt1 - mucosa associated lymphoid tissue lymphoma translocation gene 1, Arg1 - arginase, liver, Ifitm1 - interferon induced transmembrane protein 1, Wfdc17 - wap four-disulfide core domain 17, Ifitm2 - i…
GO:0098542	defense response to other organism	0.000159	0.0157	3.03	3262	116	130	14	[Il7r - interleukin 7 receptor, Clec4e - c-type lectin domain family 4, member e, Clec4n - c-type lectin domain family 4, member n, Arg1 - arginase, liver, Wfdc17 - wap four-disulfide core domain 17, Ifitm1 - interferon induced transmembrane protein 1, Ifitm2 - interferon induced transmembrane protein 2, Ifitm3 - interferon induced transmembrane protein 3, Clec4d - c-type lectin domain family 4, …
GO:0032101	regulation of response to external stimulus	0.000163	0.0159	2.34	3262	225	130	21	[Fn1 - fibronectin 1, Anxa5 - annexin a5, Pla2g7 - phospholipase a2, group vii (platelet-activating factor acetylhydrolase, plasma), Cd44 - cd44 antigen, Arg1 - arginase, liver, Cyba - cytochrome b-245, alpha polypeptide, Vegfa - vascular endothelial growth factor a, Adam8 - a disintegrin and metallopeptidase domain 8, Lrp1 - low density lipoprotein receptor-related protein 1, Mif - macrophage mi…
GO:0034341	response to interferon-gamma	0.000165	0.016	4.34	3262	52	130	9	[Ccl9 - chemokine (c-c motif) ligand 9, Vim - vimentin, Ifitm3 - interferon induced transmembrane protein 3, Gsn - gelsolin, Ifitm1 - interferon induced transmembrane protein 1, Capg - capping protein (actin filament), gelsolin-like, Ifitm2 - interferon induced transmembrane protein 2, Ccl6 - chemokine (c-c motif) ligand 6, Gapdh - glyceraldehyde-3-phosphate dehydrogenase]
GO:0002685	regulation of leukocyte migration	0.000165	0.0159	3.63	3262	76	130	11	[Lgals3 - lectin, galactose binding, soluble 3, Anxa1 - annexin a1, Pla2g7 - phospholipase a2, group vii (platelet-activating factor acetylhydrolase, plasma), Ecm1 - extracellular matrix protein 1, Mmp14 - matrix metallopeptidase 14 (membrane-inserted), App - amyloid beta (a4) precursor protein, Thbs1 - thrombospondin 1, Vegfa - vascular endothelial growth factor a, Cxcl14 - chemokine (c-x-c moti…
GO:0018130	heterocycle biosynthetic process	0.000171	0.0163	2.55	3262	177	130	18	[Smpdl3a - sphingomyelin phosphodiesterase, acid-like 3a, Adssl1 - adenylosuccinate synthetase like 1, Atp5e - atp synthase, h+ transporting, mitochondrial f1 complex, epsilon subunit, Atp5g1 - atp synthase, h+ transporting, mitochondrial f0 complex, subunit c1 (subunit 9), Eno1 - enolase 1, alpha non-neuron, Tpi1 - triosephosphate isomerase 1, Pkm - pyruvate kinase, muscle, Aldoa - aldolase a, f…
GO:0019438	aromatic compound biosynthetic process	0.000184	0.0173	2.54	3262	178	130	18	[Smpdl3a - sphingomyelin phosphodiesterase, acid-like 3a, Adssl1 - adenylosuccinate synthetase like 1, Atp5e - atp synthase, h+ transporting, mitochondrial f1 complex, epsilon subunit, Atp5g1 - atp synthase, h+ transporting, mitochondrial f0 complex, subunit c1 (subunit 9), Eno1 - enolase 1, alpha non-neuron, Tpi1 - triosephosphate isomerase 1, Pkm - pyruvate kinase, muscle, Aldoa - aldolase a, f…
GO:0006954	inflammatory response	0.000191	0.0179	2.98	3262	118	130	14	[Fn1 - fibronectin 1, Pla2g7 - phospholipase a2, group vii (platelet-activating factor acetylhydrolase, plasma), Cd44 - cd44 antigen, Cyba - cytochrome b-245, alpha polypeptide, Adam8 - a disintegrin and metallopeptidase domain 8, Lipa - lysosomal acid lipase a, Mif - macrophage migration inhibitory factor, Anxa1 - annexin a1, Ccl9 - chemokine (c-c motif) ligand 9, Il1rn - interleukin 1 receptor …
GO:0002376	immune system process	0.000202	0.0187	1.83	3262	466	130	34	[Cd44 - cd44 antigen, Arg1 - arginase, liver, Ifitm1 - interferon induced transmembrane protein 1, Vegfa - vascular endothelial growth factor a, Adam8 - a disintegrin and metallopeptidase domain 8, Mif - macrophage migration inhibitory factor, Ifi30 - interferon gamma inducible protein 30, Ccl9 - chemokine (c-c motif) ligand 9, App - amyloid beta (a4) precursor protein, Cxcl14 - chemokine (c-x-c …
GO:0046596	regulation of viral entry into host cell	0.000203	0.0186	8.36	3262	15	130	5	[Lgals1 - lectin, galactose binding, soluble 1, Ifitm3 - interferon induced transmembrane protein 3, Gsn - gelsolin, Ifitm1 - interferon induced transmembrane protein 1, Ifitm2 - interferon induced transmembrane protein 2]
GO:2000145	regulation of cell motility	0.000238	0.0217	2.13	3262	283	130	24	[Lgals3 - lectin, galactose binding, soluble 3, Vim - vimentin, Fn1 - fibronectin 1, Anxa5 - annexin a5, Pla2g7 - phospholipase a2, group vii (platelet-activating factor acetylhydrolase, plasma), Vegfa - vascular endothelial growth factor a, Adam8 - a disintegrin and metallopeptidase domain 8, Tmsb10 - thymosin, beta 10, Lrp1 - low density lipoprotein receptor-related protein 1, Aldoa - aldolase …
GO:0043410	positive regulation of MAPK cascade	0.000255	0.023	2.77	3262	136	130	15	[Cd44 - cd44 antigen, Vegfa - vascular endothelial growth factor a, Adam8 - a disintegrin and metallopeptidase domain 8, Lrp1 - low density lipoprotein receptor-related protein 1, Mif - macrophage migration inhibitory factor, Psap - prosaposin, Ccl9 - chemokine (c-c motif) ligand 9, Il1rn - interleukin 1 receptor antagonist, Cd24a - cd24a antigen, App - amyloid beta (a4) precursor protein, Thbs1 …
GO:0022408	negative regulation of cell-cell adhesion	0.000255	0.0229	3.75	3262	67	130	10	[Lgals3 - lectin, galactose binding, soluble 3, Anxa1 - annexin a1, Il1rn - interleukin 1 receptor antagonist, Cd44 - cd44 antigen, Cd24a - cd24a antigen, Arg1 - arginase, liver, Vegfa - vascular endothelial growth factor a, Rgcc - regulator of cell cycle, Adam8 - a disintegrin and metallopeptidase domain 8, Gpnmb - glycoprotein (transmembrane) nmb]
GO:0016042	lipid catabolic process	0.000257	0.0229	4.11	3262	55	130	9	[Psap - prosaposin, Smpdl3a - sphingomyelin phosphodiesterase, acid-like 3a, Cyp4f18 - cytochrome p450, family 4, subfamily f, polypeptide 18, Pla2g7 - phospholipase a2, group vii (platelet-activating factor acetylhydrolase, plasma), Lpl - lipoprotein lipase, Spp1 - secreted phosphoprotein 1, Prdx6 - peroxiredoxin 6, Lrp1 - low density lipoprotein receptor-related protein 1, Lipa - lysosomal acid…
GO:0046364	monosaccharide biosynthetic process	0.00026	0.0229	11.15	3262	9	130	4	[Pgk1 - phosphoglycerate kinase 1, Akr1a1 - aldo-keto reductase family 1, member a1 (aldehyde reductase), Tpi1 - triosephosphate isomerase 1, Gapdh - glyceraldehyde-3-phosphate dehydrogenase]
GO:0034654	nucleobase-containing compound biosynthetic process	0.00026	0.0227	2.55	3262	167	130	17	[Smpdl3a - sphingomyelin phosphodiesterase, acid-like 3a, Adssl1 - adenylosuccinate synthetase like 1, Atp5e - atp synthase, h+ transporting, mitochondrial f1 complex, epsilon subunit, Atp5g1 - atp synthase, h+ transporting, mitochondrial f0 complex, subunit c1 (subunit 9), Eno1 - enolase 1, alpha non-neuron, Tpi1 - triosephosphate isomerase 1, Pkm - pyruvate kinase, muscle, Aldoa - aldolase a, f…
GO:2000108	positive regulation of leukocyte apoptotic process	0.000285	0.0247	7.84	3262	16	130	5	[Anxa1 - annexin a1, Cd44 - cd44 antigen, Cd24a - cd24a antigen, Adam8 - a disintegrin and metallopeptidase domain 8, Prelid1 - preli domain containing 1]
GO:0050863	regulation of T cell activation	0.000312	0.0268	3.17	3262	95	130	12	[Lgals3 - lectin, galactose binding, soluble 3, Lgals1 - lectin, galactose binding, soluble 1, Il7r - interleukin 7 receptor, Anxa1 - annexin a1, Cd44 - cd44 antigen, Cd24a - cd24a antigen, Malt1 - mucosa associated lymphoid tissue lymphoma translocation gene 1, Gsn - gelsolin, Arg1 - arginase, liver, Adam8 - a disintegrin and metallopeptidase domain 8, Prelid1 - preli domain containing 1, Gpnmb …
GO:0009607	response to biotic stimulus	0.000315	0.0268	2.18	3262	253	130	22	[Lgals3 - lectin, galactose binding, soluble 3, Vim - vimentin, Il7r - interleukin 7 receptor, Clec4e - c-type lectin domain family 4, member e, Clec4n - c-type lectin domain family 4, member n, Malt1 - mucosa associated lymphoid tissue lymphoma translocation gene 1, Arg1 - arginase, liver, Ifitm1 - interferon induced transmembrane protein 1, Wfdc17 - wap four-disulfide core domain 17, Ifitm2 - i…
GO:0032368	regulation of lipid transport	0.000318	0.0269	4.46	3262	45	130	8	[Apoc2 - apolipoprotein c-ii, Cyp4f18 - cytochrome p450, family 4, subfamily f, polypeptide 18, Spp1 - secreted phosphoprotein 1, Thbs1 - thrombospondin 1, Lrp1 - low density lipoprotein receptor-related protein 1, Prelid1 - preli domain containing 1, Anxa2 - annexin a2, Mif - macrophage migration inhibitory factor]
GO:0050865	regulation of cell activation	0.000322	0.027	2.51	3262	170	130	17	[Lgals3 - lectin, galactose binding, soluble 3, Lgals1 - lectin, galactose binding, soluble 1, Il7r - interleukin 7 receptor, Cd44 - cd44 antigen, Malt1 - mucosa associated lymphoid tissue lymphoma translocation gene 1, Gsn - gelsolin, Arg1 - arginase, liver, Adam8 - a disintegrin and metallopeptidase domain 8, Mif - macrophage migration inhibitory factor, Anxa1 - annexin a1, Mmp14 - matrix metal…
GO:0070374	positive regulation of ERK1 and ERK2 cascade	0.00034	0.0283	3.96	3262	57	130	9	[Ccl9 - chemokine (c-c motif) ligand 9, Cd44 - cd44 antigen, App - amyloid beta (a4) precursor protein, Cxcr4 - chemokine (c-x-c motif) receptor 4, Vegfa - vascular endothelial growth factor a, Lrp1 - low density lipoprotein receptor-related protein 1, Gpnmb - glycoprotein (transmembrane) nmb, Ccl6 - chemokine (c-c motif) ligand 6, Mif - macrophage migration inhibitory factor]
GO:0030334	regulation of cell migration	0.000342	0.0282	2.12	3262	272	130	23	[Lgals3 - lectin, galactose binding, soluble 3, Vim - vimentin, Fn1 - fibronectin 1, Pla2g7 - phospholipase a2, group vii (platelet-activating factor acetylhydrolase, plasma), Vegfa - vascular endothelial growth factor a, Adam8 - a disintegrin and metallopeptidase domain 8, Tmsb10 - thymosin, beta 10, Lrp1 - low density lipoprotein receptor-related protein 1, Aldoa - aldolase a, fructose-bisphosp…
GO:0007155	cell adhesion	0.000353	0.0289	2.81	3262	125	130	14	[Emilin2 - elastin microfibril interfacer 2, Lgals1 - lectin, galactose binding, soluble 1, Fn1 - fibronectin 1, Cd44 - cd44 antigen, Ninj1 - ninjurin 1, Tgfbi - transforming growth factor, beta induced, Adam8 - a disintegrin and metallopeptidase domain 8, Slc7a11 - solute carrier family 7 (cationic amino acid transporter, y+ system), member 11, Cd24a - cd24a antigen, App - amyloid beta (a4) prec…
GO:0022610	biological adhesion	0.000384	0.0312	2.79	3262	126	130	14	[Emilin2 - elastin microfibril interfacer 2, Lgals1 - lectin, galactose binding, soluble 1, Fn1 - fibronectin 1, Cd44 - cd44 antigen, Ninj1 - ninjurin 1, Tgfbi - transforming growth factor, beta induced, Adam8 - a disintegrin and metallopeptidase domain 8, Slc7a11 - solute carrier family 7 (cationic amino acid transporter, y+ system), member 11, Cd24a - cd24a antigen, App - amyloid beta (a4) prec…
GO:0010812	negative regulation of cell-substrate adhesion	0.000391	0.0316	7.38	3262	17	130	5	[Lgals1 - lectin, galactose binding, soluble 1, Mmp14 - matrix metallopeptidase 14 (membrane-inserted), Thbs1 - thrombospondin 1, Mmp12 - matrix metallopeptidase 12, Lrp1 - low density lipoprotein receptor-related protein 1]
GO:0019730	antimicrobial humoral response	0.000391	0.0313	7.38	3262	17	130	5	[Lgals3 - lectin, galactose binding, soluble 3, App - amyloid beta (a4) precursor protein, Wfdc17 - wap four-disulfide core domain 17, Cxcl14 - chemokine (c-x-c motif) ligand 14, Gapdh - glyceraldehyde-3-phosphate dehydrogenase]
GO:0009056	catabolic process	0.000396	0.0315	1.81	3262	443	130	32	[Cyp4f18 - cytochrome p450, family 4, subfamily f, polypeptide 18, Cd44 - cd44 antigen, Ctsb - cathepsin b, Arg1 - arginase, liver, Eno1 - enolase 1, alpha non-neuron, Pkm - pyruvate kinase, muscle, Lipa - lysosomal acid lipase a, Gda - guanine deaminase, Mmp14 - matrix metallopeptidase 14 (membrane-inserted), Pgam1 - phosphoglycerate mutase 1, Pgk1 - phosphoglycerate kinase 1, Mmp12 - matrix met…
GO:0046597	negative regulation of viral entry into host cell	0.00042	0.0331	10.04	3262	10	130	4	[Ifitm3 - interferon induced transmembrane protein 3, Gsn - gelsolin, Ifitm1 - interferon induced transmembrane protein 1, Ifitm2 - interferon induced transmembrane protein 2]
GO:0051651	maintenance of location in cell	0.000431	0.0337	4.88	3262	36	130	7	[Pfn1 - profilin 1, Gsn - gelsolin, Txn1 - thioredoxin 1, Srgn - serglycin, Tmsb10 - thymosin, beta 10, Ftl1 - ferritin light chain 1, Fth1 - ferritin heavy chain 1]
GO:0060326	cell chemotaxis	0.000444	0.0345	3.83	3262	59	130	9	[Lgals3 - lectin, galactose binding, soluble 3, Ccl9 - chemokine (c-c motif) ligand 9, Anxa1 - annexin a1, Spp1 - secreted phosphoprotein 1, Cxcr4 - chemokine (c-x-c motif) receptor 4, Vegfa - vascular endothelial growth factor a, Cxcl14 - chemokine (c-x-c motif) ligand 14, Adam8 - a disintegrin and metallopeptidase domain 8, Ccl6 - chemokine (c-c motif) ligand 6]
GO:0006091	generation of precursor metabolites and energy	0.000452	0.0349	3.25	3262	85	130	11	[Ldha - lactate dehydrogenase a, Pgam1 - phosphoglycerate mutase 1, Pgk1 - phosphoglycerate kinase 1, Cox5b - cytochrome c oxidase subunit vb, Eno1 - enolase 1, alpha non-neuron, Atp5l - atp synthase, h+ transporting, mitochondrial f0 complex, subunit g, Cox5a - cytochrome c oxidase subunit va, Tpi1 - triosephosphate isomerase 1, Pkm - pyruvate kinase, muscle, Aldoa - aldolase a, fructose-bisphos…
GO:0034655	nucleobase-containing compound catabolic process	0.000466	0.0357	3.49	3262	72	130	10	[Ldha - lactate dehydrogenase a, Smpdl3a - sphingomyelin phosphodiesterase, acid-like 3a, Gda - guanine deaminase, Pgam1 - phosphoglycerate mutase 1, Pgk1 - phosphoglycerate kinase 1, Eno1 - enolase 1, alpha non-neuron, Tpi1 - triosephosphate isomerase 1, Pkm - pyruvate kinase, muscle, Aldoa - aldolase a, fructose-bisphosphate, Gapdh - glyceraldehyde-3-phosphate dehydrogenase]
GO:1901362	organic cyclic compound biosynthetic process	0.000475	0.0361	2.35	3262	192	130	18	[Smpdl3a - sphingomyelin phosphodiesterase, acid-like 3a, Adssl1 - adenylosuccinate synthetase like 1, Atp5e - atp synthase, h+ transporting, mitochondrial f1 complex, epsilon subunit, Atp5g1 - atp synthase, h+ transporting, mitochondrial f0 complex, subunit c1 (subunit 9), Eno1 - enolase 1, alpha non-neuron, Tpi1 - triosephosphate isomerase 1, Pkm - pyruvate kinase, muscle, Aldoa - aldolase a, f…
GO:0051270	regulation of cellular component movement	0.000495	0.0374	2.03	3262	297	130	24	[Lgals3 - lectin, galactose binding, soluble 3, Vim - vimentin, Fn1 - fibronectin 1, Anxa5 - annexin a5, Pla2g7 - phospholipase a2, group vii (platelet-activating factor acetylhydrolase, plasma), Vegfa - vascular endothelial growth factor a, Adam8 - a disintegrin and metallopeptidase domain 8, Tmsb10 - thymosin, beta 10, Lrp1 - low density lipoprotein receptor-related protein 1, Aldoa - aldolase …
GO:1901361	organic cyclic compound catabolic process	0.000501	0.0376	3.21	3262	86	130	11	[Ldha - lactate dehydrogenase a, Smpdl3a - sphingomyelin phosphodiesterase, acid-like 3a, Gda - guanine deaminase, Pgam1 - phosphoglycerate mutase 1, Spp1 - secreted phosphoprotein 1, Pgk1 - phosphoglycerate kinase 1, Eno1 - enolase 1, alpha non-neuron, Tpi1 - triosephosphate isomerase 1, Pkm - pyruvate kinase, muscle, Aldoa - aldolase a, fructose-bisphosphate, Gapdh - glyceraldehyde-3-phosphate …
GO:0051704	multi-organism process	0.000522	0.0388	2.06	3262	280	130	23	[Lgals3 - lectin, galactose binding, soluble 3, Il7r - interleukin 7 receptor, Fn1 - fibronectin 1, Clec4e - c-type lectin domain family 4, member e, Clec4n - c-type lectin domain family 4, member n, Malt1 - mucosa associated lymphoid tissue lymphoma translocation gene 1, Ctsb - cathepsin b, Arg1 - arginase, liver, Ifitm1 - interferon induced transmembrane protein 1, Wfdc17 - wap four-disulfide c…
GO:1901575	organic substance catabolic process	0.000536	0.0396	1.88	3262	373	130	28	[Cyp4f18 - cytochrome p450, family 4, subfamily f, polypeptide 18, Cd44 - cd44 antigen, Arg1 - arginase, liver, Eno1 - enolase 1, alpha non-neuron, Pkm - pyruvate kinase, muscle, Lipa - lysosomal acid lipase a, Gda - guanine deaminase, Pgam1 - phosphoglycerate mutase 1, Pgk1 - phosphoglycerate kinase 1, Mmp12 - matrix metallopeptidase 12, Prdx6 - peroxiredoxin 6, Akr1a1 - aldo-keto reductase fami…
GO:0065008	regulation of biological quality	0.000538	0.0395	1.5	3262	872	130	52	[Gsr - glutathione reductase, Fn1 - fibronectin 1, Cd44 - cd44 antigen, Gsn - gelsolin, Capg - capping protein (actin filament), gelsolin-like, Tmsb10 - thymosin, beta 10, Lipa - lysosomal acid lipase a, Mif - macrophage migration inhibitory factor, Pfn1 - profilin 1, Aprt - adenine phosphoribosyl transferase, App - amyloid beta (a4) precursor protein, Acp5 - acid phosphatase 5, tartrate resistan…
GO:0010941	regulation of cell death	0.000555	0.0405	1.74	3262	491	130	34	[Anxa5 - annexin a5, Fn1 - fibronectin 1, Cd44 - cd44 antigen, Ctsb - cathepsin b, Gsn - gelsolin, Rps27l - ribosomal protein s27-like, Atp5g1 - atp synthase, h+ transporting, mitochondrial f0 complex, subunit c1 (subunit 9), Vegfa - vascular endothelial growth factor a, Adam8 - a disintegrin and metallopeptidase domain 8, Mif - macrophage migration inhibitory factor, Fbxo32 - f-box protein 32, A…
GO:0070887	cellular response to chemical stimulus	0.000577	0.0418	1.73	3262	492	130	34	[Crip1 - cysteine-rich protein 1 (intestinal), Gsr - glutathione reductase, Anxa5 - annexin a5, Fn1 - fibronectin 1, Cd44 - cd44 antigen, Gsn - gelsolin, Vegfa - vascular endothelial growth factor a, Atp5g1 - atp synthase, h+ transporting, mitochondrial f0 complex, subunit c1 (subunit 9), Capg - capping protein (actin filament), gelsolin-like, Eno1 - enolase 1, alpha non-neuron, Adam8 - a disinte…
GO:0044282	small molecule catabolic process	0.000582	0.0418	4.1	3262	49	130	8	[Ldha - lactate dehydrogenase a, Cyp4f18 - cytochrome p450, family 4, subfamily f, polypeptide 18, Gda - guanine deaminase, Cd44 - cd44 antigen, Arg1 - arginase, liver, Akr1a1 - aldo-keto reductase family 1, member a1 (aldehyde reductase), Tpi1 - triosephosphate isomerase 1, Esd - esterase d/formylglutathione hydrolase]
GO:0030335	positive regulation of cell migration	0.000595	0.0424	2.38	3262	179	130	17	[Lgals3 - lectin, galactose binding, soluble 3, Pla2g7 - phospholipase a2, group vii (platelet-activating factor acetylhydrolase, plasma), Fn1 - fibronectin 1, Vegfa - vascular endothelial growth factor a, Adam8 - a disintegrin and metallopeptidase domain 8, Aldoa - aldolase a, fructose-bisphosphate, Lrp1 - low density lipoprotein receptor-related protein 1, Mif - macrophage migration inhibitory …
GO:0040012	regulation of locomotion	0.000634	0.045	1.99	3262	302	130	24	[Lgals3 - lectin, galactose binding, soluble 3, Vim - vimentin, Fn1 - fibronectin 1, Anxa5 - annexin a5, Pla2g7 - phospholipase a2, group vii (platelet-activating factor acetylhydrolase, plasma), Vegfa - vascular endothelial growth factor a, Adam8 - a disintegrin and metallopeptidase domain 8, Tmsb10 - thymosin, beta 10, Aldoa - aldolase a, fructose-bisphosphate, Lrp1 - low density lipoprotein re…
GO:0070232	regulation of T cell apoptotic process	0.000639	0.045	9.12	3262	11	130	4	[Lgals3 - lectin, galactose binding, soluble 3, Il7r - interleukin 7 receptor, Adam8 - a disintegrin and metallopeptidase domain 8, Prelid1 - preli domain containing 1]
GO:0017001	antibiotic catabolic process	0.000639	0.0447	9.12	3262	11	130	4	[Prdx5 - peroxiredoxin 5, Prdx1 - peroxiredoxin 1, Prdx6 - peroxiredoxin 6, Esd - esterase d/formylglutathione hydrolase]
GO:0007589	body fluid secretion	0.000639	0.0444	9.12	3262	11	130	4	[Aprt - adenine phosphoribosyl transferase, Vegfa - vascular endothelial growth factor a, Nme1 - nme/nm23 nucleoside diphosphate kinase 1, Anxa2 - annexin a2]
GO:0045454	cell redox homeostasis	0.000652	0.0451	5.38	3262	28	130	6	[Prdx5 - peroxiredoxin 5, Prdx1 - peroxiredoxin 1, Gsr - glutathione reductase, Txn1 - thioredoxin 1, Prdx6 - peroxiredoxin 6, Sh3bgrl3 - sh3 domain binding glutamic acid-rich protein-like 3]
GO:1903036	positive regulation of response to wounding	0.000652	0.0448	5.38	3262	28	130	6	[Anxa1 - annexin a1, Cd24a - cd24a antigen, Thbs1 - thrombospondin 1, Cxcr4 - chemokine (c-x-c motif) receptor 4, Lrp1 - low density lipoprotein receptor-related protein 1, Mif - macrophage migration inhibitory factor]
GO:0051241	negative regulation of multicellular organismal process	0.000683	0.0466	1.95	3262	322	130	25	[Anxa4 - annexin a4, Anxa5 - annexin a5, Fn1 - fibronectin 1, Cd44 - cd44 antigen, Arg1 - arginase, liver, Vegfa - vascular endothelial growth factor a, Fbxo32 - f-box protein 32, Ecm1 - extracellular matrix protein 1, Pgk1 - phosphoglycerate kinase 1, App - amyloid beta (a4) precursor protein, Nme2 - nme/nm23 nucleoside diphosphate kinase 2, Nme1 - nme/nm23 nucleoside diphosphate kinase 1, Acp5 …
GO:0050793	regulation of developmental process	0.000711	0.0481	1.6	3262	642	130	41	[Fn1 - fibronectin 1, Cd44 - cd44 antigen, Vegfa - vascular endothelial growth factor a, Atp5g1 - atp synthase, h+ transporting, mitochondrial f0 complex, subunit c1 (subunit 9), Adam8 - a disintegrin and metallopeptidase domain 8, Pkm - pyruvate kinase, muscle, Mif - macrophage migration inhibitory factor, Ccl9 - chemokine (c-c motif) ligand 9, Mmp14 - matrix metallopeptidase 14 (membrane-insert…
GO:2000147	positive regulation of cell motility	0.000721	0.0485	2.34	3262	182	130	17	[Lgals3 - lectin, galactose binding, soluble 3, Pla2g7 - phospholipase a2, group vii (platelet-activating factor acetylhydrolase, plasma), Fn1 - fibronectin 1, Vegfa - vascular endothelial growth factor a, Adam8 - a disintegrin and metallopeptidase domain 8, Lrp1 - low density lipoprotein receptor-related protein 1, Aldoa - aldolase a, fructose-bisphosphate, Mif - macrophage migration inhibitory …
